# Supplementary material for: Murine Falcor/LL35 lncRNA Contributes to Glucose and Lipid Metabolism In Vitro and In Vivo
Source: Biomedicines. 2022 Jun 13;10(6):1397. doi: 10.3390/biomedicines10061397 (PMC9220108; doi:10.3390/biomedicines10061397)
Supplement: Supplementary file 1 [file biomedicines-10-01397-s001.zip]

Archive with 3 entries (3 files):
- Supplementary_Materials.pdf
- Supplementary_Table_S5.xlsx
- Supplementary_Table_S6.xlsx
