# Supplementary material for: Murine Falcor/LL35 lncRNA Contributes to Glucose and Lipid Metabolism In Vitro and In Vivo
Source: Biomedicines. 2022 Jun 13;10(6):1397. doi: 10.3390/biomedicines10061397 (PMC9220108; doi:10.3390/biomedicines10061397)
Supplement: Supplementary file 1 [file biomedicines-10-01397-s001.zip › Supplementary_Table_S5.xlsx]

## Sheet: Transcriptome_AML12_cells
all.results	lnc2.Cnt.FC	lnc2.Cnt.padj	gene.symbol
ENSMUSG00000051951	-1.0770459532245	0.852177166726331	Xkr4
ENSMUSG00000103201	0	1	Gm37329
ENSMUSG00000025900	0.834507311137905	1	Rp1
ENSMUSG00000102948	-0.717522145201263	1	Gm6101
ENSMUSG00000025902	-1.36947254212376	0.696626747023243	Sox17
ENSMUSG00000104238	2.52454012025731	1	Gm37587
ENSMUSG00000102269	0.422580083201891	1	Gm7357
ENSMUSG00000096126	-0.565501385478974	1	Gm22307
ENSMUSG00000104328	0	1	Gm37323
ENSMUSG00000098104	-0.578816249104421	1	Gm6085
ENSMUSG00000102175	-1.42552223414821	1	Gm6119
ENSMUSG00000103265	1.88687164119792	1	Gm2053
ENSMUSG00000103922	-2.07118059446818	0.305710579113399	Gm6123
ENSMUSG00000033845	-0.066070207274145	1	Mrpl15
ENSMUSG00000102275	0.530192541322567	0.965120798955934	Gm37144
ENSMUSG00000025903	-0.0664201048274926	1	Lypla1
ENSMUSG00000033813	0.189993636832702	0.96886451150974	Tcea1
ENSMUSG00000062588	0.466203557674789	1	Gm6104
ENSMUSG00000103280	0.972911228800266	0.807194959811115	Gm37277
ENSMUSG00000002459	0.164216251659312	1	Rgs20
ENSMUSG00000091305	1.27260708202225	1	Gm17100
ENSMUSG00000102653	0.912153636228878	1	Gm37079
ENSMUSG00000085623	1.73071005907143	0.668478652972161	Gm16041
ENSMUSG00000033793	0.498949807119741	0.417600379561452	Atp6v1h
ENSMUSG00000104046	-0.699597672758931	1	Gm37567
ENSMUSG00000025907	0.679730984619432	0.194924398582349	Rb1cc1
ENSMUSG00000090031	0.974146296371241	0.211390652559152	4732440D04Rik
ENSMUSG00000103845	2.80681919455591	0.897682407374489	Gm19026
ENSMUSG00000033740	-3.54228135345117	0.675441673794042	St18
ENSMUSG00000051285	0.332503321150187	0.846954345769676	Pcmtd1
ENSMUSG00000098201	0.00187026379620313	1	Gm26983
ENSMUSG00000103509	0.40066283656526	0.97411333239216	Gm38372
ENSMUSG00000048538	1.46703780674226	1	Gm9826
ENSMUSG00000097797	0.940296027804722	1	Gm26901
ENSMUSG00000025909	-2.54297308898432	0.619169358286205	Sntg1
ENSMUSG00000103933	-1.11520046127174	0.755113675800056	Gm36964
ENSMUSG00000103411	1.30891762512429	1	Gm18300
ENSMUSG00000061024	0.468972901449675	0.451529422412797	Rrs1
ENSMUSG00000025911	-0.553828821291684	0.790784491570346	Adhfe1
ENSMUSG00000079671	-0.640756932394195	0.91322555908934	2610203C22Rik
ENSMUSG00000081441	1.98189878058613	1	Gm6161
ENSMUSG00000067879	-0.318109651257032	1	3110035E14Rik
ENSMUSG00000099827	0.504619825298688	1	Gm29520
ENSMUSG00000025912	0.340742047016789	0.837329598124598	Mybl1
ENSMUSG00000045210	1.23427690384519	0.050362653031496	Vcpip1
ENSMUSG00000097893	-1.4685895253849	1	1700034P13Rik
ENSMUSG00000025915	0.611525567739368	0.678578243898201	Sgk3
ENSMUSG00000046334	2.44674754794041	1	Gm6195
ENSMUSG00000046101	0.296557171455347	1	Mcmdc2
ENSMUSG00000098234	0.916369505764432	0.134987447012664	Snhg6
ENSMUSG00000093178	0.639826273553271	0.602169521302998	Snord87
ENSMUSG00000099032	0.778974400969675	0.813574619495826	Tcf24
ENSMUSG00000104025	-0.710286741263609	1	E330040D14Rik
ENSMUSG00000025916	1.22510441037088	0.879108590159884	Ppp1r42
ENSMUSG00000025917	0.718135904494526	0.229559445221468	Cops5
ENSMUSG00000056763	0.203439702526869	0.92409500951239	Cspp1
ENSMUSG00000102356	0.415166977728119	1	1700047N06Rik
ENSMUSG00000067851	0.233580181238073	0.784092982771687	Arfgef1
ENSMUSG00000088153	0.00730413346546685	1	Gm26348
ENSMUSG00000102556	1.1883043498777	0.570465771411019	Gm37569
ENSMUSG00000042501	-3.19389588685927	0.503077899252365	Cpa6
ENSMUSG00000083422	-0.661906234737087	1	Gm15604
ENSMUSG00000100648	-1.20848642843127	0.852198179083859	Gm28659
ENSMUSG00000048960	-0.643649131321076	0.288493883195045	Prex2
ENSMUSG00000101827	1.96058721376686	1	Gm28686
ENSMUSG00000057715	-1.15212139544391	0.835815658075181	A830018L16Rik
ENSMUSG00000093864	-0.848794187226875	1	Gm22633
ENSMUSG00000097628	3.03921528270806	0.852198179083859	Gm2383
ENSMUSG00000016918	-1.95916552074487	0.553527135153958	Sulf1
ENSMUSG00000025938	-2.70445981288781	0.0476173911371691	Slco5a1
ENSMUSG00000069620	0	1	Gm5250
ENSMUSG00000042414	-2.52020277264732	0.136871595968348	Prdm14
ENSMUSG00000005886	-0.0906221202298386	1	Ncoa2
ENSMUSG00000103506	-0.100948636874863	1	Gm38376
ENSMUSG00000103495	0.835428640572017	0.703425494033255	Gm37409
ENSMUSG00000102639	-0.411024894946334	1	Gm38223
ENSMUSG00000104170	1.51106495599946	0.488454455883712	Gm37702
ENSMUSG00000103085	1.07871854554515	0.302410479161657	Gm38120
ENSMUSG00000102664	-0.423644698310473	0.844750005050738	Gm38380
ENSMUSG00000101476	-3.83486587814228	0.710919921523179	Gm29570
ENSMUSG00000025935	0.55310411769577	0.405550834799519	Tram1
ENSMUSG00000025937	-0.457740191609244	0.647623263383749	Lactb2
ENSMUSG00000102982	-1.03978912555251	0.585925223784877	Gm38319
ENSMUSG00000067813	1.19373424975916	0.232211646329196	Xkr9
ENSMUSG00000097711	0.413487291278186	1	Gm5523
ENSMUSG00000102166	1.97216102781126	1	Gm36947
ENSMUSG00000025932	-0.802670310867616	0.618734861289639	Eya1
ENSMUSG00000082193	-0.777725930488131	1	Rpl5-ps1
ENSMUSG00000032769	0.379337126641443	0.900861411189379	Trpa1
ENSMUSG00000073737	2.08334957555936	1	Gm10566
ENSMUSG00000092083	-1.35511185523948	0.722686858939178	Kcnb2
ENSMUSG00000104149	0.633184446583751	1	Gm37138
ENSMUSG00000025925	-0.0194170696782074	1	Terf1
ENSMUSG00000104379	-0.690664235415929	1	Gm37509
ENSMUSG00000100652	-2.56337640333088	1	Gm7634
ENSMUSG00000067795	-1.0590618802122	0.731032272996205	4930444P10Rik
ENSMUSG00000043716	0.524559708173334	0.378370107021839	Rpl7
ENSMUSG00000025921	1.09490349726241	0.00757276962833968	Rdh10
ENSMUSG00000104165	-1.1720251564397	1	Gm38249
ENSMUSG00000100868	2.65440989519369	0.370571445740416	Gm28095
ENSMUSG00000025920	-0.234927360987639	0.855363969634729	Stau2
ENSMUSG00000089982	1.83555257454115	0.678578243898201	Gm7568
ENSMUSG00000025939	0.537685508314418	0.57167116229509	Ube2w
ENSMUSG00000102457	0.527937940244204	0.594771465119662	Gm38342
ENSMUSG00000079658	0.818756598475255	0.184730366280209	Eloc
ENSMUSG00000097744	1.95059528338639	1	D030040B21Rik
ENSMUSG00000100959	-2.56337640333088	1	Gm7654
ENSMUSG00000025940	-0.0964114729249444	1	Tmem70
ENSMUSG00000025779	1.11775333811099	0.330094400376899	Ly96
ENSMUSG00000091020	0.540214590003167	0.742894667263376	Gm5828
ENSMUSG00000042686	-0.92436460844893	0.850905724011794	Jph1
ENSMUSG00000101589	0.400030325184841	1	Rbm6-ps1
ENSMUSG00000067780	-1.27494237344564	0.98416632289036	Pi15
ENSMUSG00000085125	-2.57972978216049	0.685882307418357	Gm16070
ENSMUSG00000025776	-3.71841864092172	0.545476611576018	Crispld1
ENSMUSG00000109887	-0.290235600752415	1	Gm28756
ENSMUSG00000100720	-0.966655344522656	0.94786767363281	Gm10075
ENSMUSG00000025927	-2.82136382288542	0.597504768135275	Tfap2b
ENSMUSG00000100204	1.95299243754656	1	Gm4849
ENSMUSG00000043760	0.586978183780357	0.447018291205288	Pkhd1
ENSMUSG00000104095	1.51510625666372	0.536396471822956	Gm37315
ENSMUSG00000089914	1.24958881817725	0.799230842904471	4930486I03Rik
ENSMUSG00000090142	0.816820580975394	0.868339936709403	Gm15795
ENSMUSG00000070175	-0.829864328151362	1	Gm24162
ENSMUSG00000099906	5.12548240610387e-15	1	Gm28653
ENSMUSG00000041872	-0.465036191190783	1	Il17f
ENSMUSG00000041859	0.42837742143807	0.711398073406073	Mcm3
ENSMUSG00000099714	5.12548240610387e-15	1	Gm20587
ENSMUSG00000097934	3.66811783114703	0.63651003654433	6720483E21Rik
ENSMUSG00000025931	0.365876357063835	0.758288058597713	Paqr8
ENSMUSG00000041809	0.752602734146425	0.852198179083859	Efhc1
ENSMUSG00000041779	0.0464467395821142	1	Tram2
ENSMUSG00000099971	3.45424302068881	0.71516215959004	Gm28287
ENSMUSG00000100819	-1.4914819631392	1	Gm2693
ENSMUSG00000025933	-0.321250018961566	0.965120798955934	Tmem14a
ENSMUSG00000102633	1.35912114795458	1	Gm38224
ENSMUSG00000025934	-0.822212875729005	0.537713914281078	Gsta3
ENSMUSG00000099343	-0.588341842981947	1	Gm28836
ENSMUSG00000028033	-1.74814626958965	0.249545201861741	Kcnq5
ENSMUSG00000082935	0.895869545830879	0.711378543356895	Gm7658
ENSMUSG00000097109	-0.667087955815814	1	Gm26580
ENSMUSG00000041670	-2.16211279669906	0.203201744390639	Rims1
ENSMUSG00000102766	-0.98037088220674	0.477463044272557	Gm6420
ENSMUSG00000065405	0.120357748955402	1	Mir30a
ENSMUSG00000097970	0.41592253608702	1	Gm27028
ENSMUSG00000100775	1.97609321421743	1	Gm29107
ENSMUSG00000101226	-0.717306008812874	1	Gm20954
ENSMUSG00000026158	0.0851274499893322	1	Ogfrl1
ENSMUSG00000097920	0.196132401856611	1	Gm7784
ENSMUSG00000026156	0.439907704885245	1	B3gat2
ENSMUSG00000026155	0.178488548333329	0.97586424653066	Smap1
ENSMUSG00000026154	0.720172674124835	0.604235153415499	Sdhaf4
ENSMUSG00000102495	3.50897361442996	0.62735376963935	Gm26524
ENSMUSG00000026153	0.506082640857083	0.538206773607629	Fam135a
ENSMUSG00000102398	-0.292307726971293	1	Gm37580
ENSMUSG00000026147	-1.60007739316491	0.605385215150572	Col9a1
ENSMUSG00000026141	3.7444673564538	0.718857709165927	Col19a1
ENSMUSG00000099997	3.12257346541712	0.723013437979021	Tubb4b-ps2
ENSMUSG00000101939	-1.32240153675998	0.507273288178113	Gm28438
ENSMUSG00000101249	0.602086503653185	1	Gm29216
ENSMUSG00000073725	0.619263643877507	0.2027318969985	Lmbrd1
ENSMUSG00000033569	-3.0960300792812	0.300813989183	Adgrb3
ENSMUSG00000104100	-3.71841864092172	0.545476611576018	Gm37880
ENSMUSG00000102250	2.05173506914111	1	Gm38260
ENSMUSG00000095256	-2.69842823659994	0.659391305335209	n-R5s209
ENSMUSG00000101514	-0.758339112287981	1	Gm5524
ENSMUSG00000101372	0	1	Gm19028
ENSMUSG00000099492	-0.292186261499561	1	Gm5525
ENSMUSG00000053185	0	1	Gm9898
ENSMUSG00000100261	-0.732541094722139	1	Gm6473
ENSMUSG00000101180	0	1	Gm2914
ENSMUSG00000048874	0.328464100218599	0.716974140773718	Phf3
ENSMUSG00000103783	1.5294443279679	0.160598505458828	Gm37522
ENSMUSG00000104315	0.788964973711924	0.509134417121692	Gm37906
ENSMUSG00000026064	-0.403381592950658	0.735234149573004	Ptp4a1
ENSMUSG00000117310	-1.53738731661059	0.204535152608311
ENSMUSG00000117091	-3.38702557986587	0.852198179083859
ENSMUSG00000086726	-2.21151445616551	0.845080588872081	Gm9458
ENSMUSG00000086727	1.20361060661631	0.975867766401672	4931428L18Rik
ENSMUSG00000100237	-0.636903607923157	1	Gm28644
ENSMUSG00000100910	1.26328069777037	1	Gm29128
ENSMUSG00000099796	-3.53367928441539	0.661025146827176	Gm7893
ENSMUSG00000050217	1.33714848617058	1	Lgsn
ENSMUSG00000100592	0	1	Gm28645
ENSMUSG00000094215	1.93680225024654	1	Gm6489
ENSMUSG00000101093	-0.717306008812874	1	Gm10307
ENSMUSG00000070960	2.47927902028054	1	Gm19680
ENSMUSG00000026134	0.181284243148663	1	Prim2
ENSMUSG00000101682	-1.42948226446331	0.973345150611246	Gm29228
ENSMUSG00000102714	0.47443332311559	0.968607158780556	Gm37618
ENSMUSG00000102093	3.01704140126014	0.857230461217183	Gm17813
ENSMUSG00000103746	1.56803448524272	0.349760717322054	1700001G17Rik
ENSMUSG00000004768	0.0343245304956049	1	Rab23
ENSMUSG00000042215	0.0336645016816492	1	Bag2
ENSMUSG00000103072	0.993483176792474	0.73041507559273	Gm37905
ENSMUSG00000042197	0.758271301450195	0.306962312971377	Zfp451
ENSMUSG00000081402	-1.66908456941591	0.749569214051235	Gm15455
ENSMUSG00000042182	-0.344025179911164	1	Bend6
ENSMUSG00000026131	0.460545112339358	0.664222738659609	Dst
ENSMUSG00000084506	-2.16893620070613	0.852198179083859	Gm23792
ENSMUSG00000103364	0.844856953875726	0.683984100026287	Gm38157
ENSMUSG00000096992	0.966639573002629	0.392642259039292	Gm26788
ENSMUSG00000103001	0.359444257827042	1	A930005N03Rik
ENSMUSG00000104397	0	1	Gm37958
ENSMUSG00000101206	-3.39344193913536	0.54936231248178	Gm5266
ENSMUSG00000101462	0	1	Gm3052
ENSMUSG00000102336	-1.54440925076783	0.619169358286205	Gm37233
ENSMUSG00000042111	0.356638608279903	0.752645684444236	Ccdc115
ENSMUSG00000101711	2.39733521428038	1	Gm28306
ENSMUSG00000026127	0.612140287587331	0.436282389008715	Imp4
ENSMUSG00000026126	-0.36011172849758	1	Ptpn18
ENSMUSG00000100280	-1.32752359249487	1	Gm28417
ENSMUSG00000101223	-1.479055271001	0.852198179083859	4930568A12Rik
ENSMUSG00000045174	-1.25445877820658	1	Amer3
ENSMUSG00000037509	-0.700270634474576	0.545140590927895	Arhgef4
ENSMUSG00000104002	1.47094946697312	0.388051543879378	Gm38336
ENSMUSG00000037503	-0.0312342051236823	1	Fam168b
ENSMUSG00000104358	0.523349072002529	0.724527302132768	Gm37127
ENSMUSG00000026123	0.600999512305974	0.424537151906216	Plekhb2
ENSMUSG00000103716	0.507841581357861	1	Gm19430
ENSMUSG00000103760	1.32667537718069	1	Gm8009
ENSMUSG00000104417	0	1	Gm37068
ENSMUSG00000102531	0	1	1110002O04Rik
ENSMUSG00000045216	-0.320555221325803	0.630787772249814	Hs6st1
ENSMUSG00000102202	0.385273364853734	0.883454943010221	Gm33280
ENSMUSG00000037470	0.239024081848815	0.762300461993134	Uggt1
ENSMUSG00000047180	0.50072849793873	0.616781140624112	Neurl3
ENSMUSG00000037447	-0.0555483674521455	1	Arid5a
ENSMUSG00000102762	3.66647051775242	0.700362226854895	4930403P22Rik
ENSMUSG00000010453	0.228319046236942	0.837888555887941	Kansl3
ENSMUSG00000098680	-3.54653030155295	0.678578243898201	Mir6898
ENSMUSG00000037432	-0.19109042515456	1	Fer1l5
ENSMUSG00000001143	-0.0105054278479843	1	Lman2l
ENSMUSG00000037408	0.112028988074438	1	Cnnm4
ENSMUSG00000104316	-0.436295642584779	0.873957989971192	Gm37909
ENSMUSG00000001138	-0.523158966423555	0.366763820853075	Cnnm3
ENSMUSG00000067653	0.24125652600319	1	Ankrd23
ENSMUSG00000079610	0.201965316395587	1	Ankrd39
ENSMUSG00000026121	0.00257935564730211	1	Sema4c
ENSMUSG00000087589	-0.645786328873344	0.688116088090648	D430040D24Rik
ENSMUSG00000046337	2.43762117571478	1	Fam178b
ENSMUSG00000061518	-0.764779699665283	0.188470221117561	Cox5b
ENSMUSG00000037351	0.117273166960424	1	Actr1b
ENSMUSG00000102416	-1.56041311017948	0.860919437693581	4933424G06Rik
ENSMUSG00000026117	-1.2156597504682	0.673559743549641	Zap70
ENSMUSG00000026116	0.462666135726491	0.583218651877009	Tmem131
ENSMUSG00000103016	-0.221648475839949	1	Gm37506
ENSMUSG00000102930	1.04137610567269	0.496928195930376	Gm38115
ENSMUSG00000103159	1.38550464661683	0.269227583667564	F830112A20Rik
ENSMUSG00000095944	-3.75341565590578	0.193274389545166	n-R5s210
ENSMUSG00000050122	-3.04939201992795	0.531332059666	Vwa3b
ENSMUSG00000026114	-1.63742606787201	0.727274653498479	Cnga3
ENSMUSG00000026113	-0.393268563428683	0.516362013748153	Inpp4a
ENSMUSG00000086064	-0.121966772913796	1	4930439A04Rik
ENSMUSG00000102879	2.24223840698606	0.549139043660725	Gm37135
ENSMUSG00000026112	0.414425884117512	0.560796924111224	Coa5
ENSMUSG00000026111	0.328915192204769	0.71432573524126	Unc50
ENSMUSG00000026110	-1.04340807416809	0.742006841954292	Mgat4a
ENSMUSG00000087233	-3.54653030155295	0.678578243898201	Gm43213
ENSMUSG00000026090	0.554071461252107	1	2010300C02Rik
ENSMUSG00000060771	-0.61053378668301	0.64094884729107	Tsga10
ENSMUSG00000097268	2.73710368593846	1	Gm26805
ENSMUSG00000037216	0.652357894239379	0.529332118120228	Lipt1
ENSMUSG00000026088	0.133714985730801	1	Mitd1
ENSMUSG00000026087	0.473925624997565	0.643063795681817	Mrpl30
ENSMUSG00000061584	0.264784863338398	1	Lyg2
ENSMUSG00000026085	0	1	Lyg1
ENSMUSG00000058407	0.632343770387675	0.25857513404752	Txndc9
ENSMUSG00000026083	-0.134067990564826	1	Eif5b
ENSMUSG00000026082	-0.0381796197882872	1	Rev1
ENSMUSG00000103804	2.28331211555965	0.213118362331165	Gm37062
ENSMUSG00000037138	-3.31370012994693	0.0977027806933854	Aff3
ENSMUSG00000087131	-1.69780676359889	0.762300461993134	Gm16152
ENSMUSG00000048814	-1.04905359881632	0.79163614988861	Lonrf2
ENSMUSG00000026080	0.147603994236401	1	Chst10
ENSMUSG00000026078	-0.465606827667135	0.569499874206618	Pdcl3
ENSMUSG00000103046	-0.0229558528509463	1	Gm37309
ENSMUSG00000026077	-1.21584229140348	0.578752989119481	Npas2
ENSMUSG00000073702	-0.231055989780634	0.949369416253154	Rpl31
ENSMUSG00000003134	0.317977209803908	0.748677521351998	Tbc1d8
ENSMUSG00000102607	1.2684618336306	0.881690749048554	Gm37265
ENSMUSG00000003135	0.643791071673438	0.297254721732635	Cnot11
ENSMUSG00000085894	0.0224102689345088	1	Gm15832
ENSMUSG00000077704	-0.309147240989586	1	Snord89
ENSMUSG00000048234	-0.283383792328398	0.765346263474428	Rnf149
ENSMUSG00000064936	2.79108911844968	0.857230461217183	Gm23722
ENSMUSG00000102471	0.223006043708802	1	Gm5100
ENSMUSG00000050967	-4.77319222122548	0.279344244456186	Creg2
ENSMUSG00000091937	1.88777501089098	1	Gm3646
ENSMUSG00000026074	0.0795904839167153	1	Map4k4
ENSMUSG00000102985	2.75848509109454	1	4930456G14Rik
ENSMUSG00000026073	1.32667537718069	1	Il1r2
ENSMUSG00000026072	-0.0875709635937932	1	Il1r1
ENSMUSG00000103560	0.126463271300705	1	Gm38070
ENSMUSG00000070942	-0.294285092425258	1	Il1rl2
ENSMUSG00000026069	0.203072661251297	1	Il1rl1
ENSMUSG00000026070	-0.161686557219675	1	Il18r1
ENSMUSG00000026068	0.267124935241809	0.956218017437501	Il18rap
ENSMUSG00000026065	-4.03492249525963	0.52974517931086	Slc9a4
ENSMUSG00000102676	-1.56139308423868	0.860921645128288	Gm37435
ENSMUSG00000026062	-1.34043050579775	0.388051543879378	Slc9a2
ENSMUSG00000103270	-0.559370442628396	1	Gm37915
ENSMUSG00000041945	-0.0196682322226294	1	Mfsd9
ENSMUSG00000100178	-0.0545359019292102	1	Gm5267
ENSMUSG00000103106	-3.71841864092172	0.545476611576018	Gm37047
ENSMUSG00000045515	-2.05454883967068	0.206317630905994	Pou3f3
ENSMUSG00000097063	-3.54653030155295	0.678578243898201	Pantr2
ENSMUSG00000060679	0.14928752712744	1	Mrps9
ENSMUSG00000077448	0.300564916118197	1	Gm23126
ENSMUSG00000041907	-1.17917500188449	0.838330579868362	Gpr45
ENSMUSG00000070939	0.110164224300811	1	Tgfbrap1
ENSMUSG00000100269	1.93680225024654	1	Gm28782
ENSMUSG00000041878	3.36571591135522	0.0517777688985062	8430432A02Rik
ENSMUSG00000010290	0.337020368317909	0.837188998562593	AI597479
ENSMUSG00000008136	0.394854830452392	0.840566336156891	Fhl2
ENSMUSG00000094497	1.27398131130111	0.616859091608092	Gm8210
ENSMUSG00000099576	3.41052571708531	0.823982268282431	Gm29040
ENSMUSG00000066877	-0.526377026481212	0.558786099216521	Nck2
ENSMUSG00000103422	0.154450229818704	1	Gm37536
ENSMUSG00000103945	0.991314074061906	0.527495711226528	Gm38228
ENSMUSG00000026051	0.268409103657292	1	1500015O10Rik
ENSMUSG00000100764	0.413508494799352	1	Gm29155
ENSMUSG00000100635	0.560500313942013	1	Gm29157
ENSMUSG00000100480	2.75747623526694	1	Gm29156
ENSMUSG00000057363	-0.0251204806064249	1	Uxs1
ENSMUSG00000090243	0.375906792657761	1	Gm16103
ENSMUSG00000100701	-0.348787176044748	1	Gm19587
ENSMUSG00000101395	0	1	Gm8241
ENSMUSG00000041763	0.702341531002961	0.226789994225733	Tpp2
ENSMUSG00000047343	0.627250324056081	0.731032272996205	Mettl21c
ENSMUSG00000091844	1.41842052312012	0.545476611576018	Gm8251
ENSMUSG00000026049	-0.127730172836292	1	Tex30
ENSMUSG00000026047	0.178698028973386	0.983979863328675	Kdelc1
ENSMUSG00000041684	1.02309114532887	0.298530557653965	Bivm
ENSMUSG00000026048	0.42962460221141	0.543233170762948	Ercc5
ENSMUSG00000046828	-3.71841864092172	0.545476611576018	Mettl21e
ENSMUSG00000056870	-0.814360565457041	1	Gulp1
ENSMUSG00000026043	-1.052367024007	0.730973506329097	Col3a1
ENSMUSG00000026042	-1.0478672308763	0.606249531580823	Col5a2
ENSMUSG00000104476	-0.305666199776873	1	Gm38211
ENSMUSG00000100361	0.235475112825413	1	Gm7063
ENSMUSG00000025995	1.48733663984918	0.00616385832438952	Wdr75
ENSMUSG00000099850	-1.09809867341785	1	Gm28906
ENSMUSG00000084817	-3.54313852620867	0.677375879198012	Gm5526
ENSMUSG00000098549	-4.40282570705077	0.39353864240998	Gm5269
ENSMUSG00000099381	-0.683636093296582	0.943983714844395	Gm18303
ENSMUSG00000025993	-0.208201443290073	0.898169331234659	Slc40a1
ENSMUSG00000070896	1.98324713774026	1	Rpl23a-ps1
ENSMUSG00000041144	1.2522115314775	0.709202419089092	Dnah7b
ENSMUSG00000096047	-2.43872074210012	0.417600379561452	n-R5s211
ENSMUSG00000101262	3.71834195881612	0.646672143452553	Gm8326
ENSMUSG00000101337	3.30465545514691	0.785265475842624	Dnah7c
ENSMUSG00000025986	0.633076982478421	0.413178137533845	Slc39a10
ENSMUSG00000100213	0.651159996285559	0.678578243898201	Gm28151
ENSMUSG00000103129	-0.261520262436106	1	Gm37393
ENSMUSG00000100033	-1.34341388702137	0.591964425575616	Gm8337
ENSMUSG00000096973	-0.836755298327251	1	Gm5974
ENSMUSG00000064943	-2.57063960905471	0.741956796312971	Gm23240
ENSMUSG00000097883	2.05173506914111	1	Gm8357
ENSMUSG00000092790	-3.71841864092172	0.545476611576018	Gm22693
ENSMUSG00000100816	-0.377177723725135	1	Gm28321
ENSMUSG00000026109	0.914166051414868	0.557540295347099	Tmeff2
ENSMUSG00000099924	0.0436998420574251	1	Gm28320
ENSMUSG00000099625	-2.05492189819845	0.744327800078619	Gm29325
ENSMUSG00000101799	3.00831280178782	0.857572175566496	9330175M20Rik
ENSMUSG00000045954	0.368085835679491	0.790944120793754	Cavin2
ENSMUSG00000099741	3.50311684073256	0.612317148729841	Gm5253
ENSMUSG00000101702	3.14132517010701	0.938637556326588	1700072G22Rik
ENSMUSG00000026107	0.653804397828099	0.503898650981875	Nabp1
ENSMUSG00000099413	-0.125522372965081	1	Gm17767
ENSMUSG00000103424	-2.56337640333088	1	Gm37535
ENSMUSG00000101741	0.108070253533535	1	Gm28055
ENSMUSG00000018417	0.141091535781826	0.960678871653976	Myo1b
ENSMUSG00000101724	0.828636812815466	0.709839285681193	Gm29453
ENSMUSG00000100313	0.376243918129974	0.945919446404054	Gm28323
ENSMUSG00000072324	1.449647693998	0.514862287448294	Gm8420
ENSMUSG00000062939	0.0520983934552212	1	Stat4
ENSMUSG00000101628	-0.220794229643695	1	Gm28177
ENSMUSG00000078291	-1.3176653966271	1	Gm3940
ENSMUSG00000109599	3.48962330959475	0.590067383019829	Gm31812
ENSMUSG00000026104	-0.0682157850095185	1	Stat1
ENSMUSG00000099569	-0.414192519260061	1	Gm18301
ENSMUSG00000026103	0.554281092200908	0.374289154887216	Gls
ENSMUSG00000002881	-0.196989845005177	0.863482559420905	Nab1
ENSMUSG00000097833	0.598275252741881	1	Gm5976
ENSMUSG00000101501	-1.54232415937764	0.906906614240384	Rps27a-ps1
ENSMUSG00000099878	1.29165846532205	1	Gm28178
ENSMUSG00000100007	-1.73517150318146	0.762300461993134	Gm5527
ENSMUSG00000043015	1.02567382605577	0.355989467514929	Nemp2
ENSMUSG00000103630	-2.1228878963676	0.554046587170914	Gm37242
ENSMUSG00000041439	0.17697844556165	1	Mfsd6
ENSMUSG00000100302	1.02900614849826	1	Gm29670
ENSMUSG00000026102	-0.319453387307828	0.74631210563635	Inpp1
ENSMUSG00000041426	0.0471433772749707	1	Hibch
ENSMUSG00000089802	0.814568365809145	1	Gm16107
ENSMUSG00000043629	2.45230399523879	0.626209518796553	1700019D03Rik
ENSMUSG00000060715	1.93680225024654	1	1700019A02Rik
ENSMUSG00000026098	0.365180141235907	0.852555138338191	Pms1
ENSMUSG00000100763	2.00400596070248	1	Gm28777
ENSMUSG00000026097	0.451863632971096	0.731842184495903	Ormdl1
ENSMUSG00000026096	0.395675443991612	0.947044124769844	Osgepl1
ENSMUSG00000101838	-0.660501693814793	1	Gm18800
ENSMUSG00000026095	0.131819636448074	1	Asnsd1
ENSMUSG00000100267	0	1	Gm28779
ENSMUSG00000096141	0.923854207291233	1	Dnah7a
ENSMUSG00000026094	0.467758778778061	0.650138818670519	Stk17b
ENSMUSG00000102405	0	1	Gm37863
ENSMUSG00000042807	-0.383379923564316	0.899044005208426	Hecw2
ENSMUSG00000102868	-1.11437835049531	1	Gm37633
ENSMUSG00000025983	1.04831176342271	1	Ccdc150
ENSMUSG00000041303	0.301899032982953	0.742006841954292	Gtf3c3
ENSMUSG00000109809	1.25838999061652	1	Gm34066
ENSMUSG00000073678	0.851251226121495	0.417600379561452	Pgap1
ENSMUSG00000104136	1.71710683742616	0.252474206683172	Gm36955
ENSMUSG00000101130	2.03344859719926	1	Gm19637
ENSMUSG00000052331	0.0417793910567329	1	Ankrd44
ENSMUSG00000101674	0.690834109862281	1	4930444A19Rik
ENSMUSG00000102503	-0.251978576817043	1	Gm37370
ENSMUSG00000089245	-2.75241374771728	0.852198179083859	Gm24053
ENSMUSG00000102642	-0.092221910082624	1	A130048G24Rik
ENSMUSG00000025982	0.519860407339458	0.457362824989398	Sf3b1
ENSMUSG00000103030	1.47964467387342	0.202602608786787	E330011M16Rik
ENSMUSG00000025981	0.904057492988333	0.146164500759697	Coq10b
ENSMUSG00000101122	-0.170328981277865	1	Gm17971
ENSMUSG00000025980	0.850453687721834	0.038810706387399	Hspd1
ENSMUSG00000073676	0.406622090206303	0.674515501452034	Hspe1
ENSMUSG00000100736	-1.3361384150869	1	Gm5147
ENSMUSG00000089670	-1.36188406900466	0.944953938768871	Gm16581
ENSMUSG00000025979	0.848032364473253	0.235031344428513	Mob4
ENSMUSG00000061863	2.36024981515637	1	Gm6822
ENSMUSG00000025978	-1.09114415991368	0.723241945862748	Rftn2
ENSMUSG00000097649	-1.41389445245383	0.842312490908144	Gm10561
ENSMUSG00000046994	1.0240429010841	0.113634457072942	Mars2
ENSMUSG00000025977	-1.17829665798102	0.724728085810581	Boll
ENSMUSG00000100215	-1.62939994063905	0.711659755046707	Gm8292
ENSMUSG00000038349	-1.94913166007067	0.398021740695006	Plcl1
ENSMUSG00000102145	-1.59964203907424	1	Gm38056
ENSMUSG00000102831	3.13196139865768	0.72089484222703	Gm37382
ENSMUSG00000099950	0	1	9130227L01Rik
ENSMUSG00000038331	-0.022657771627801	1	Satb2
ENSMUSG00000087022	0.320662656398751	0.825090187975837	9130024F11Rik
ENSMUSG00000104310	2.45524931783595	1	Gm4081
ENSMUSG00000097519	0.964334790607772	0.823365934622571	4930558J18Rik
ENSMUSG00000038323	0.428732335701151	0.822841459233956	1700066M21Rik
ENSMUSG00000048495	0.615733454865883	0.621792645190544	Tyw5
ENSMUSG00000025971	1.1939248305416	0.140306951341101	Maip1
ENSMUSG00000038305	0.153405928888121	0.986073074618273	Spats2l
ENSMUSG00000091283	0.176360493570279	1	Gm17234
ENSMUSG00000054770	-0.261103929953649	0.841948234393239	Kctd18
ENSMUSG00000026039	0.671723860634345	0.545276115723858	Sgol2a
ENSMUSG00000063558	-0.679040586730834	0.642855063150421	Aox1
ENSMUSG00000064294	-0.76062173121469	0.883741939662092	Aox3
ENSMUSG00000038242	-3.55336842331576	0.257457066832119	Aox4
ENSMUSG00000089822	-1.71243638382316	0.877061987668168	Gm15759
ENSMUSG00000079554	-0.537934635804623	0.989524617434607	Aox2
ENSMUSG00000103839	0.388929950974085	1	Gm37607
ENSMUSG00000051223	0.838048294839193	0.0987456845225731	Bzw1
ENSMUSG00000026034	0.800418137988572	0.117863291870929	Clk1
ENSMUSG00000026035	0.909775138877097	0.3252653889014	Ppil3
ENSMUSG00000026036	0.97734077436667	0.135108608558675	Nif3l1
ENSMUSG00000026037	0.888249171564527	0.0991321282359158	Orc2
ENSMUSG00000094245	-0.336774703638706	1	Gm23966
ENSMUSG00000085054	0.729856832512448	0.762300461993134	Gm15834
ENSMUSG00000038174	0.850595164213396	0.207073880339416	Fam126b
ENSMUSG00000026032	-0.319572361543554	0.830964244869159	Ndufb3
ENSMUSG00000100202	0	1	Gm29389
ENSMUSG00000047528	-0.381792833611176	1	Als2cr12
ENSMUSG00000102059	0.242432834890484	1	Gm20257
ENSMUSG00000026031	0.2839875378797	0.679138025371545	Cflar
ENSMUSG00000100236	-1.3920771517618	1	Gm3841
ENSMUSG00000026029	0.384717074707268	0.608643651014338	Casp8
ENSMUSG00000102719	0.726804357120753	0.650933230926494	Gm37760
ENSMUSG00000099719	-0.2677916315465	1	Gm28802
ENSMUSG00000026028	0.365185237517801	0.65771909912746	Trak2
ENSMUSG00000026027	-0.0253107533996394	1	Stradb
ENSMUSG00000047383	-2.83104584202992	0.868339936709403	C2cd6b
ENSMUSG00000072295	1.29236966249163	1	C2cd6
ENSMUSG00000038079	0.107804300496918	1	Tmem237
ENSMUSG00000097573	0.794611297062542	0.647188091647531	G730003C15Rik
ENSMUSG00000079550	-0.483553082905889	0.869923124705351	Mpp4
ENSMUSG00000101586	0.714844747893546	1	Gm29017
ENSMUSG00000099563	-2.80794772720587	0.863902682821046	Gm19125
ENSMUSG00000026024	-0.160673527407789	0.938103382744905	Als2
ENSMUSG00000104502	5.12548240610387e-15	1	Gm37737
ENSMUSG00000041075	-0.522059854425702	0.347169574168803	Fzd7
ENSMUSG00000097819	-0.855697276457541	0.966616987004391	Gm26813
ENSMUSG00000047361	0.270989685825725	1	Gm973
ENSMUSG00000026021	0.276258442353603	0.852198179083859	Sumo1
ENSMUSG00000089276	1.28007232128273	1	Gm24545
ENSMUSG00000103821	0.567680924413553	0.973837802070928	D430013B06Rik
ENSMUSG00000101400	0.945593382016371	1	Gm29596
ENSMUSG00000026020	1.15281369942867	0.0183600817064321	Nop58
ENSMUSG00000077345	0.798148456510678	0.678578243898201	Snord70
ENSMUSG00000089512	-0.0122054158114102	1	Gm26287
ENSMUSG00000089093	0.757359384259407	0.72209335296011	Snord11
ENSMUSG00000067336	1.84075305647121	0.242269412992863	Bmpr2
ENSMUSG00000104052	1.20895462580453	0.536953426729923	Gm38125
ENSMUSG00000103131	1.29184008251601	1	Gm37977
ENSMUSG00000041040	0.0967242307835211	1	Fam117b
ENSMUSG00000103696	0.648998708216749	0.711378543356895	Gm37531
ENSMUSG00000100901	0.199487577923354	1	Gm18829
ENSMUSG00000026018	-0.240128309933076	1	Ica1l
ENSMUSG00000026019	0.345971299665886	0.703025587605453	Wdr12
ENSMUSG00000026017	0.672522105884336	0.418766608951128	Carf
ENSMUSG00000073664	0.775809383094624	0.19151709444365	Nbeal1
ENSMUSG00000049439	0.106154917123837	1	Cyp20a1
ENSMUSG00000103822	0.397340931599462	1	6030460B20Rik
ENSMUSG00000026782	-0.696220624130432	0.15604107594864	Abi2
ENSMUSG00000026014	0.688730638748996	0.160360663060334	Raph1
ENSMUSG00000081562	0.618847603048387	1	Gm11575
ENSMUSG00000084400	3.51222429540663	0.808394741357315	Gm11576
ENSMUSG00000101188	0.50030348050882	0.714374174782615	Eif4a-ps4
ENSMUSG00000026012	-3.19108340169677	0.374289154887216	Cd28
ENSMUSG00000083355	-3.54633012008012	0.678578243898201	Gm11581
ENSMUSG00000081382	0.325280888282956	1	Rpl18-ps1
ENSMUSG00000026009	3.47302753598085	0.707654602016035	Icos
ENSMUSG00000082661	-3.58821596316439	0.392970709807645	Gm11590
ENSMUSG00000086408	0	1	Gm11588
ENSMUSG00000086009	0	1	4930587A21Rik
ENSMUSG00000052062	-0.212727023062122	0.897112059024733	Pard3b
ENSMUSG00000103656	0.784566588796784	1	Gm37205
ENSMUSG00000104402	1.78818406958891	0.351744866385608	Gm38012
ENSMUSG00000104081	0.659648181224307	1	Gm38278
ENSMUSG00000085842	0.564936830950292	1	Pard3bos1
ENSMUSG00000103002	0.288646210097488	1	Gm38075
ENSMUSG00000101509	3.03686486231707	0.884378010674742	Gm29641
ENSMUSG00000102359	-0.130197096580591	1	Gm38351
ENSMUSG00000085400	1.93680225024654	1	Pard3bos3
ENSMUSG00000100750	0	1	Gm29084
ENSMUSG00000084333	0.688339357651626	1	Gm11599
ENSMUSG00000025969	-0.162798282931228	0.953051254760518	Nrp2
ENSMUSG00000100811	-0.531106672332269	1	Gm29083
ENSMUSG00000103032	-0.469612891797413	1	Gm37121
ENSMUSG00000100426	-0.135049144505876	1	Gm4208
ENSMUSG00000040865	0.353869535690523	0.755413219043528	Ino80d
ENSMUSG00000088953	5.12548240610387e-15	1	Gm24942
ENSMUSG00000081429	-1.07256957545254	0.832979211266453	Rps27-ps1
ENSMUSG00000084799	1.47372224283885	0.067355885728251	Ino80dos
ENSMUSG00000101599	0.23495580757489	0.950478617908248	Gm20342
ENSMUSG00000025968	0.276694142057702	0.699202330470091	Ndufs1
ENSMUSG00000025967	-0.429765252768385	0.590067383019829	Eef1b2
ENSMUSG00000064612	-0.671921093647932	1	Gm26457
ENSMUSG00000064602	-0.551552490256128	0.873957989971192	Snora41
ENSMUSG00000046856	0.323535115693535	1	Gpr1
ENSMUSG00000086730	0	1	Platr12
ENSMUSG00000087561	1.98324713774026	1	Gm11608
ENSMUSG00000027520	-0.982896089808425	0.70463062283593	Zdbf2
ENSMUSG00000081643	2.47927902028054	1	Gm11605
ENSMUSG00000025964	0.195199160146209	0.860402448057424	Adam23
ENSMUSG00000087823	-1.60706874323909	0.828781613638197	Gm22281
ENSMUSG00000069085	-1.66295413792086	0.788620364805765	Dytn
ENSMUSG00000083066	0	1	Gm12748
ENSMUSG00000025963	5.12548240610387e-15	1	Mdh1b
ENSMUSG00000025962	0.568063171632312	0.405376500621177	Fastkd2
ENSMUSG00000025961	-0.0227220346566852	1	4933402D24Rik
ENSMUSG00000080817	-0.211558745000676	1	Gm13751
ENSMUSG00000082373	0.216399051336859	1	Gm13754
ENSMUSG00000044689	2.77440034673498	1	Gm13749
ENSMUSG00000025959	0.515981043043792	0.70309215305411	Klf7
ENSMUSG00000098487	2.84087767126579	0.868339936709403	Mir6899
ENSMUSG00000086836	0.86002996823137	0.813574619495826	Gm13748
ENSMUSG00000025958	0.187447425321845	0.888150358108892	Creb1
ENSMUSG00000025956	0.467495155771771	0.646457261405247	Mettl21a
ENSMUSG00000101832	-0.109671284280016	1	Gm28982
ENSMUSG00000087213	0.402797256257758	0.867554691707839	2810408I11Rik
ENSMUSG00000070871	0.0378197836491236	1	Ccnyl1
ENSMUSG00000045005	0.33026273216134	0.825776805830449	Fzd5
ENSMUSG00000102140	-0.1040514516299	1	Gm38058
ENSMUSG00000051344	0.101878032792609	1	Plekhm3
ENSMUSG00000084416	-0.0595302377179385	1	Rpl10a-ps1
ENSMUSG00000044816	3.41204071159693	0.754550755690048	D630023F18Rik
ENSMUSG00000025950	-0.331169921231705	0.640534249544232	Idh1
ENSMUSG00000025949	0.200045702038047	0.853467842454456	Pikfyve
ENSMUSG00000025946	-0.928821114461045	0.86265503004033	Pth2r
ENSMUSG00000100340	0	1	Gm28923
ENSMUSG00000082774	-2.57250701646995	0.594408244709236	Gm8805
ENSMUSG00000015222	-0.585408838315527	0.763179985565966	Map2
ENSMUSG00000055567	-0.96635380676185	0.986508712128188	Unc80
ENSMUSG00000103375	0	1	Gm37181
ENSMUSG00000026005	0.362286456809021	0.640232685682272	Rpe
ENSMUSG00000026004	0.318820674790427	0.79303318209659	Kansl1l
ENSMUSG00000102559	0.883465370836826	0.510657373328835	Gm37570
ENSMUSG00000102374	0.447524561442349	0.852198179083859	Gm38387
ENSMUSG00000102776	1.12949015348915	0.503898650981875	Gm38162
ENSMUSG00000082057	1.32030690801563	0.567718659300832	Gm15789
ENSMUSG00000103706	-1.68298846660691	0.842290678448695	6820402A03Rik
ENSMUSG00000103756	1.52476772723703	0.45017846030218	Gm37285
ENSMUSG00000103382	0.503411164456357	0.93157876050752	Gm37755
ENSMUSG00000103553	0.705636188268423	0.774761722558537	Gm38218
ENSMUSG00000026003	-0.00669501186833079	1	Acadl
ENSMUSG00000089420	1.30158930557642	1	Gm27934
ENSMUSG00000026000	-0.173077795659034	0.968607158780556	Lancl1
ENSMUSG00000025991	-1.053725922707	0.68983233493728	Cps1
ENSMUSG00000082473	0	1	Kif22-ps
ENSMUSG00000062209	-2.23388526951598	0.305779981696467	Erbb4
ENSMUSG00000100354	0.134234424935963	1	Gm29113
ENSMUSG00000101156	-1.68178511298072	0.68983233493728	Gm29114
ENSMUSG00000025997	-0.495101165370305	0.807194959811115	Ikzf2
ENSMUSG00000100815	-1.10634133191317	0.803930129841078	Gm29112
ENSMUSG00000099954	0.325661223838226	1	Gm28112
ENSMUSG00000103052	2.50360586180184	1	Gm38272
ENSMUSG00000045648	-0.346201643565455	1	Vwc2l
ENSMUSG00000026196	0.56609527207746	0.531332059666	Bard1
ENSMUSG00000089965	2.12143989436029	0.630569963030713	Gm16236
ENSMUSG00000050296	-0.463377607630252	1	Abca12
ENSMUSG00000026192	0.247348994039555	0.851128462190274	Atic
ENSMUSG00000026193	-0.653582980682915	0.466001591491342	Fn1
ENSMUSG00000073652	-0.617421263365253	1	Apol7d
ENSMUSG00000100319	-0.717306008812874	1	Gm5256
ENSMUSG00000099707	-1.51885573664866	0.41246731498938	Gm8883
ENSMUSG00000101211	-1.0046792499551	0.950530484955141	Gm28818
ENSMUSG00000101848	0	1	4933417E11Rik
ENSMUSG00000059483	-2.75219761132889	0.852198179083859	Gm5528
ENSMUSG00000101496	1.98324713774026	1	Gm8885
ENSMUSG00000102123	5.12548240610387e-15	1	Gm4319
ENSMUSG00000039395	-0.930631192261909	0.511567182503119	Mreg
ENSMUSG00000094655	1.62768742431808	0.0771843258107678	Gm25360
ENSMUSG00000097131	-0.654900684678607	0.620965297522649	D230017M19Rik
ENSMUSG00000093956	1.80836209348592	0.411639462421588	Gm24497
ENSMUSG00000093843	-0.570480983748036	0.625450281824292	Gm25939
ENSMUSG00000026189	-0.536657729132564	0.741956796312971	Pecr
ENSMUSG00000026188	-1.25013065009538	0.693716286497864	Tmem169
ENSMUSG00000026187	0.244663973347124	0.854945812741686	Xrcc5
ENSMUSG00000039372	-0.498716033899876	1	March4
ENSMUSG00000039354	0.112897542827938	1	Smarcal1
ENSMUSG00000110712	0	1	Gm39662
ENSMUSG00000039342	3.70571039652999	0.616715708046097	Ankar
ENSMUSG00000046330	0.151346714535739	1	Rpl37a
ENSMUSG00000039323	-1.00742181762382	0.702968108165402	Igfbp2
ENSMUSG00000026185	-0.758863869112817	0.870838416189811	Igfbp5
ENSMUSG00000099877	0	1	Pinc
ENSMUSG00000100444	-2.75241374771728	0.852198179083859	C530043A13Rik
ENSMUSG00000100301	-1.33213445788486	1	6030407O03Rik
ENSMUSG00000101344	-1.46174123009769	0.975823986204608	Gm29183
ENSMUSG00000055322	-0.71536240099586	0.129543079723859	Tns1
ENSMUSG00000061815	-0.60906723359054	0.799227359893821	Rufy4
ENSMUSG00000026180	-1.11659714285492	0.960251782763693	Cxcr2
ENSMUSG00000006304	0.507276972088477	0.615455330420994	Arpc2
ENSMUSG00000064272	0.336818032919016	0.96596042178449	Gpbar1
ENSMUSG00000006299	-0.213851562471948	0.881136484035661	Aamp
ENSMUSG00000026179	-0.636665680644469	0.196971463602441	Pnkd
ENSMUSG00000103013	0.175553256122556	1	Gm37503
ENSMUSG00000006301	0.133793315889073	1	Tmbim1
ENSMUSG00000103403	-0.824131192664563	1	Gm37931
ENSMUSG00000073650	-0.46807297190306	1	Catip
ENSMUSG00000026177	-0.20220660709689	0.995937763684706	Slc11a1
ENSMUSG00000026176	0.0192153765386481	1	Ctdsp1
ENSMUSG00000065468	0.147071527482928	1	Mir26b
ENSMUSG00000026175	-0.256340707859873	0.898267129119805	Vil1
ENSMUSG00000033364	0.490263791892347	0.436782445450758	Usp37
ENSMUSG00000103227	1.2366282837088	0.646988314742914	Gm37733
ENSMUSG00000026174	0.733759279820114	0.149467315929491	Cnot9
ENSMUSG00000026173	2.88630877218243	0.284753608111725	Plcd4
ENSMUSG00000026135	1.12953246902783	0.0373998655664294	Zfp142
ENSMUSG00000093155	3.22643063611009	0.884222197186174	Gm25035
ENSMUSG00000026172	0.474350375133862	0.596539029210479	Bcs1l
ENSMUSG00000026171	0.172733589808814	0.973155517157863	Rnf25
ENSMUSG00000033276	-0.164821751484378	1	Stk36
ENSMUSG00000033257	0.489839962866786	0.383224118348311	Ttll4
ENSMUSG00000026170	-0.339471338293081	0.863482559420905	Cyp27a1
ENSMUSG00000006542	-0.856282674624081	0.583865553220259	Prkag3
ENSMUSG00000033227	-1.09763997272785	0.570108652097325	Wnt6
ENSMUSG00000099472	1.96161601043006	1	Gm29539
ENSMUSG00000026167	-0.0545682014149623	1	Wnt10a
ENSMUSG00000089964	-1.33533062757255	1	Gm16582
ENSMUSG00000090071	-0.01285415152926	1	Cdk5r2
ENSMUSG00000055197	-2.19148370075153	0.132869966352463	Fev
ENSMUSG00000006546	0.228121687225605	1	Cryba2
ENSMUSG00000047021	-2.16996405162319	0.165267841065544	Cfap65
ENSMUSG00000006538	-1.07979335196273	0.0476173911371691	Ihh
ENSMUSG00000026162	0.682996733330718	0.704692527366105	Nhej1
ENSMUSG00000026205	0.0926186391763172	1	Slc23a3
ENSMUSG00000033159	0.459875947809776	0.55676927483904	Cnppd1
ENSMUSG00000049339	0.000829212764618835	1	Retreg2
ENSMUSG00000026197	-0.486426994779783	0.564845648222614	Zfand2b
ENSMUSG00000026198	-0.198382504859122	1	Abcb6
ENSMUSG00000099519	-2.79992283473215	0.862386223863786	Gm29253
ENSMUSG00000033124	-0.257955758693531	0.798371783912624	Atg9a
ENSMUSG00000026199	-0.606150675010301	0.315835244743873	Ankzf1
ENSMUSG00000026200	0.493056745386291	0.664798307754046	Glb1l
ENSMUSG00000026201	-0.25885687868091	0.819101222504734	Stk16
ENSMUSG00000026202	0.644602117286975	0.232211646329196	Tuba4a
ENSMUSG00000096094	-2.0534209564846	0.879177055676915	A630095N17Rik
ENSMUSG00000026203	-0.0120248914493167	1	Dnajb2
ENSMUSG00000026204	0.0603411081575847	1	Ptprn
ENSMUSG00000101840	-0.112927719409609	1	Gm28294
ENSMUSG00000033061	0.224576213626296	1	Resp18
ENSMUSG00000100556	3.81636197098518	0.595198467554247	Gm28902
ENSMUSG00000026209	0.112951214129886	1	Dnpep
ENSMUSG00000026208	-1.42863923313836	0.242208291080385	Des
ENSMUSG00000026207	-1.17714694742417	0.469435743793747	Speg
ENSMUSG00000033021	0.199483108167702	0.922583784723392	Gmppa
ENSMUSG00000033007	0.574818859825402	0.882790843873459	Asic4
ENSMUSG00000102605	-1.60169692167861	0.86801168437952	Gm37264
ENSMUSG00000032997	0.418472015257183	0.630703379075378	Chpf
ENSMUSG00000026211	-0.757060627069851	0.734439738040859	Obsl1
ENSMUSG00000051703	0.128885439779563	1	Tmem198
ENSMUSG00000026213	-0.0753942608115249	1	Stk11ip
ENSMUSG00000006576	-0.420791512611254	0.692652795005369	Slc4a3
ENSMUSG00000102904	-1.45071276062919	0.852198179083859	Gm38265
ENSMUSG00000026235	0.306605719144671	0.913481497777718	Epha4
ENSMUSG00000099141	-0.459000937519468	1	Mir6352
ENSMUSG00000101849	-1.25671306976361	0.386137426794749	Gm28386
ENSMUSG00000004872	-0.220241658874379	1	Pax3
ENSMUSG00000032908	0.575337175693087	0.740588764345045	Sgpp2
ENSMUSG00000099561	1.17917162024272	0.999634228735968	Gm28410
ENSMUSG00000026245	0.766369065597504	0.251048433355053	Farsb
ENSMUSG00000104018	1.26748473950889	0.58289924485514	4833412K13Rik
ENSMUSG00000090486	-1.52632657045762	0.90679891781407	BC035947
ENSMUSG00000012187	2.47342897344055	1	Mogat1
ENSMUSG00000099364	1.4121043444997	0.824012861976746	5730419F03Rik
ENSMUSG00000032883	0.144332787542048	1	Acsl3
ENSMUSG00000079470	-0.192508263323943	0.938204211844355	Utp14b
ENSMUSG00000099377	-1.93115762919814	0.583980546861552	Gm6159
ENSMUSG00000047330	-1.35329109084996	0.705804953722939	Kcne4
ENSMUSG00000101324	-2.62468292532691	1	Gm29187
ENSMUSG00000054702	1.69801734117806	0.213118362331165	Ap1s3
ENSMUSG00000102235	-1.42185554224253	0.769575089514954	Gm37886
ENSMUSG00000073643	0.317598878774091	0.731032272996205	Wdfy1
ENSMUSG00000104497	-4.12692926107067	0.604235153415499	Gm10555
ENSMUSG00000026248	0.307855948522595	0.762300461993134	Mrpl44
ENSMUSG00000026249	0.569975180267717	0.492494374691767	Serpine2
ENSMUSG00000100397	0	1	Gm28071
ENSMUSG00000102518	-3.52018279559457	0.843810400864489	Gm38339
ENSMUSG00000043230	-0.520271520483215	1	Fam124b
ENSMUSG00000101257	1.30891762512429	1	2310015K22Rik
ENSMUSG00000103404	0.545558347538503	1	Gm37932
ENSMUSG00000004364	0.415640183380518	0.575249262505863	Cul3
ENSMUSG00000103076	0.439895980607967	0.94987372294786	Gm37902
ENSMUSG00000103525	2.11129760655913	0.327151614227734	Gm37262
ENSMUSG00000101722	5.12548240610387e-15	1	Gm29125
ENSMUSG00000110100	-2.61876699485166	1	Gm45261
ENSMUSG00000038608	-1.06135966403998	0.668083648613166	Dock10
ENSMUSG00000102721	-3.71841864092172	0.545476611576018	A630081D01Rik
ENSMUSG00000099949	1.93680225024654	1	Gm29124
ENSMUSG00000054976	-1.09243778157463	0.716974140773718	Nyap2
ENSMUSG00000101986	1.25238970281208	1	Gm6198
ENSMUSG00000087008	2.74543513313497	1	Gm5530
ENSMUSG00000055980	0.453553114499557	0.45419665475936	Irs1
ENSMUSG00000026142	0.5279328667771	0.545476611576018	Rhbdd1
ENSMUSG00000104493	0.921153659468556	0.667482425256656	Gm19552
ENSMUSG00000100786	1.9796754934221	0.440101105444526	Gm28940
ENSMUSG00000067158	-0.270197419966425	0.975867766401672	Col4a4
ENSMUSG00000079465	-0.458708126392485	0.980550587528982	Col4a3
ENSMUSG00000065055	-2.25683589970483	0.667482425256656	n-R5s213
ENSMUSG00000097564	2.44757475688028	0.538225320016288	C430014B12Rik
ENSMUSG00000026150	0.829727382853669	0.278144586586869	Mff
ENSMUSG00000101450	0.93337883094578	0.566999355785477	Gm28941
ENSMUSG00000026149	0.316853881163544	1	Tm4sf20
ENSMUSG00000114299	-0.941683354829794	1	Gm47791
ENSMUSG00000099771	1.31241252180711	1	Gm19257
ENSMUSG00000102280	1.7950175289454	1	Gm36999
ENSMUSG00000026159	0.0900967475593532	1	Agfg1
ENSMUSG00000113880	-1.20897130332372	0.289764938226792	A030005L19Rik
ENSMUSG00000113973	2.09571556374394	0.6686354103398	A030014E15Rik
ENSMUSG00000113084	3.04381949734412	0.879108590159884	A030003K21Rik
ENSMUSG00000113925	0.0707586092986602	1	Gm7544
ENSMUSG00000114011	-0.363841953936328	1	Gm47955
ENSMUSG00000113097	2.03489160251602	1	Gm47959
ENSMUSG00000101784	3.02247374315097	0.852198179083859	Gm7553
ENSMUSG00000038496	3.38855123388628	0.744649337001652	Slc19a3
ENSMUSG00000100190	-0.723351963347358	1	Krtap28-10
ENSMUSG00000113267	-0.628819265266113	1	Gm47969
ENSMUSG00000026166	0.388898575363369	0.898270660374588	Ccl20
ENSMUSG00000101173	0	1	Gm29519
ENSMUSG00000045658	-0.985818681276496	0.545476611576018	Pid1
ENSMUSG00000102750	-1.55818879068798	0.510489341032644	Gm37058
ENSMUSG00000101934	0.631383903007013	1	Gm18304
ENSMUSG00000098851	-0.197746276688154	1	Mir6353
ENSMUSG00000036766	-0.343325973296592	1	Dner
ENSMUSG00000102481	-1.3923436046289	0.850472832083011	Gm37925
ENSMUSG00000026219	0.516538483485363	0.531332059666	Trip12
ENSMUSG00000103505	0.78946448055869	0.794606845791464	Gm38374
ENSMUSG00000104503	1.42308056815968	0.0748533817252432	Gm37738
ENSMUSG00000073633	0.0440916386100988	1	Fbxo36
ENSMUSG00000026220	-0.472335597779504	1	Slc16a14
ENSMUSG00000064281	-1.91425487514976	0.942853220766695	Rpl19-ps1
ENSMUSG00000079457	3.64504989119976	0.702380777373901	Gm7609
ENSMUSG00000070034	-0.0182307742754016	1	Sp110
ENSMUSG00000070031	-1.71606362154893	0.678578243898201	Sp140
ENSMUSG00000026222	-1.00885121367951	0.784009735137118	Sp100
ENSMUSG00000052760	-0.254913334697129	1	A630001G21Rik
ENSMUSG00000036707	0.185366820288161	0.887432115241276	Cab39
ENSMUSG00000026223	0.0416221456316331	1	Itm2c
ENSMUSG00000026224	-2.30309028909223	0.760989143349086	4933407L21Rik
ENSMUSG00000099767	-1.52911872338638	0.900062941099194	Gm28884
ENSMUSG00000049608	-1.00519759121677	0.769575089514954	Gpr55
ENSMUSG00000099342	1.32140757133355	0.803224414786823	Gm18180
ENSMUSG00000026226	0.584956626377792	1	Spata3
ENSMUSG00000026227	-0.64860295912176	0.887408742139199	2810459M11Rik
ENSMUSG00000026229	0.574049281688108	0.279362454771661	Psmd1
ENSMUSG00000077274	1.27420916692612	0.49072905025039	Gm22786
ENSMUSG00000026228	2.14486070202406	0.135486568398565	Htr2b
ENSMUSG00000103272	-0.0180365586210728	1	Gm37914
ENSMUSG00000062590	-0.00211026028946728	1	Armc9
ENSMUSG00000079445	-0.36905942395678	1	B3gnt7
ENSMUSG00000026234	-0.469078642754313	0.73019746264297	Ncl
ENSMUSG00000064823	0.7509298772341	0.539744434808016	Snord82
ENSMUSG00000073627	0.557282017662237	0.541723278537263	C130036L24Rik
ENSMUSG00000026237	-3.52618197072049	0.650213098483243	Nmur1
ENSMUSG00000036574	-0.128017091062795	1	Tex44
ENSMUSG00000101328	0	1	Rpl30-ps6
ENSMUSG00000026238	-0.125304377273928	1	Ptma
ENSMUSG00000026239	0.00758414586570047	1	Pde6d
ENSMUSG00000102927	0.144584357947704	1	Gm37152
ENSMUSG00000026240	0.410168377425348	0.647764753462475	Cops7b
ENSMUSG00000103609	0.174866692878157	1	Gm37022
ENSMUSG00000053333	-0.0487472995768384	1	Dis3l2
ENSMUSG00000100225	1.74553657459318	0.868339936709403	Gm29097
ENSMUSG00000100768	-1.04913633407143	0.924736211117907	Gm29055
ENSMUSG00000104121	-0.0336279861769621	1	Gm37485
ENSMUSG00000102383	1.53913353941893	0.305779981696467	Gm38142
ENSMUSG00000104400	0.861584862833353	0.92409500951239	Gm38010
ENSMUSG00000102293	4.09422021593081	0.417600379561452	Gm37541
ENSMUSG00000102649	1.07766026034028	0.635149486518719	Gm38021
ENSMUSG00000084106	-0.456286718859293	1	Gm6136
ENSMUSG00000102571	-0.919586228661089	0.710919921523179	Gm37967
ENSMUSG00000099401	2.75117134316312	1	Gm28375
ENSMUSG00000102956	3.3947496395945	0.792976823161043	Gm37017
ENSMUSG00000103984	0.22775044044215	1	Gm37447
ENSMUSG00000101940	-0.0627422669231085	1	Akp-ps1
ENSMUSG00000026246	-1.64710617908284	0.901530387804771	Alppl2
ENSMUSG00000079440	0.124977937302232	1	Alpi
ENSMUSG00000036500	-3.62151140274742	0.375077364052539	Akp3
ENSMUSG00000026247	-2.41416741475885	0.541479456632674	Ecel1
ENSMUSG00000036480	-0.204724731289935	1	Prss56
ENSMUSG00000026251	1.29970603585738	1	Chrnd
ENSMUSG00000026253	0.500785878636184	0.82308674854545	Chrng
ENSMUSG00000026254	0.419818825727651	0.547112933921717	Eif4e2
ENSMUSG00000026255	-0.611712079501101	1	Efhd1
ENSMUSG00000048000	-0.200827470320871	0.882531036697906	Gigyf2
ENSMUSG00000095281	-2.40976116877059	0.798371783912624	Gm22549
ENSMUSG00000079436	1.31786415447977	0.606238387913165	Kcnj13
ENSMUSG00000026258	-0.608578634402744	0.994312023553941	3110079O15Rik
ENSMUSG00000026259	-0.230150816716817	0.899259805497337	Ngef
ENSMUSG00000079434	0.0842805330392529	1	Neu2
ENSMUSG00000090994	-1.00893637494961	0.884063533826906	Gm6153
ENSMUSG00000026288	-0.447143285777391	0.796147484977849	Inpp5d
ENSMUSG00000026289	0.0937540108342654	1	Atg16l1
ENSMUSG00000087968	0.803522556728824	0.268113184723224	Gm25395
ENSMUSG00000089281	0.702274705815746	0.47541407201707	Scarna6
ENSMUSG00000056055	0.507106634255732	0.768985518150471	Sag
ENSMUSG00000070738	0.186944330087125	0.9185796899302	Dgkd
ENSMUSG00000101942	0.0510412900726673	1	Gm19582
ENSMUSG00000103996	1.91461484162535	0.612824527043728	4833421G17Rik
ENSMUSG00000103591	0.988003006427683	0.541723278537263	Gm38365
ENSMUSG00000005501	0.448856160410896	0.509134417121692	Usp40
ENSMUSG00000084021	1.92909761843779	1	Gm5832
ENSMUSG00000083478	-1.44062966278444	1	Gm15375
ENSMUSG00000090165	-0.928625651764855	1	Ugt1a10
ENSMUSG00000090175	-0.471167968990315	1	Ugt1a9
ENSMUSG00000089675	-0.440076933023653	1	Ugt1a8
ENSMUSG00000090124	0.196707723556217	1	Ugt1a7c
ENSMUSG00000082837	3.73165895023291	0.647098528318857	Gm15373
ENSMUSG00000090145	-0.326208948474147	1	Ugt1a6b
ENSMUSG00000084195	-0.832762710229062	0.81640954486493	Gm15372
ENSMUSG00000081261	0.595234318828701	1	Gm15370
ENSMUSG00000054545	-0.888520682334177	0.851876131869283	Ugt1a6a
ENSMUSG00000081602	-0.572171500031145	0.905339167573205	Gm15369
ENSMUSG00000082513	-1.38100106288477	0.341161658755079	Gm15374
ENSMUSG00000082677	-1.13303467501944	0.541673902975841	Gm15371
ENSMUSG00000089943	-0.699885629086503	0.77864621119104	Ugt1a5
ENSMUSG00000081488	-0.573947124237722	0.820019311086523	Gm15368
ENSMUSG00000083277	-0.0618162429757465	1	Gm15376
ENSMUSG00000090171	-0.026030962612986	1	Ugt1a2
ENSMUSG00000081984	0.334232052373281	1	Dnajb3
ENSMUSG00000089960	-1.08276571891271	0.708817590112001	Ugt1a1
ENSMUSG00000079429	0.028542051978432	1	Mroh2a
ENSMUSG00000044783	0.224682998875846	0.882708393938096	Hjurp
ENSMUSG00000036251	2.46752254277741	1	Trpm8
ENSMUSG00000026295	-1.41758257354086	0.484482680128814	Spp2
ENSMUSG00000100908	-3.14213396598392	0.36687011154808	Gm28888
ENSMUSG00000062310	1.3492626226066	0.650798520322266	Glrp1
ENSMUSG00000100798	0.11908228470314	1	Gm19589
ENSMUSG00000104057	-0.452126995809455	1	Gm38130
ENSMUSG00000100367	2.01773122990068	1	Gm29336
ENSMUSG00000049866	-0.342844786505546	0.712329026270493	Arl4c
ENSMUSG00000101333	-3.71841864092172	0.545476611576018	Gm4753
ENSMUSG00000099378	-0.838222077945571	1	1700067G17Rik
ENSMUSG00000036206	0.369939218707675	0.779218842986562	Sh3bp4
ENSMUSG00000102700	-1.24632214114166	0.718410383482005	Gm38312
ENSMUSG00000101288	1.95299243754656	1	Gm28342
ENSMUSG00000099938	-3.54653030155295	0.678578243898201	C030007H22Rik
ENSMUSG00000055013	-0.299468146824728	0.721503480031517	Agap1
ENSMUSG00000104114	0.551697998020362	0.678282497555374	Gm37297
ENSMUSG00000088371	0.517707159740648	0.882790843873459	Gm25180
ENSMUSG00000101662	0.470046051723678	0.85341156782337	Gm28499
ENSMUSG00000102009	0.067987885277097	1	4933400F21Rik
ENSMUSG00000088775	1.24855660761834	0.956444001222167	Gm26037
ENSMUSG00000103252	1.16995289956128	0.471957066485749	Gm37521
ENSMUSG00000034486	2.8890357577286	0.899033242283201	Gbx2
ENSMUSG00000092627	-0.694328119726577	1	D130058E05Rik
ENSMUSG00000067081	-0.510654706533553	1	Asb18
ENSMUSG00000026301	3.28981598006483	0.704214428387908	Iqca
ENSMUSG00000100850	-0.92769391759292	1	4930434B07Rik
ENSMUSG00000044337	0.508675524251001	0.840297725092064	Ackr3
ENSMUSG00000104087	0.924251039237554	0.893611338177882	Gm38277
ENSMUSG00000101028	0.242186079618303	1	Gm28723
ENSMUSG00000103292	-0.546017134095413	0.938214240019372	Gm35048
ENSMUSG00000034432	0.587954123485023	0.29366044794223	Cops8
ENSMUSG00000048126	-1.1461348911318	0.566142040211465	Col6a3
ENSMUSG00000103061	1.30551501968511	1	Gm36970
ENSMUSG00000026303	-0.29389023837616	0.752020358496254	Mlph
ENSMUSG00000090550	-2.46914417027486	0.54083311361243	Prlh
ENSMUSG00000026304	0.0752314398109731	1	Rab17
ENSMUSG00000100791	1.30307417127804	1	Gm28199
ENSMUSG00000026305	0.0506276260951814	1	Lrrfip1
ENSMUSG00000070732	-1.42827895109648	0.519455585681074	Rbm44
ENSMUSG00000100018	-2.74185456282512	0.558879600370288	Gm7776
ENSMUSG00000034353	-0.516231060617191	0.856116476359517	Ramp1
ENSMUSG00000034343	0.174957249695427	0.920961477517646	Ube2f
ENSMUSG00000083064	-0.289876144198569	1	Gm7785
ENSMUSG00000097285	0.603133318860114	1	Gm26683
ENSMUSG00000026307	-0.286988038405932	0.68441632248414	Scly
ENSMUSG00000090322	1.16894237912306	0.793067895726075	Gm17090
ENSMUSG00000049515	-0.218517952069371	1	Espnl
ENSMUSG00000026308	-1.04026200702888	0.441422014827733	Klhl30
ENSMUSG00000047443	0.296662842043516	0.921587303304908	Erfe
ENSMUSG00000026309	0.410705421702761	0.608643651014338	Ilkap
ENSMUSG00000100253	-2.56337640333088	1	1700020N18Rik
ENSMUSG00000067071	-0.858537683084604	0.081301994678577	Hes6
ENSMUSG00000055866	-0.714453966366741	0.476694702974044	Per2
ENSMUSG00000100151	0	1	Gm28382
ENSMUSG00000101958	1.92748952727097	0.702968108165402	Gm19085
ENSMUSG00000034292	-0.297817603389111	0.800414406342673	Traf3ip1
ENSMUSG00000026311	0.571366595119749	0.437883628741739	Asb1
ENSMUSG00000100980	-1.88983338220994	0.289764938226792	Gm29100
ENSMUSG00000007805	0.0375055019386032	1	Twist2
ENSMUSG00000101414	-0.539535480704461	0.777563827115078	Gm29101
ENSMUSG00000102745	0.117835503702996	1	Gm37600
ENSMUSG00000026313	-0.00590228592393662	1	Hdac4
ENSMUSG00000103101	0.846196642193716	0.463942832125933	Gm37048
ENSMUSG00000102565	0.150627579159047	1	Gm37036
ENSMUSG00000101522	-1.33837186821125	1	Gm7837
ENSMUSG00000026260	0.402817374138255	0.619050813699115	Ndufa10
ENSMUSG00000063583	-1.53554284644182	0.795625486804219	Olfr1410
ENSMUSG00000061616	3.18015026322958	0.801640321017565	Olfr12
ENSMUSG00000073616	0.242275587619483	0.876161083733587	Cops9
ENSMUSG00000044055	3.05661352014833	0.852198179083859	Otos
ENSMUSG00000034220	-0.769012458524145	0.742303300283957	Gpc1
ENSMUSG00000101995	0.0588071377313001	1	Gm29480
ENSMUSG00000034212	-2.36234738622784	0.245376502801795	Ankmy1
ENSMUSG00000047067	-0.130168936500841	1	Dusp28
ENSMUSG00000097251	0.222721207589429	1	5033417F24Rik
ENSMUSG00000026269	0.124492542646474	1	Rnpepl1
ENSMUSG00000100632	0.708830913428832	0.646308994622467	9430060I03Rik
ENSMUSG00000026270	0.01921945901471	1	Capn10
ENSMUSG00000026271	0.102209325901079	1	Gpr35
ENSMUSG00000100021	-1.43454296762308	1	Gm18697
ENSMUSG00000045091	-2.40950101579743	0.545476611576018	Aqp12
ENSMUSG00000014602	-3.41774258931179	0.210989494162273	Kif1a
ENSMUSG00000026272	-1.04787956881593	0.700702704754368	Agxt
ENSMUSG00000034159	-0.236347307027927	0.849406576256131	2310007B03Rik
ENSMUSG00000084989	-0.0127224069632377	1	Crocc2
ENSMUSG00000047793	0.037154407240871	1	Sned1
ENSMUSG00000026273	0.636096079970096	0.534076092672325	Mterf4
ENSMUSG00000101172	0.532382276858265	1	Gm28535
ENSMUSG00000100351	1.30630218385221	0.954457408820326	Gm7867
ENSMUSG00000026274	0.382406567706711	0.680640117209138	Pask
ENSMUSG00000026275	0.281115066347885	0.810624284678912	Ppp1r7
ENSMUSG00000064389	2.52454012025731	1	Gm26446
ENSMUSG00000034107	-0.365213363567652	1	Ano7
ENSMUSG00000034088	0.183482975068113	0.909432860712034	Hdlbp
ENSMUSG00000090489	0.763873918620728	0.650817867336331	Gm17415
ENSMUSG00000026276	0.493388822113705	0.587354397665246	Sept2
ENSMUSG00000034066	0.140712313499846	1	Farp2
ENSMUSG00000103854	0.462271307299278	1	Gm37250
ENSMUSG00000026277	0.139700093940168	0.967007690903141	Stk25
ENSMUSG00000100927	-0.471977199984481	1	Gm28536
ENSMUSG00000026278	0.388766377175235	0.741251874071737	Bok
ENSMUSG00000026279	0.0362348263304978	1	Thap4
ENSMUSG00000101952	2.39777723352375	1	Gm10550
ENSMUSG00000026280	0.142638621272841	0.979151057491672	Atg4b
ENSMUSG00000026281	0.526256457622918	0.359727552798295	Dtymk
ENSMUSG00000026283	0.398982395404012	0.617186638200948	Ing5
ENSMUSG00000088961	3.19257368903647	0.771847233829229	Gm22089
ENSMUSG00000073609	-0.220885547546747	0.91076538876255	D2hgdh
ENSMUSG00000094651	0	1	Gal3st2
ENSMUSG00000093805	0.990897247672846	1	Gal3st2b
ENSMUSG00000099624	-0.248598633582335	1	Gm7889
ENSMUSG00000073608	3.06904803577394	0.70283940742969	Gal3st2c
ENSMUSG00000034000	-2.12673544775156	1	Neu4
ENSMUSG00000100347	-0.773714872155676	1	Gm7895
ENSMUSG00000051185	-0.212379809862975	0.945207463485043	Fam174a
ENSMUSG00000103973	1.69226368451887	0.989125957806573	BC055308
ENSMUSG00000081051	0.555552335555216	0.862868188137642	Gm15427
ENSMUSG00000040710	-0.188494424297185	1	St8sia4
ENSMUSG00000095955	2.08334957555936	1	Gm22360
ENSMUSG00000100336	2.47927902028054	1	Gm29601
ENSMUSG00000100362	3.15843055116945	0.797393453265443	Gm1833
ENSMUSG00000044757	1.93680225024654	1	Gm6430
ENSMUSG00000101348	4.29430405262919	0.438884801866912	Gm7135
ENSMUSG00000103179	0.358880570079092	1	Gm37171
ENSMUSG00000044768	0.707467312621876	0.122580511245494	D1Ertd622e
ENSMUSG00000040648	0.658626867756586	0.349196881372969	Ppip5k2
ENSMUSG00000026333	0.814738709916132	0.392970709807645	Gin1
ENSMUSG00000026335	-0.0926966242174512	1	Pam
ENSMUSG00000104140	0.870219152311875	0.812319687747234	Gm37140
ENSMUSG00000089169	1.09662209838232	0.884378010674742	Gm25413
ENSMUSG00000089782	0.110578093415346	1	Gm3531
ENSMUSG00000089706	0.772664026200686	0.576373155241376	B230216N24Rik
ENSMUSG00000096085	3.6664648213806	0.60963278698954	Gm24465
ENSMUSG00000100711	-0.254813301497604	1	Gm29461
ENSMUSG00000097608	0.398247008034074	1	Gm7952
ENSMUSG00000089791	3.66967392979833	0.594771465119662	Gm3555
ENSMUSG00000067028	0	1	Cntnap5b
ENSMUSG00000082431	0.987711789514092	0.492494374691767	Tdpx-ps1
ENSMUSG00000104104	2.37949727626189	0.564845648222614	Gm37877
ENSMUSG00000099835	-0.220987843850395	1	Gm29668
ENSMUSG00000099375	2.05173506914111	1	Gm28187
ENSMUSG00000050840	-2.1702518095396	0.607958648191233	Cdh20
ENSMUSG00000103991	-1.64066180097937	0.738039075118372	Gm38031
ENSMUSG00000099702	5.14988332115682	0.273811449186556	Gm29013
ENSMUSG00000047496	-0.837654544025711	0.61654728344735	Rnf152
ENSMUSG00000099582	2.47927902028054	1	Gm29014
ENSMUSG00000097482	-0.107681741767546	1	Gm17634
ENSMUSG00000067017	1.31450625622787	0.3252653889014	Gm3608
ENSMUSG00000056536	0.654041557414754	0.38147913230659	Pign
ENSMUSG00000100672	4.49943899210843	0.343996084644248	Gm28404
ENSMUSG00000101219	1.98039882088457	0.761757916243343	Gm20302
ENSMUSG00000101656	1.86582035105984	0.81597698865597	Gm8004
ENSMUSG00000026319	0.29541958229233	0.70737695095554	2310035C23Rik
ENSMUSG00000104044	0.803318322109896	0.723013437979021	Gm37566
ENSMUSG00000101330	0	1	Gm10193
ENSMUSG00000026321	-0.434636624918687	0.793371741574648	Tnfrsf11a
ENSMUSG00000102690	-0.650921020214477	1	Gm37779
ENSMUSG00000099448	2.59747606772725	1	Gm18801
ENSMUSG00000099843	1.33190616047965	0.022202949052309	Gm7160
ENSMUSG00000038866	0.570979912245916	0.313546167449936	Zcchc2
ENSMUSG00000102501	0.521434988223187	0.877868888750737	Gm37372
ENSMUSG00000097612	0.856777696049345	0.852198179083859	Gm26509
ENSMUSG00000101583	1.25374311416452	1	Gm20753
ENSMUSG00000044340	-1.36324784069669	0.0824009883941241	Phlpp1
ENSMUSG00000103291	1.3985737858285	0.308935403178564	Gm38235
ENSMUSG00000100247	0.699003932012869	0.779565780450334	A530053M12Rik
ENSMUSG00000057329	-0.389514183711163	0.707654602016035	Bcl2
ENSMUSG00000054006	1.51426501890485	0.67303557550225	D630008O14Rik
ENSMUSG00000103348	0.587533118024035	0.939668013390393	Gm37053
ENSMUSG00000009905	0.308439863704339	0.686329291751274	Kdsr
ENSMUSG00000009907	0.621370759815123	0.318663206163615	Vps4b
ENSMUSG00000067006	2.05253327026603	0.109558293878293	Serpinb5
ENSMUSG00000092572	0	1	Serpinb10
ENSMUSG00000026315	-0.313528260919585	0.92409500951239	Serpinb8
ENSMUSG00000096241	0	1	Gm24267
ENSMUSG00000100041	-1.73781886990135	0.773252518441985	Gm5702
ENSMUSG00000100831	0.188510445378014	1	Gm17847
ENSMUSG00000026312	-1.7146283827362	0.762300461993134	Cdh7
ENSMUSG00000038702	1.05886912774638	0.206066720584482	Dsel
ENSMUSG00000101875	2.49323061767989	1	Gm6028
ENSMUSG00000099732	1.93680225024654	1	Gm17752
ENSMUSG00000070695	0.985959328000421	1	Cntnap5a
ENSMUSG00000102030	1.45300054826914	0.647054139373408	Gm29106
ENSMUSG00000099870	1.93680225024654	1	Gm7200
ENSMUSG00000026374	0.548802634364505	0.263828239536272	Tsn
ENSMUSG00000026377	0.399844948401322	0.614757057833849	Nifk
ENSMUSG00000099936	1.25238970281208	1	Gm28867
ENSMUSG00000064302	0.366541269193985	0.707988909930544	Clasp1
ENSMUSG00000077257	3.04577384303242	0.852198179083859	Gm26080
ENSMUSG00000107722	1.93238110363149	0.130309583438814	2900060B14Rik
ENSMUSG00000100770	0.845652631605866	0.756610694777389	Gm28466
ENSMUSG00000026380	0.290461301253214	0.755083960125785	Tfcp2l1
ENSMUSG00000089601	0	1	Gm22094
ENSMUSG00000048402	-2.17752893315388	0.193391828612886	Gli2
ENSMUSG00000096939	0	1	Gm8321
ENSMUSG00000099860	2.49170628644073	1	Gm29456
ENSMUSG00000101179	-0.0615990744549547	1	Gm29455
ENSMUSG00000037035	-0.250997295149105	0.788620364805765	Inhbb
ENSMUSG00000004451	0.278898388033909	0.8027023243746	Ralb
ENSMUSG00000101437	1.36788336146769	0.673077585058612	Gm29454
ENSMUSG00000098447	-1.45465522951272	0.813574619495826	Gm27184
ENSMUSG00000098923	1.20447811202142	0.0568354521440948	Tmem185b
ENSMUSG00000101731	-0.770465413358714	0.884378010674742	3830432H09Rik
ENSMUSG00000026383	-0.244733850811145	0.83275081971637	Epb41l5
ENSMUSG00000102687	-1.99859299446296	0.399677476750758	Gm37219
ENSMUSG00000026384	0.211492694677889	0.881136484035661	Ptpn4
ENSMUSG00000091876	-0.100373553332754	1	Gm3851
ENSMUSG00000103146	0.544643704070302	0.758288058597713	Gm37745
ENSMUSG00000090277	3.54302506904757	0.618829043112863	Gm8338
ENSMUSG00000036975	0.496597640059614	0.693518540963649	Tmem177
ENSMUSG00000036962	-2.15031718256866	0.693518540963649	Cfap221
ENSMUSG00000026387	-1.3109867005188	1	Sctr
ENSMUSG00000050777	-0.255836577294751	0.852198179083859	Tmem37
ENSMUSG00000026385	-0.496198769683557	0.441797654108484	Dbi
ENSMUSG00000026388	0.803464551629975	0.613083821918708	3110009E18Rik
ENSMUSG00000026389	0.143992443024613	0.998161833422441	Steap3
ENSMUSG00000036907	-1.67077770596161	0.819101222504734	C1ql2
ENSMUSG00000026390	-3.36684197417589	0.417600379561452	Marco
ENSMUSG00000058665	-1.05057942070151	0.787110223503514	En1
ENSMUSG00000104332	-1.56307399964556	0.762300461993134	Gm38283
ENSMUSG00000003721	-0.242695103674183	0.90705002023727	Insig2
ENSMUSG00000104253	0.291043796170216	1	Gm37174
ENSMUSG00000101791	0.970713831121979	0.758739494354218	2210011K15Rik
ENSMUSG00000026339	0.0671193331165066	1	Ccdc93
ENSMUSG00000085857	-0.575952492074577	1	Gm15392
ENSMUSG00000083582	1.26151171164898	1	Gm15393
ENSMUSG00000050534	0.174705540760837	1	Htr5b
ENSMUSG00000001674	0.679904945261127	0.22630220600269	Ddx18
ENSMUSG00000036815	-1.35243606128684	0.963293775527923	Dpp10
ENSMUSG00000102681	2.05173506914111	1	Gm37221
ENSMUSG00000102940	-0.921493578289214	1	Gm37551
ENSMUSG00000065340	-1.00193056548128	1	Gm25578
ENSMUSG00000026341	0.419602769377336	0.532072572418494	Actr3
ENSMUSG00000026342	0.382469036038244	0.678578243898201	Slc35f5
ENSMUSG00000026343	0.402200513984665	0.68441632248414	Gpr39
ENSMUSG00000026344	0.443645607219035	0.870695783055195	Lypd1
ENSMUSG00000049690	-1.09051335986908	0.576373155241376	Nckap5
ENSMUSG00000104519	-0.788520146554012	1	Gm37161
ENSMUSG00000036155	0.400288845304471	0.651768792434562	Mgat5
ENSMUSG00000104039	0.0451035120985663	1	Gm37772
ENSMUSG00000104378	0.167034291712384	1	Gm37510
ENSMUSG00000099471	3.66619713619305	0.678578243898201	Gm8451
ENSMUSG00000065687	2.24046540191585	0.336454608903407	Gm23734
ENSMUSG00000103390	0.755130380392973	1	Gm38301
ENSMUSG00000026347	-0.735099328279567	0.206066720584482	Tmem163
ENSMUSG00000026348	-0.752497730042261	0.852198179083859	Acmsd
ENSMUSG00000102014	-2.06226678280151	0.734439738040859	2900009J06Rik
ENSMUSG00000026349	1.00800612537382	0.0491536271954172	Ccnt2
ENSMUSG00000051590	0.149925714137719	1	Map3k19
ENSMUSG00000036104	0.322477190565016	0.688116088090648	Rab3gap1
ENSMUSG00000036086	0.20575915861809	0.953519795429063	Zranb3
ENSMUSG00000099760	-0.464410441723862	1	Gm28800
ENSMUSG00000104164	1.29006003366044	0.3372992701079	Gm38248
ENSMUSG00000058603	2.4286052508912	1	Rpl28-ps1
ENSMUSG00000102782	1.10082482774258	0.822128999142317	Gm37625
ENSMUSG00000103999	4.64395253882918	0.329941604448108	Gm38026
ENSMUSG00000056211	0.660560387618323	0.268021037864447	R3hdm1
ENSMUSG00000101535	-0.117565917227513	1	Gm29383
ENSMUSG00000104239	0.377296030062668	1	Gm37588
ENSMUSG00000102179	1.9708265288189	0.500232657073631	Gm37868
ENSMUSG00000103497	3.12228010158792	0.149380417862702	Gm37407
ENSMUSG00000065520	3.06557706234133	0.901955524976925	Mir128-1
ENSMUSG00000026353	-0.112382210971641	1	Ubxn4
ENSMUSG00000026354	-0.621962530486845	0.743986748148412	Lct
ENSMUSG00000026355	0.245919542775726	0.853900999725106	Mcm6
ENSMUSG00000026356	0.348996979368504	0.630251301306676	Dars
ENSMUSG00000100078	-0.229863869848675	1	Gm6170
ENSMUSG00000045382	-0.285506570419858	1	Cxcr4
ENSMUSG00000042581	-1.47708835233951	0.42424735688198	Thsd7b
ENSMUSG00000103637	0	1	Gm38330
ENSMUSG00000103803	2.39828450935602	1	Gm37064
ENSMUSG00000026401	-1.43313583742038	1	Cd55b
ENSMUSG00000087691	0.805092938096798	1	Gm15674
ENSMUSG00000086825	-0.290484582237057	1	Gm15675
ENSMUSG00000026399	1.03668989999112	0.348633734072609	Cd55
ENSMUSG00000042554	1.29970136086471	1	Zp3r
ENSMUSG00000064395	2.47927902028054	1	Gm23623
ENSMUSG00000026405	-0.865698685014712	0.77340284998427	C4bp
ENSMUSG00000101904	3.04368972885658	0.852198179083859	Gm29427
ENSMUSG00000100257	3.00858233798835	0.865057616901651	C4bp-ps1
ENSMUSG00000026409	0.23903437146877	0.852198179083859	Pfkfb2
ENSMUSG00000046404	0.764444377073446	0.349891540909038	Yod1
ENSMUSG00000104515	-0.0807786161864589	1	Gm37163
ENSMUSG00000042510	0.147299446586961	1	AA986860
ENSMUSG00000099556	3.84940821032352	0.544867822720805	Gm28857
ENSMUSG00000100106	-0.276047754772194	1	Gm28856
ENSMUSG00000026415	-0.938728741072757	1	Fcamr
ENSMUSG00000086706	-2.57695206922713	1	Gm15848
ENSMUSG00000026417	-1.04392225605739	0.686329291751274	Pigr
ENSMUSG00000042474	0.0202284825208965	1	Fcmr
ENSMUSG00000026420	1.51633344024626	0.245575461494484	Il24
ENSMUSG00000026416	1.98239175952676	1	Il20
ENSMUSG00000016524	0.69402444541025	0.860101904906465	Il19
ENSMUSG00000016529	-3.13774245195276	0.361427676416392	Il10
ENSMUSG00000016528	-0.0888374487582674	1	Mapkapk2
ENSMUSG00000088705	3.33861276218297	0.79811427693528	Gm25549
ENSMUSG00000102856	0.311815296743201	0.835400079526566	Gm37084
ENSMUSG00000089256	0	1	Gm25717
ENSMUSG00000016526	0.405755496441726	0.634269658322541	Dyrk3
ENSMUSG00000026427	0.168508445090289	0.941542274060775	Eif2d
ENSMUSG00000026430	0.0334550154276027	1	Rassf5
ENSMUSG00000101729	0.405808580876833	1	Gm17796
ENSMUSG00000042349	1.04328732533915	0.0186526150993587	Ikbke
ENSMUSG00000102027	1.14210381702767	0.707177724292704	Gm28914
ENSMUSG00000102055	1.2082469846601	0.702091482735559	Gm28913
ENSMUSG00000026425	0.0104975049403987	1	Srgap2
ENSMUSG00000102733	1.51025118840745	0.702968108165402	Gm38262
ENSMUSG00000104060	0.542480204651578	0.865761746795274	Gm37954
ENSMUSG00000101778	1.2044297753652	0.440101105444526	Gm29488
ENSMUSG00000099959	3.62512526217264	0.630339338005975	Gm29487
ENSMUSG00000076287	0.211109854687433	1	Gm24273
ENSMUSG00000055184	0.152902227072609	1	Fam72a
ENSMUSG00000026432	-1.41646949893761	1	Avpr1b
ENSMUSG00000095841	-1.61642227941047	0.888698167420025	Gm8532
ENSMUSG00000004552	-0.340766945877146	0.876793170550103	Ctse
ENSMUSG00000052688	0.523818391655733	0.821087018521877	Rab7b
ENSMUSG00000042268	0.847209158836089	1	Slc26a9
ENSMUSG00000042251	-0.877200153102719	0.590342415574993	Pm20d1
ENSMUSG00000013275	-0.375890698873004	0.631167023024615	Slc41a1
ENSMUSG00000026433	-0.313422733527069	0.94019733992968	Rab29
ENSMUSG00000100026	2.45192860415805	1	Gm29105
ENSMUSG00000026434	0.456984419437344	0.545476611576018	Nucks1
ENSMUSG00000103569	0.820872162595859	0.708756117056677	Gm38067
ENSMUSG00000026435	-0.401473605179777	0.877804046737211	Slc45a3
ENSMUSG00000026436	0.357306694469123	0.583218651877009	Elk4
ENSMUSG00000059149	0.214144909747015	0.852198179083859	Mfsd4a
ENSMUSG00000103966	0.00964938472911741	1	Gm37120
ENSMUSG00000026437	0.0938392889771383	1	Cdk18
ENSMUSG00000079330	-0.873941804742385	0.699238601727831	Lemd1
ENSMUSG00000097540	-0.148932418001021	1	1700037F24Rik
ENSMUSG00000089808	2.91023277447127	0.945840356934314	Gm7241
ENSMUSG00000042115	-1.30735358271333	0.274657759908237	Klhdc8a
ENSMUSG00000009772	-0.237033426230238	0.799230842904471	Nuak2
ENSMUSG00000100658	0.315562237382432	1	F730311O21Rik
ENSMUSG00000042066	-0.54812666539048	0.693518540963649	Tmcc2
ENSMUSG00000090079	0	1	Gm15849
ENSMUSG00000042046	0.112878554496	1	Dstyk
ENSMUSG00000097760	5.13565562721595	0.229559445221468	6030442K20Rik
ENSMUSG00000026439	0.465666420982959	0.419056086736966	Rbbp5
ENSMUSG00000048174	0.563508461520732	0.590067383019829	Tmem81
ENSMUSG00000053024	0.400762398309854	1	Cntn2
ENSMUSG00000026442	-1.11969317960793	0.539939596258069	Nfasc
ENSMUSG00000026443	-1.7604331320936	0.33856507640839	Lrrn2
ENSMUSG00000106377	0	1	Gm44300
ENSMUSG00000102709	0.424175940236788	1	Gm38308
ENSMUSG00000054387	0.409362699542643	0.543177319498935	Mdm4
ENSMUSG00000100228	1.71249508623913	0.160598505458828	Gm29257
ENSMUSG00000026447	-0.0069232201012549	1	Pik3c2b
ENSMUSG00000101102	2.71429332485146	1	Gm28609
ENSMUSG00000102425	1.61894133714966	0.52974517931086	Gm26616
ENSMUSG00000046062	0.682518212376258	0.224503897965196	Ppp1r15b
ENSMUSG00000041757	-0.199097791790202	0.830726103554362	Plekha6
ENSMUSG00000101693	0.00258579765931232	1	Gm19461
ENSMUSG00000103421	1.50313376771042	0.363861761555007	Golt1a
ENSMUSG00000115958	0.202731546520793	1	Kiss1
ENSMUSG00000070645	-2.01614421914698	0.882790843873459	Ren1
ENSMUSG00000070644	-0.879983642525048	0.688870889597301	Etnk2
ENSMUSG00000070643	-0.107210231948512	1	Sox13
ENSMUSG00000101004	1.25799898850322	1	Gm8596
ENSMUSG00000090553	-0.230344168963856	0.944737144245959	Snrpe
ENSMUSG00000097014	1.43176404920444	0.815740836307548	Gm26706
ENSMUSG00000102976	-0.165673283384408	0.977900686572342	Zc3h11a
ENSMUSG00000094410	-0.339190787230714	0.680640117209138	Gm38394
ENSMUSG00000051998	-0.838101382430618	0.697506101000784	Lax1
ENSMUSG00000026463	-0.569376070658223	0.477481243943335	Atp2b4
ENSMUSG00000102509	-0.464530225813087	0.920961477517646	Gm37368
ENSMUSG00000100830	0	1	Gm28441
ENSMUSG00000010311	0.675310233640325	0.998977898260744	Optc
ENSMUSG00000090208	0	1	Gm15851
ENSMUSG00000041577	-1.32691352262245	0.630510596337162	Prelp
ENSMUSG00000100987	-2.86393981786115	0.656140814434094	Gm1627
ENSMUSG00000041559	-0.147288212076278	1	Fmod
ENSMUSG00000020423	0.0399067304328861	1	Btg2
ENSMUSG00000102380	-0.231013280881342	1	Gm38140
ENSMUSG00000073559	-2.45660317303186	0.929718543532108	Gm8618
ENSMUSG00000026450	-0.292654591950808	1	Chit1
ENSMUSG00000064246	2.3257083752421	0.5159499015178	Chil1
ENSMUSG00000042451	2.03489160251602	1	Mybph
ENSMUSG00000042429	-0.176549233947125	1	Adora1
ENSMUSG00000026459	2.10078762031831	1	Myog
ENSMUSG00000026458	0.769037897318825	0.530989928789777	Ppfia4
ENSMUSG00000042305	0.241391478141137	0.786593515995287	Tmem183a
ENSMUSG00000026456	0.655034722681503	0.219184904021585	Cyb5r1
ENSMUSG00000026457	0.316482757078331	0.678578243898201	Adipor1
ENSMUSG00000101061	0.787071656508635	0.946016146258651	Platr1
ENSMUSG00000102722	1.09107076338085	0.851676279678235	Gm37935
ENSMUSG00000026455	0.23353260235196	0.852198179083859	Klhl12
ENSMUSG00000042229	0.27877117486332	0.809115130932466	Rabif
ENSMUSG00000096712	-1.25445877820658	1	Gm15454
ENSMUSG00000046367	-2.6200261622902	1	Mgat4e
ENSMUSG00000042207	-0.0625880509488716	1	Kdm5b
ENSMUSG00000097435	-2.13291349008628	0.193391828612886	Gm26783
ENSMUSG00000026452	-1.98688684559173	0.0920504783715034	Syt2
ENSMUSG00000073557	-0.12700906002473	1	Ppp1r12b
ENSMUSG00000103614	0.0623428612775442	1	Gm37949
ENSMUSG00000077846	2.83625241938465	0.867734138740202	Gm22232
ENSMUSG00000103976	0.278226830900744	1	Gm37677
ENSMUSG00000101168	0.125393751707553	1	Gm28892
ENSMUSG00000026429	1.02831851809043	0.253562657830558	Ube2t
ENSMUSG00000042793	0.0414609587046584	1	Lgr6
ENSMUSG00000097993	-0.00831335777496607	1	Ptprv
ENSMUSG00000097988	0	1	Gm10535
ENSMUSG00000031506	0.107299134826443	1	Ptpn7
ENSMUSG00000026426	0.335325969935508	0.799233695545788	Arl8a
ENSMUSG00000087721	0.835166358780118	0.905491114330129	Gm26280
ENSMUSG00000085311	1.56259977740363	0.663628514066874	Gm15445
ENSMUSG00000026424	0.63973891661271	0.996179007377033	Gpr37l1
ENSMUSG00000079139	0.860233330530143	0.742130517633696	Gm4204
ENSMUSG00000097680	-1.08403567475581	0.604179328663435	Gm26642
ENSMUSG00000003051	0.202487956602098	0.868339936709403	Elf3
ENSMUSG00000041926	0.275950535519282	0.724264604768434	Rnpep
ENSMUSG00000062580	0.725278359150826	0.310645687405398	Timm17a
ENSMUSG00000048096	-0.216340366795136	1	Lmod1
ENSMUSG00000041889	-0.277134318359273	0.898254272896615	Shisa4
ENSMUSG00000041879	0.545780740682146	0.440101105444526	Ipo9
ENSMUSG00000100620	0.971788260206456	0.865054353300727	Gm28277
ENSMUSG00000009418	0.228329535806417	0.888150358108892	Nav1
ENSMUSG00000102474	4.77040445445342	0.394231174312841	2610012C04Rik
ENSMUSG00000104524	-0.102773922611248	1	Gm37333
ENSMUSG00000054412	-0.0339386927185555	1	Gm4793
ENSMUSG00000090399	-0.186223020627625	0.987343400015296	Gm38399
ENSMUSG00000026421	-0.0333143805170124	1	Csrp1
ENSMUSG00000041801	0.316043975780219	0.68441632248414	Phlda3
ENSMUSG00000026418	0.578336685418366	0.633720131739974	Tnni1
ENSMUSG00000041782	-0.479124677833278	0.55689235797802	Lad1
ENSMUSG00000026414	-0.853250939593957	0.369943770009038	Tnnt2
ENSMUSG00000101482	5.12548240610387e-15	1	Gm28883
ENSMUSG00000026413	0.447924185395566	0.894419007218576	Pkp1
ENSMUSG00000102414	-2.84697609839281	0.374289154887216	Gm36938
ENSMUSG00000051985	-1.13501675743217	0.89543448102601	Igfn1
ENSMUSG00000026411	-0.137550249371803	1	Tmem9
ENSMUSG00000097918	-1.10125000213029	0.659391831669211	Ascl5
ENSMUSG00000026407	-2.23042380102855	0.297385185827754	Cacna1s
ENSMUSG00000102838	-2.51159086323757	1	Gm37014
ENSMUSG00000102717	-2.66368893524576	0.848204088495499	Gm37759
ENSMUSG00000086264	-0.697664615822164	1	Gm15850
ENSMUSG00000041642	-0.495963094971512	0.675159500464062	Kif21b
ENSMUSG00000087230	-0.305984121553651	1	Mroh3
ENSMUSG00000041605	-0.303816320477884	0.750580777447489	5730559C18Rik
ENSMUSG00000103594	-2.62740600906767	1	A430034D21Rik
ENSMUSG00000102941	-0.675653424253134	1	Gm37552
ENSMUSG00000097433	0.344144427081586	1	Gm26781
ENSMUSG00000052759	-1.38005865089722	0.823734325117523	Gpr25
ENSMUSG00000041570	0.0986848880833851	1	Camsap2
ENSMUSG00000097403	1.10746469029699	0.506556428742145	9230116N13Rik
ENSMUSG00000026404	0.227595619420827	1	Ddx59
ENSMUSG00000041498	0.70946784819679	0.275704814081943	Kif14
ENSMUSG00000101413	-0.35862692156802	1	Gm29485
ENSMUSG00000104414	2.40262017738576	1	Gm37799
ENSMUSG00000104366	0	1	4933409D19Rik
ENSMUSG00000097229	0	1	Platr23
ENSMUSG00000041483	0.825179619129574	0.3252653889014	Zfp281
ENSMUSG00000097113	0.163810669969888	1	Gm19705
ENSMUSG00000097448	1.32699375387084	0.781214410775957	Platr22
ENSMUSG00000104360	0	1	Gm8762
ENSMUSG00000026398	-0.186509329953182	1	Nr5a2
ENSMUSG00000103728	2.03489160251602	1	Gm37099
ENSMUSG00000098243	0.383131557809483	0.975813722293414	Gm4258
ENSMUSG00000104118	0.75242093647688	0.644752202433119	Gm37298
ENSMUSG00000098045	3.65230963902432	0.608643651014338	Gm26979
ENSMUSG00000103038	0.676556612644778	0.67249068505414	Gm37124
ENSMUSG00000102277	0.238591126358851	1	A130050O07Rik
ENSMUSG00000098145	0.4650942477605	1	Gm26936
ENSMUSG00000102142	1.32465767644775	0.356343676617699	Gm26930
ENSMUSG00000104145	0.860806825181252	0.435199608062723	D130019J16Rik
ENSMUSG00000103427	1.49730104839063	0.189741630259119	Gm37534
ENSMUSG00000065565	0.0613716248402428	1	Mir181a-1
ENSMUSG00000098206	0.985475322592107	0.76667230998452	A430106G13Rik
ENSMUSG00000104197	1.50103060303423	0.52554469786185	Gm37632
ENSMUSG00000026395	-0.69038529059048	0.854422518323923	Ptprc
ENSMUSG00000104291	-0.303108912904126	1	A130071D04Rik
ENSMUSG00000026393	0.17221328542553	0.885001377044093	Nek7
ENSMUSG00000099510	0.0833361936931019	1	Gm28501
ENSMUSG00000102651	0.610589893172552	0.887207184776051	Gm37080
ENSMUSG00000102448	1.42012788443722	0.260000816473644	Gm37101
ENSMUSG00000019230	0.38136960866382	0.804017328440241	Lhx9
ENSMUSG00000079283	0.403708133878484	0.813803806261858	2310009B15Rik
ENSMUSG00000065275	0	1	n-R5s217
ENSMUSG00000102365	3.25403887654983	0.852198179083859	Gm37045
ENSMUSG00000056268	0.190025476621059	0.917608635930427	Dennd1b
ENSMUSG00000104436	0.358419601658237	0.888150358108892	Gm37423
ENSMUSG00000104900	0.308092062051022	0.989388502420966	4930596I21Rik
ENSMUSG00000102626	-0.064620472318222	1	Gm18553
ENSMUSG00000085361	0.235371541926641	1	Gm16305
ENSMUSG00000102157	0.814600694435812	0.749210822591685	Gm37470
ENSMUSG00000105936	0.717874193505461	0.734408208853702	Gm43544
ENSMUSG00000102451	0.864603471973562	0.685714187674559	Gm37655
ENSMUSG00000102243	1.12782010695457	0.45901399198011	Gm37718
ENSMUSG00000063681	-2.02958960093897	0.500295035428655	Crb1
ENSMUSG00000033964	0.865582476582465	0.155457187054418	Zbtb41
ENSMUSG00000033952	0.310687530849924	0.852198179083859	Aspm
ENSMUSG00000026368	-1.01633343299304	0.768179102596016	F13b
ENSMUSG00000057037	-0.997066433953502	0.811361796498519	Cfhr1
ENSMUSG00000090623	-1.49492010832306	0.74041634190957	Cfhr3
ENSMUSG00000070594	-0.719252150347358	0.852198179083859	Gm4788
ENSMUSG00000033898	-1.06938535083149	0.785920984408938	Cfhr2
ENSMUSG00000089991	-0.131870544213105	1	Gm16332
ENSMUSG00000104496	0.860861519640056	0.984028241180827	Gm5837
ENSMUSG00000085867	-1.20076219535	0.640366195749057	Gm5834
ENSMUSG00000102905	-2.37394342791815	0.620965297522649	Gm38266
ENSMUSG00000087930	-3.53318559438157	0.659953245044285	Gm26048
ENSMUSG00000026365	-0.872789205952851	0.766871362137647	Cfh
ENSMUSG00000052726	1.2670177993509	0.826409712034566	Kcnt2
ENSMUSG00000102698	4.11792769093673	0.492494374691767	Gm37777
ENSMUSG00000101795	-0.385625376706603	0.904350861663909	Gm5835
ENSMUSG00000026361	0.279761227127779	0.75419115634462	Cdc73
ENSMUSG00000033849	0.692808876714078	0.626164831345046	B3galt2
ENSMUSG00000089640	0.0646978744058873	1	Gm6397
ENSMUSG00000018196	-0.277999678011354	0.807224748071781	Glrx2
ENSMUSG00000018199	0.758232330955325	0.346139114113575	Trove2
ENSMUSG00000018189	0.255966785435322	0.868339936709403	Uchl5
ENSMUSG00000100455	0.68931503547138	0.471378334058825	Gm29170
ENSMUSG00000026360	-0.389968607081177	0.946676595119832	Rgs2
ENSMUSG00000026358	-0.746442811877312	0.977647859099991	Rgs1
ENSMUSG00000097130	-0.454761196380411	1	Gm5262
ENSMUSG00000102403	-1.78161639067519	0.762300461993134	Gm38187
ENSMUSG00000035131	-1.4966355886203	0.684969948952994	Brinp3
ENSMUSG00000099842	1.24874662792926	1	Gm4034
ENSMUSG00000056220	0.72836602821685	0.444275696685121	Pla2g4a
ENSMUSG00000097028	2.17423452400794	0.688116088090648	Ptgs2os
ENSMUSG00000032487	2.21369761111505	0.000106845356280455	Ptgs2
ENSMUSG00000101199	1.93680225024654	1	Gm9687
ENSMUSG00000099875	-1.64777619922889	0.726705214334128	Rbm3-ps
ENSMUSG00000006010	0.184618397537026	1	BC003331
ENSMUSG00000006005	0.35925525128423	0.702454126335056	Tpr
ENSMUSG00000006014	-1.01234301692847	0.653615492582143	Prg4
ENSMUSG00000066842	-1.03295746908648	0.513780063390608	Hmcn1
ENSMUSG00000097426	-1.2314785566161	0.61804786076118	Gm8941
ENSMUSG00000102095	-0.760315785717056	0.919195542780775	C730036E19Rik
ENSMUSG00000114212	-5.08017954781899	0.232211646329196	Gm47985
ENSMUSG00000114694	-4.13622661285342	0.597308753974871	Gm47995
ENSMUSG00000100954	-0.743998863484403	0.360350596300224	Gm10138
ENSMUSG00000023150	-0.0799606752945636	1	Ivns1abp
ENSMUSG00000052748	0.408769147475791	0.643063795681817	Swt1
ENSMUSG00000053286	0.369842501777974	0.697506101000784	Trmt1l
ENSMUSG00000106406	1.95299243754656	1	Mir7682
ENSMUSG00000103928	0.485114353515289	0.852198179083859	Gm37893
ENSMUSG00000026484	0.892844186638103	0.303297881655057	Rnf2
ENSMUSG00000103238	0.149419971358132	1	Gm36527
ENSMUSG00000100551	0.351305328035442	0.954811841149971	Gm19503
ENSMUSG00000026483	-1.17626737805209	0.492494374691767	Fam129a
ENSMUSG00000100594	0.303016981689515	1	2810414N06Rik
ENSMUSG00000043019	0.326451935805594	0.716752935318549	Edem3
ENSMUSG00000032666	0.169207314893136	0.947837063333084	1700025G04Rik
ENSMUSG00000084557	0	1	Gm25279
ENSMUSG00000014980	0.50940653749695	0.680640117209138	Tsen15
ENSMUSG00000032649	-0.601830838308785	0.505962633314181	Colgalt2
ENSMUSG00000080878	1.19169430029847	0.890798469051455	Gm15618
ENSMUSG00000026482	-1.19437998013984	0.180139970774974	Rgl1
ENSMUSG00000080950	1.97007603095031	0.787745030978574	Gm7278
ENSMUSG00000008475	-0.506376390893849	0.500513776093024	Arpc5
ENSMUSG00000026480	0.433296819307609	0.888150358108892	Ncf2
ENSMUSG00000042772	0.671216357180523	0.300986096184513	Smg7
ENSMUSG00000100394	0.111635695786715	1	Gm28791
ENSMUSG00000100702	0.408959181088856	1	Gm8976
ENSMUSG00000042751	-1.14949118826042	0.70083820944123	Nmnat2
ENSMUSG00000026479	0.586442389408777	0.576892953960497	Lamc2
ENSMUSG00000026478	-0.141261138389212	0.964209944787759	Lamc1
ENSMUSG00000103818	0.545991015546944	0.690074354015377	Gm38009
ENSMUSG00000079138	1.81348260553554	0.412254831542733	Gm8818
ENSMUSG00000073538	-0.580369422417291	1	E330020D12Rik
ENSMUSG00000042708	0.994686584938404	0.553958322514165	Shcbp1l
ENSMUSG00000064435	1.35912114795458	1	Gm25588
ENSMUSG00000103543	0.529521586601578	1	Gm37669
ENSMUSG00000042699	0.596230868076169	0.413178137533845	Dhx9
ENSMUSG00000042684	-1.79557359457449	0.702534530535879	Npl
ENSMUSG00000099858	-0.404951256345003	1	Gm6652
ENSMUSG00000042671	-2.47850561734299	0.383130443408053	Rgs8
ENSMUSG00000100334	-4.63509795283633	0.350590931334066	C230024C17Rik
ENSMUSG00000026475	-1.00749832144742	0.730618452455029	Rgs16
ENSMUSG00000099568	1.46775143733249	0.916788165111409	Gm28513
ENSMUSG00000066800	-0.245394262797426	1	Rnasel
ENSMUSG00000100183	0.551277423875041	1	Gm28512
ENSMUSG00000045968	-0.639764495601692	0.697947243614884	Teddm2
ENSMUSG00000043282	0.588157473297285	1	Teddm1b
ENSMUSG00000102459	0.433651726335093	1	Gm38352
ENSMUSG00000047053	-1.28646581935491	1	Teddm1a
ENSMUSG00000026473	-0.663431563011433	0.347410847785739	Glul
ENSMUSG00000100014	3.50937826650678	0.663421259397226	Gm29290
ENSMUSG00000100627	1.35912114795458	1	A830008E24Rik
ENSMUSG00000066797	-1.33883018965487	0.974544749112749	Zfp648
ENSMUSG00000004110	-0.0746834135198308	1	Cacna1e
ENSMUSG00000101880	0.309875695957984	1	Gm29282
ENSMUSG00000101433	0	1	Gm29441
ENSMUSG00000096950	0.332687048920594	0.852198179083859	Gm9530
ENSMUSG00000056708	-0.297464852457901	0.810624284678912	Ier5
ENSMUSG00000026471	-0.0203720328732154	1	Mr1
ENSMUSG00000026470	-0.255365911404837	0.766601586328528	Stx6
ENSMUSG00000104181	-0.611068569537341	0.78007524240936	Gm8850
ENSMUSG00000033722	-0.305785146175864	1	BC034090
ENSMUSG00000026469	-0.0864915344379949	1	Xpr1
ENSMUSG00000033701	-0.0906329603636946	1	Acbd6
ENSMUSG00000026468	-1.29625937868839	0.790188146335783	Lhx4
ENSMUSG00000033684	-0.327076931992113	0.659391831669211	Qsox1
ENSMUSG00000102299	-0.472513272970635	1	Gm37539
ENSMUSG00000102558	0.40463817804582	1	Gm37571
ENSMUSG00000033671	0.321242531431904	0.666133199361471	Cep350
ENSMUSG00000103717	3.00188247266159	0.868339936709403	Gm38038
ENSMUSG00000103771	-0.248267075852978	1	Gm36934
ENSMUSG00000102837	0.371641077659488	1	Gm37383
ENSMUSG00000102833	0.98175681098016	0.459916080486256	Gm9694
ENSMUSG00000026466	0.375891686944684	0.631153799920244	Tor1aip1
ENSMUSG00000102964	-0.0399949033951656	1	9430034N14Rik
ENSMUSG00000050565	0.569033283947389	0.337493403722107	Tor1aip2
ENSMUSG00000015484	1.33974987618091	0.755996041210009	Fam163a
ENSMUSG00000102932	0	1	Gm38113
ENSMUSG00000060985	-1.12057965705621	0.773031284737747	Tdrd5
ENSMUSG00000026602	0.219630412969533	1	Nphs2
ENSMUSG00000026601	-1.31493681651353	0.348633734072609	Axdnd1
ENSMUSG00000078193	-0.0459423376801615	1	Gm2000
ENSMUSG00000026600	0.74297030257796	0.402652347016918	Soat1
ENSMUSG00000103199	1.37684885987825	0.47769360633251	Gm37648
ENSMUSG00000101523	2.10685122663731	0.449829304603581	Gm10031
ENSMUSG00000026596	0.468708440592856	0.679731832750757	Abl2
ENSMUSG00000104293	1.31857825754592	0.279362454771661	Gm38043
ENSMUSG00000060519	0.0902418619039311	1	Tor3a
ENSMUSG00000033557	0.142420889636545	0.956444001222167	Fam20b
ENSMUSG00000026594	0.272151759046829	0.767794365062215	Ralgps2
ENSMUSG00000101964	0.432217424018882	1	Gm28693
ENSMUSG00000033544	1.17375144011223	0.272985285374629	Angptl1
ENSMUSG00000103303	0.531310820375414	0.945919446404054	Gm37802
ENSMUSG00000102960	0.975971998609263	0.460218956437616	Gm37943
ENSMUSG00000101905	1.33348123407453	0.279344244456186	4930439D14Rik
ENSMUSG00000101768	-1.47521959013263	1	Gm28694
ENSMUSG00000103325	2.43077943245348	1	Gm10531
ENSMUSG00000026592	-1.32525895197673	0.907733668457003	Tex35
ENSMUSG00000109913	0.421988825468848	1	Gm30694
ENSMUSG00000070565	0.0528485672964316	1	Rasal2
ENSMUSG00000102326	2.54352009057882	0.142477133071803	Gm37788
ENSMUSG00000102391	1.773488732928	0.604235153415499	Gm37578
ENSMUSG00000087632	0.791575838261528	0.758806590447719	Gm6058
ENSMUSG00000103808	0.635164272568	0.733490048418991	Gm37060
ENSMUSG00000049881	0.102264679438077	1	2810025M15Rik
ENSMUSG00000033488	-1.66756221662035	0.393751359381026	Cryzl2
ENSMUSG00000026589	-1.26060336933417	0.495010429649984	Sec16b
ENSMUSG00000004031	0.520664241168629	1	Brinp2
ENSMUSG00000026587	-1.63410075570263	0.569499874206618	Astn1
ENSMUSG00000073530	-1.34520364465709	0.990581499473538	Pappa2
ENSMUSG00000061992	0	1	Gm4953
ENSMUSG00000040782	0.754467820514995	0.260930664705792	Cop1
ENSMUSG00000103572	1.857174216692	0.0555817191860768	Gm37115
ENSMUSG00000103186	4.36669647502169	0.426395520600511	Gm37088
ENSMUSG00000089536	3.28453166942034	0.704799493132777	Scarna3a
ENSMUSG00000103289	1.32667537718069	1	Gm31256
ENSMUSG00000015829	-1.49494221941938	0.426247266589366	Tnr
ENSMUSG00000103225	2.43310152809772	1	Gm37731
ENSMUSG00000073528	1.25238970281208	1	Gm10530
ENSMUSG00000104111	-2.58840902204573	1	Gm37294
ENSMUSG00000090394	0.149612117353954	1	4930523C07Rik
ENSMUSG00000026729	4.5174443519814	0.545476611576018	4930562F07Rik
ENSMUSG00000026725	-2.50618980399358	0.512198122222533	Tnn
ENSMUSG00000058267	0.795942460323683	0.253873194276248	Mrps14
ENSMUSG00000014226	0.358879702703892	0.647098528318857	Cacybp
ENSMUSG00000103006	1.65856989400075	0.180615239874601	4933417C20Rik
ENSMUSG00000026721	-0.50007948794166	0.617144919294487	Rabgap1l
ENSMUSG00000104302	1.36045704885439	0.849834447812379	Gm36975
ENSMUSG00000103522	-0.532927542581187	1	9430087J23Rik
ENSMUSG00000103693	0.398384111831447	1	Gm37529
ENSMUSG00000104026	1.42247119015302	0.767937389937235	Gm37212
ENSMUSG00000104020	-1.13516143935633	0.852198179083859	Gm37215
ENSMUSG00000103391	1.44423280886437	0.567153870428858	Gm38302
ENSMUSG00000103432	0.672460258946524	1	6720464F23Rik
ENSMUSG00000102172	-0.691982068262708	0.950298398456946	Gm37873
ENSMUSG00000103200	3.82369251624863	0.491288911871196	Gm37328
ENSMUSG00000103632	1.11093129027849	1	Gm38329
ENSMUSG00000104053	1.43963085432619	0.438641532777296	Gm38126
ENSMUSG00000057499	1.25238970281208	1	Gm6177
ENSMUSG00000040423	0.651669705504258	0.238294779514554	Rc3h1
ENSMUSG00000103343	1.43503678711493	0.545476611576018	Gm37052
ENSMUSG00000103846	0.663253698879291	0.975823986204608	Gm37809
ENSMUSG00000103739	-0.532808604435417	0.680640117209138	Gm37653
ENSMUSG00000026715	-1.12185546546052	0.641763589755089	Serpinc1
ENSMUSG00000103222	0.353293097987662	1	Gm37729
ENSMUSG00000103680	-0.366467695610999	1	Gm37072
ENSMUSG00000043467	0.52652560274429	0.54936231248178	Zbtb37
ENSMUSG00000104016	-0.0366349368000121	1	Gm37362
ENSMUSG00000053332	0.429391540204542	0.537713914281078	Gas5
ENSMUSG00000026709	0.140307709842912	1	Dars2
ENSMUSG00000026708	0.581361185796866	0.510534753449165	Cenpl
ENSMUSG00000026705	0.304569287238091	0.805481789244826	Klhl20
ENSMUSG00000044835	1.11963957272257	0.880274157803139	Ankrd45
ENSMUSG00000102817	0.987430939656786	0.95133058521263	Gm6185
ENSMUSG00000026701	0.354343019295427	0.592752680017066	Prdx6
ENSMUSG00000026700	-3.83677004750424	0.60759485547972	Tnfsf4
ENSMUSG00000066755	-1.17449766030793	0.983126356064618	Tnfsf18
ENSMUSG00000102860	2.41818485766535	1	Gm37638
ENSMUSG00000040323	2.43488678184755	1	Gm15429
ENSMUSG00000102399	-1.75981398261544	0.685805898708867	Gm5049
ENSMUSG00000000817	0.373143356387002	1	Fasl
ENSMUSG00000103625	0.131985933112905	1	Gm37357
ENSMUSG00000040297	0.429527039084937	0.534922533757691	Suco
ENSMUSG00000102254	-0.659848551097731	1	Gm7496
ENSMUSG00000086277	2.35719372182516	1	4930558K02Rik
ENSMUSG00000026698	0.120264433244076	1	Pigc
ENSMUSG00000040265	-1.25684513875681	0.229559445221468	Dnm3
ENSMUSG00000078190	-0.24745851714508	1	Dnm3os
ENSMUSG00000089933	2.00400596070248	1	Gm16101
ENSMUSG00000066752	2.54625098177148	1	Gm10176
ENSMUSG00000026694	0.950508572259761	0.0771843258107678	Mettl13
ENSMUSG00000026696	0.264254817315621	0.920652746861512	Vamp4
ENSMUSG00000091743	2.4217739888193	1	Gm5705
ENSMUSG00000026697	0.495119496657764	0.995323855003251	Myoc
ENSMUSG00000091060	-0.34542970069338	1	7420461P10Rik
ENSMUSG00000040225	0.377401228272438	0.678578243898201	Prrc2c
ENSMUSG00000026692	-0.365306413160828	1	Fmo4
ENSMUSG00000040181	-1.03780269715026	0.744088563723762	Fmo1
ENSMUSG00000040170	-1.18480641018179	0.644191575878508	Fmo2
ENSMUSG00000095576	-3.01892964211988	0.440101105444526	Fmo6
ENSMUSG00000026691	-1.03990781289266	0.712603501711265	Fmo3
ENSMUSG00000071890	0.3587857417467	1	Mroh9
ENSMUSG00000103102	1.32667537718069	1	Gm37049
ENSMUSG00000026586	-0.534107891324368	1	Prrx1
ENSMUSG00000096984	2.80842209957989	0.911136667727712	Gm26523
ENSMUSG00000040124	0.936681538838028	0.229559445221468	Gorab
ENSMUSG00000088951	0.360767186457896	1	Gm24940
ENSMUSG00000102117	0.115079849150753	1	Rpsa-ps1
ENSMUSG00000040113	0	1	Mettl11b
ENSMUSG00000026585	0.301807941089186	0.802022839321447	Kifap3
ENSMUSG00000026584	-0.192626886153329	0.936625006631768	Scyl3
ENSMUSG00000041406	0.532578395171559	0.765918736207724	BC055324
ENSMUSG00000041396	0.409839309737098	0.852198179083859	Mettl18
ENSMUSG00000026581	0.129359462066844	1	Sell
ENSMUSG00000026580	1.3224232927892	0.662562087023966	Selp
ENSMUSG00000090081	1.98324713774026	1	Gm16587
ENSMUSG00000086593	0.176527541656969	1	Gm16548
ENSMUSG00000026579	-1.08845758325784	0.678578243898201	F5
ENSMUSG00000040918	0.692352271182469	0.190096785196257	Slc19a2
ENSMUSG00000026578	0.172520811994981	1	Ccdc181
ENSMUSG00000026577	0.549321781618906	0.591964425575616	Blzf1
ENSMUSG00000026575	0.141997682892058	1	Nme7
ENSMUSG00000103493	0.672434732294474	1	Gm37411
ENSMUSG00000026576	-0.809154239149695	0.498544188467325	Atp1b1
ENSMUSG00000104011	-1.90614081546855	0.827772843839817	Gm32391
ENSMUSG00000097281	-2.46602893810964	0.545476611576018	Gm26685
ENSMUSG00000026574	-1.41939057930956	0.811439785286929	Dpt
ENSMUSG00000104117	0.366173250784869	1	Gm20743
ENSMUSG00000103320	-0.7484077870148	1	Gm37403
ENSMUSG00000026572	-1.43510584844024	1	Tbx19
ENSMUSG00000040848	0.397919098181728	0.534897433003515	Sft2d2
ENSMUSG00000040843	0.666039958609081	0.294394071107598	Tiprl
ENSMUSG00000102302	0.698365886153862	0.674317937410267	Gm38190
ENSMUSG00000040836	0.339927649648247	0.991224462947885	Gpr161
ENSMUSG00000026571	-0.410948605851523	0.545476611576018	Dcaf6
ENSMUSG00000104427	1.4874425966868	0.524076485447731	Gm38368
ENSMUSG00000089299	1.25238970281208	1	Gm24637
ENSMUSG00000102401	0.320858881030729	1	Gm37864
ENSMUSG00000026568	-0.166987034449585	0.995323855003251	Mpc2
ENSMUSG00000103763	1.25218329174175	0.87372352177753	Gm37860
ENSMUSG00000026567	-1.80651194422637	0.146164500759697	Adcy10
ENSMUSG00000103059	1.97661675215131	1	Gm18186
ENSMUSG00000104474	2.40236525106447	1	Gm38210
ENSMUSG00000026566	0.426003599147472	0.725972516219727	Mpzl1
ENSMUSG00000103098	1.48724786900852	0.844993361562299	Gm37559
ENSMUSG00000104517	-2.75219761132889	0.852198179083859	Gm18407
ENSMUSG00000040723	-0.65775417248399	0.790269338905003	Rcsd1
ENSMUSG00000040713	-0.733659043942938	0.604235153415499	Creg1
ENSMUSG00000089829	1.94187844008453	1	Gm16565
ENSMUSG00000088618	-1.19161593343313	0.87519428163879	Gm24808
ENSMUSG00000005763	-0.545537917767811	0.906166444250922	Cd247
ENSMUSG00000102363	-0.344712212260771	1	Gm32999
ENSMUSG00000103768	-0.640929656980437	1	Gm37856
ENSMUSG00000102154	2.02060772747031	1	Gm37469
ENSMUSG00000026565	0.523583085374094	0.500513776093024	Pou2f1
ENSMUSG00000099008	1.23501836848934	0.471957066485749	Gm17976
ENSMUSG00000097196	0	1	Gm26665
ENSMUSG00000102890	-1.0109749289546	1	Gm7626
ENSMUSG00000026564	0.0557409251045724	1	Dusp27
ENSMUSG00000000544	2.83485258072188	0.865761746795274	Gpa33
ENSMUSG00000040612	0.653033278785739	0.236325598362843	Ildr2
ENSMUSG00000091393	1.08695392140617	0.800050466198985	5330438I03Rik
ENSMUSG00000103400	-0.234347287489623	1	Gm15853
ENSMUSG00000026563	0.525614750052985	0.642760198181794	Tada1
ENSMUSG00000040596	0.925395524693822	0.295884572831275	Pogk
ENSMUSG00000026560	-2.22765354879122	0.658156087665372	Fmo9
ENSMUSG00000102548	5.12548240610387e-15	1	Gm16701
ENSMUSG00000097823	0.707040992547084	0.78325204486976	Gm16701
ENSMUSG00000060568	0.339643688730163	0.867854936747156	Fam78b
ENSMUSG00000103333	1.24991410750632	1	Gm37994
ENSMUSG00000026558	-0.0329237756122149	1	Uck2
ENSMUSG00000103139	0.549932182109224	0.826226553359036	Gm37982
ENSMUSG00000102909	-1.33091946821729	0.948523974583241	Gm2453
ENSMUSG00000052428	0.320270265147361	0.738265683403208	Tmco1
ENSMUSG00000088246	-1.68966925960665	0.213695668579391	Gm25911
ENSMUSG00000095752	0.0634165928378631	1	Gm24182
ENSMUSG00000026687	-0.0117536836442715	1	Aldh9a1
ENSMUSG00000026688	-0.382362060345265	0.761757916243343	Mgst3
ENSMUSG00000040485	-3.54653030155295	0.678578243898201	Lrrc52
ENSMUSG00000015843	0.0428020686803203	1	Rxrg
ENSMUSG00000026686	2.37108351161729	0.207003485284163	Lmx1a
ENSMUSG00000052534	-0.0626446808065073	1	Pbx1
ENSMUSG00000103780	0.475271540884627	0.91322555908934	Gm37524
ENSMUSG00000102594	0.10635228334964	1	Gm38381
ENSMUSG00000103463	0	1	1700063I16Rik
ENSMUSG00000026683	0.551482059436187	0.723013437979021	Nuf2
ENSMUSG00000026678	-0.313093225168752	1	Rgs5
ENSMUSG00000038530	-2.05598499038056	0.729053650191897	Rgs4
ENSMUSG00000070532	0.314685677417526	1	Ccdc190
ENSMUSG00000026675	-0.141542738372288	1	Hsd17b7
ENSMUSG00000097503	1.61206292596408	0.96334491706399	3110045C21Rik
ENSMUSG00000026674	-0.572586159571068	0.910138276631641	Ddr2
ENSMUSG00000026670	0.128308841090361	1	Uap1
ENSMUSG00000104266	2.42902518219254	1	Gm37748
ENSMUSG00000103908	-0.158284282804253	1	Gm37502
ENSMUSG00000026667	0.74053003463151	0.208324854782852	Uhmk1
ENSMUSG00000044306	1.08163259088302	0.980860148296405	4930500M09Rik
ENSMUSG00000073494	1.35912114795458	1	Sh2d1b2
ENSMUSG00000096964	-2.73726284784172	0.724391214076542	Gm6345
ENSMUSG00000102418	1.23620576620801	0.64186668328763	Sh2d1b1
ENSMUSG00000102752	-0.623901650184609	0.445611020510051	Gm7694
ENSMUSG00000038473	-0.406484786457826	0.63651003654433	Nos1ap
ENSMUSG00000042800	1.07495864464877	0.830028924824036	Spata46
ENSMUSG00000102193	0	1	Gm7299
ENSMUSG00000038463	-0.209923378651452	1	Olfml2b
ENSMUSG00000026663	0.225725777973631	0.83722023855149	Atf6
ENSMUSG00000053925	0.844750394931065	0.849948716326527	Gm9929
ENSMUSG00000026659	0.650278603122855	0.436527208900934	Dusp12
ENSMUSG00000096968	-1.53456315892354	0.888150358108892	Gm26620
ENSMUSG00000070524	0.805277297896967	1	Fcrlb
ENSMUSG00000038421	0.00945086667287976	1	Fcrla
ENSMUSG00000026656	-1.0360004031588	0.794233120428718	Fcgr2b
ENSMUSG00000103676	2.03489160251602	1	Gm38204
ENSMUSG00000059089	-1.53967133554128	0.616715708046097	Fcgr4
ENSMUSG00000065905	-1.15632681269372	0.38575164753199	Gm26110
ENSMUSG00000059498	-0.692696870446387	0.94017401080744	Fcgr3
ENSMUSG00000099119	0.963154838190965	0.698733145238992	Mir6546
ENSMUSG00000026649	-0.658607612910389	0.765038097174299	Cfap126
ENSMUSG00000058076	-0.270550801532613	0.736524246414431	Sdhc
ENSMUSG00000056569	0.262149605640739	1	Mpz
ENSMUSG00000038370	-1.43656493749959	0.618610570475647	Pcp4l1
ENSMUSG00000005677	-0.755425070787337	0.851876131869283	Nr1i3
ENSMUSG00000005674	-0.338094368055632	0.838081258552172	Tomm40l
ENSMUSG00000005681	-1.04964211267906	0.697506101000784	Apoa2
ENSMUSG00000058715	-0.299325450090231	1	Fcer1g
ENSMUSG00000013593	-0.184188507254959	0.886318688630789	Ndufs2
ENSMUSG00000006403	-0.0035461614889928	1	Adamts4
ENSMUSG00000052423	0.143820031872973	0.994795614298914	B4galt3
ENSMUSG00000062729	-0.178438868139523	1	Ppox
ENSMUSG00000053483	0.0308682899520788	1	Usp21
ENSMUSG00000062963	-0.0410948152761592	1	Ufc1
ENSMUSG00000079137	-0.050376942284414	1	Rpl27-ps1
ENSMUSG00000103983	1.10609429463859	0.260930664705792	Gm20045
ENSMUSG00000013973	-0.315429302996709	0.803384634222855	Dedd
ENSMUSG00000013997	0.192690026500826	0.889696496221619	Nit1
ENSMUSG00000006412	0.191588505530814	0.916931747945998	Pfdn2
ENSMUSG00000102929	0.557115812598612	0.860705605794197	Gm37154
ENSMUSG00000045259	-0.247849890810491	1	Klhdc9
ENSMUSG00000103727	1.25238970281208	1	Gm37097
ENSMUSG00000006411	0.729446679063117	0.69509538212987	Nectin4
ENSMUSG00000048865	-0.942573106818502	0.577382523002569	Arhgap30
ENSMUSG00000026641	0.4676131256065	0.625991282985828	Usf1
ENSMUSG00000103711	0.014964352218052	1	Tstd1
ENSMUSG00000097045	0.136993667651338	1	Gm26641
ENSMUSG00000038235	0.246729373662747	0.835400079526566	F11r
ENSMUSG00000091993	1.46874586179532	0.174497461853756	B930036N10Rik
ENSMUSG00000060244	0.210190113834298	1	Alyref2
ENSMUSG00000038218	3.83798260227108	0.507273288178113	Gm9765
ENSMUSG00000038209	5.17484628831486	0.39106397968918	Itln1
ENSMUSG00000004709	-3.11719318521765	0.298029772953385	Cd244
ENSMUSG00000004707	0.334550399174724	1	Ly9
ENSMUSG00000038179	-1.3829141838024	0.768985518150471	Slamf7
ENSMUSG00000103083	2.05173506914111	1	A630035G10Rik
ENSMUSG00000103137	2.80807232413129	0.907215431186817	Gm37981
ENSMUSG00000015355	1.85029091800296	0.864879001905037	Cd48
ENSMUSG00000015316	-0.351245887320815	1	Slamf1
ENSMUSG00000038147	-0.922869526237285	0.830964244869159	Cd84
ENSMUSG00000073492	-1.11054594667035	1	Gm10521
ENSMUSG00000104413	2.7755576088109	0.848611736800232	Gm37065
ENSMUSG00000015314	-2.55725120438124	0.645847348786328	Slamf6
ENSMUSG00000026556	-0.377427512631892	0.659953245044285	Vangl2
ENSMUSG00000051251	-0.824837253581303	0.894662523504274	Nhlh1
ENSMUSG00000003458	0.157050102256726	0.990401778453133	Ncstn
ENSMUSG00000026553	0.198542783525282	0.882531036697906	Copa
ENSMUSG00000102779	3.28943470484868	0.702968108165402	Gm38164
ENSMUSG00000103380	-0.280675419410863	1	Gm37756
ENSMUSG00000003464	0.0810762629286753	1	Pex19
ENSMUSG00000026554	-0.180864317268552	0.883933360897452	Dcaf8
ENSMUSG00000013698	-0.22762221775851	0.975867766401672	Pea15a
ENSMUSG00000007122	0.75874697349464	0.977345718161328	Casq1
ENSMUSG00000092085	2.80477681186349	0.88414309235799	Gm17224
ENSMUSG00000007107	-0.621968304457653	1	Atp1a4
ENSMUSG00000038034	-0.40410142678427	0.63651003654433	Igsf8
ENSMUSG00000007097	-0.67715081619222	0.631167023024615	Atp1a2
ENSMUSG00000038026	-0.60554338791671	0.850832402347345	Kcnj9
ENSMUSG00000102413	0	1	Gm36937
ENSMUSG00000044708	-0.213270392279221	1	Kcnj10
ENSMUSG00000050229	1.09985411938625	0.0633661174511658	Pigm
ENSMUSG00000102278	-0.11676117003359	1	Gm37145
ENSMUSG00000103357	0.848335300674215	0.99811787439534	Gm7804
ENSMUSG00000026548	1.69917725172479	0.720205039888302	Slamf9
ENSMUSG00000037995	0.161969714967144	0.975813722293414	Igsf9
ENSMUSG00000026547	0.223663298139579	0.882646352793844	Tagln2
ENSMUSG00000104351	-0.871359330605274	0.635149486518719	Gm37125
ENSMUSG00000026546	-0.839842766134477	1	Cfap45
ENSMUSG00000085184	0.0863698183700364	1	4933439K11Rik
ENSMUSG00000049598	-1.29030583174385	0.462109353356967	Vsig8
ENSMUSG00000053318	-0.482056469664239	1	Slamf8
ENSMUSG00000070504	-3.71841864092172	0.545476611576018	Fcrl6
ENSMUSG00000026544	0.9760845471472	0.45561882149973	Dusp23
ENSMUSG00000060128	-0.490531847040514	1	Gm2710
ENSMUSG00000037942	-0.685034811396656	0.707988909930544	Crp
ENSMUSG00000102430	0.349239122511138	1	Gm38051
ENSMUSG00000102701	0	1	9430083B18Rik
ENSMUSG00000026542	-0.9653530848818	0.727103865219829	Apcs
ENSMUSG00000037924	-3.53001630458732	0.656091985068566	Olfr16
ENSMUSG00000037872	-0.494224000784048	1	Ackr1
ENSMUSG00000005338	-0.858158608062477	0.912416569179257	Cadm3
ENSMUSG00000037860	-0.637653814117156	0.785559308771991	Aim2
ENSMUSG00000037849	0	1	Ifi206
ENSMUSG00000073491	-3.54633012008012	0.678578243898201	Ifi213
ENSMUSG00000043263	-1.18675589008827	0.815719930525487	Ifi209
ENSMUSG00000066677	0.702338158538588	1	Pydc3
ENSMUSG00000103105	0	1	Gm18752
ENSMUSG00000103051	1.21582706491213	1	Gm7871
ENSMUSG00000073490	-0.948909580185726	0.646988314742914	Ifi207
ENSMUSG00000073489	0.294643343426928	0.897682407374489	Ifi204
ENSMUSG00000090222	-0.495271404705565	1	Ifi203-ps
ENSMUSG00000102187	-0.169999149756396	1	Gm7897
ENSMUSG00000090272	-0.296583552565636	0.918790270874323	Mndal
ENSMUSG00000026536	-0.40527982363402	0.789698730243782	Mnda
ENSMUSG00000039997	0.305035426869279	0.919195056186744	Ifi203
ENSMUSG00000026535	0.700209842369098	0.506556428742145	Ifi202b
ENSMUSG00000103588	2.47927902028054	1	Gm18445
ENSMUSG00000054203	-0.343424569993086	1	Ifi205
ENSMUSG00000045381	0.297177581561236	1	Olfr433
ENSMUSG00000047048	0.563086081864083	1	Olfr432
ENSMUSG00000059371	3.95855913842678	0.499677211065792	Olfr427
ENSMUSG00000046486	1.21609043667287	1	Olfr231
ENSMUSG00000026532	-2.49763892941499	0.513795764631827	Spta1
ENSMUSG00000028354	0.405687334844594	1	Fmn2
ENSMUSG00000050069	-1.32661197671197	0.642916101539258	Grem2
ENSMUSG00000026527	-1.73085449142263	0.433655259156241	Rgs7
ENSMUSG00000026526	0.142701585722857	1	Fh1
ENSMUSG00000039783	-0.985779911776322	0.761162098266963	Kmo
ENSMUSG00000026525	-0.139420905057163	1	Opn3
ENSMUSG00000078185	0.952222383582161	0.275923900073223	Chml
ENSMUSG00000039748	0.485009037990146	0.691695102914812	Exo1
ENSMUSG00000055214	-4.36847814350307	0.129020483152553	Pld5
ENSMUSG00000078184	-0.00743969033524689	1	Rbm8a2
ENSMUSG00000057335	0.682065840904782	0.545476611576018	Cep170
ENSMUSG00000103634	1.02495011418369	0.852198179083859	3110062G12Rik
ENSMUSG00000104154	1.88010309134092	0.375082150067222	Gm38104
ENSMUSG00000103435	1.66018426781745	0.987527880180163	Gm36992
ENSMUSG00000065573	-0.731316800727056	1	Mir350
ENSMUSG00000084749	-0.549043153290487	1	Gm25288
ENSMUSG00000026504	-0.197026773547194	0.929721511421198	Sdccag8
ENSMUSG00000103367	0.456272278868901	0.792230474167631	Gm38158
ENSMUSG00000103584	-0.281248949148542	1	Gm38053
ENSMUSG00000102475	0.762903001527134	1	Gm37246
ENSMUSG00000102211	0.301462947070162	1	Gm37490
ENSMUSG00000087082	5.28317309069925	0.246226644434835	Gm15423
ENSMUSG00000103251	-0.0885484184541653	1	Gm37519
ENSMUSG00000019699	0.151552120415479	0.986917269842701	Akt3
ENSMUSG00000104391	4.90470139118956	0.348633734072609	Gm37960
ENSMUSG00000102133	2.63921821359917	0.261890951309143	Gm37106
ENSMUSG00000102749	1.01485370429752	0.732862841149266	Gm37598
ENSMUSG00000103163	2.82294039389785	0.305621515652179	Gm38146
ENSMUSG00000103646	0.400178798171355	0.982163849959307	Gm37706
ENSMUSG00000102427	1.19289444660544	0.750475014087105	Gm37463
ENSMUSG00000097892	0.748437897932714	1	Gm26801
ENSMUSG00000063659	0.240175685436272	0.831184712121266	Zbtb18
ENSMUSG00000102432	-0.782191534370285	0.977900686572342	Gm29856
ENSMUSG00000103043	-1.42573837053659	1	Gm37306
ENSMUSG00000102885	-0.908208078120721	1	Gm37280
ENSMUSG00000103767	2.42441137128703	1	Gm37858
ENSMUSG00000101746	3.57180535216103	0.66388835408027	2310043L19Rik
ENSMUSG00000015962	1.14812995612757	0.526066485000632	1700016C15Rik
ENSMUSG00000015961	0.305674026327232	0.667083112402791	Adss
ENSMUSG00000089657	2.39563534715714	0.411639462421588	Gm16585
ENSMUSG00000091476	-0.335880170356242	1	Gm16432
ENSMUSG00000104097	1.93680225024654	1	Gm37313
ENSMUSG00000095731	1.93680225024654	1	Gm25312
ENSMUSG00000102493	3.78453673920538	0.545476611576018	Gm8010
ENSMUSG00000026502	-0.835474258262188	0.294785852757159	Desi2
ENSMUSG00000103958	0	1	Gm8023
ENSMUSG00000070489	-0.720139377588452	0.94019733992968	4930527J03Rik
ENSMUSG00000104126	-0.29695589402467	0.927629200163515	Gm37486
ENSMUSG00000086350	1.40817717996068	0.210841364783814	B230369F24Rik
ENSMUSG00000026500	-0.738274706307834	0.718857709165927	Cox20
ENSMUSG00000039630	0.20531672489183	0.885251538445665	Hnrnpu
ENSMUSG00000104279	-1.27819345557317	0.474164649605978	Gm38300
ENSMUSG00000026495	1.27545020852271	0.298322723927555	Efcab2
ENSMUSG00000026494	-2.40372330167544	0.21505521294094	Kif26b
ENSMUSG00000055067	-0.421612740265702	0.633720131739974	Smyd3
ENSMUSG00000096474	1.30191612971615	1	Gm5561
ENSMUSG00000026492	0.175047311814898	1	Tfb2m
ENSMUSG00000082395	0.757318809327193	1	Gm15480
ENSMUSG00000038949	0.261813661638942	0.81410414575133	Cnst
ENSMUSG00000038936	0.0570753702819531	1	Sccpdh
ENSMUSG00000087236	-1.1675890835618	0.849834447812379	Kif28
ENSMUSG00000026491	1.03124595057358	0.02923161945786	Ahctf1
ENSMUSG00000073486	-0.506104777819534	0.987343400015296	Gm10518
ENSMUSG00000104418	2.53545960297249	1	Gm37070
ENSMUSG00000026490	0.569695536115822	0.337493403722107	Cdc42bpa
ENSMUSG00000102194	0.919671230978551	0.623661950656867	Gm38169
ENSMUSG00000103636	1.2123221402762	0.741962552670774	Gm38331
ENSMUSG00000026489	-0.823935190550843	0.667482425256656	Coq8a
ENSMUSG00000104520	0.0139190112482354	1	Gm37336
ENSMUSG00000010609	-0.447607873231979	0.669127951285536	Psen2
ENSMUSG00000102923	-0.777697155176439	1	Gm31728
ENSMUSG00000055676	4.05071918047937	0.526425786183274	Gm5069
ENSMUSG00000038855	0.156370326195723	1	Itpkb
ENSMUSG00000104388	0.134581197030848	1	Gm37033
ENSMUSG00000103123	-0.106877988036179	1	Gm37390
ENSMUSG00000103772	0.338730998894447	1	Gm36933
ENSMUSG00000053963	-1.11821251968683	0.755955542189653	Stum
ENSMUSG00000026496	-0.242077876912104	0.822625746916104	Parp1
ENSMUSG00000058729	0.553095173771103	0.551932168417863	Lin9
ENSMUSG00000026497	-0.766131985709932	0.852198179083859	Mixl1
ENSMUSG00000026499	0.213267032489864	0.858211872657028	Acbd3
ENSMUSG00000103649	0.387172942969804	0.863902682821046	Gm37768
ENSMUSG00000103156	-0.158042676482553	1	Gm38293
ENSMUSG00000060743	0.527841914050139	0.728290113950526	H3f3a
ENSMUSG00000097347	0.133899734924243	1	Gm17275
ENSMUSG00000073485	0.472793832187864	0.668083648613166	H3f3aos
ENSMUSG00000038806	0.353315363729361	0.659389837282328	Sde2
ENSMUSG00000103979	0.560194271800853	0.806519383534582	Gm20305
ENSMUSG00000104251	-1.27359605057139	1	Gm18036
ENSMUSG00000066652	0.155454826624562	1	Lefty2
ENSMUSG00000026520	-0.00480184145047834	1	Pycr2
ENSMUSG00000038793	-0.0566070114132653	1	Lefty1
ENSMUSG00000026519	0.118925854819263	1	Tmem63a
ENSMUSG00000085563	0.825929691041505	0.789362142352701	2210411M09Rik
ENSMUSG00000103930	2.40067483514873	1	Gm36961
ENSMUSG00000038776	-0.59708394834267	0.426247266589366	Ephx1
ENSMUSG00000103516	0	1	Gm37431
ENSMUSG00000102858	5.12548240610387e-15	1	Gm37086
ENSMUSG00000038768	-0.618888402088113	0.929718543532108	9130409I23Rik
ENSMUSG00000104390	1.98926795421019	1	Gm17967
ENSMUSG00000103328	0	1	Gm37406
ENSMUSG00000102219	-0.0810364735996088	1	Gm6606
ENSMUSG00000026516	0.693025124004772	0.361203031093967	Nvl
ENSMUSG00000062169	0.593790347406226	0.330094400376899	Cnih4
ENSMUSG00000038733	0.271132142190277	0.748011209288611	Wdr26
ENSMUSG00000054135	-0.632924899010808	0.927629200163515	A430110L20Rik
ENSMUSG00000103260	0.909648688872023	0.641705791964629	Gm8146
ENSMUSG00000047369	0.168729314384467	1	Dnah14
ENSMUSG00000004880	-0.135313981418411	0.998354306441406	Lbr
ENSMUSG00000089429	1.1843039600648	0.868339936709403	Gm26004
ENSMUSG00000056699	0	1	Gm5533
ENSMUSG00000022995	-0.791710047979825	0.0473553572994476	Enah
ENSMUSG00000103722	0.631777524641967	0.803224414786823	2700078F05Rik
ENSMUSG00000103317	-0.640741792189161	0.944574190307958	Gm38359
ENSMUSG00000102950	0.893277638334978	0.704620816395448	Gm37018
ENSMUSG00000102760	0.986444104882175	0.846110744620166	Gm37258
ENSMUSG00000026511	0.242325972375563	0.919786118457832	Srp9
ENSMUSG00000091013	-0.0545359019292102	1	Vmn1r1
ENSMUSG00000038633	1.02882987077085	0.0327825079199715	Degs1
ENSMUSG00000100147	-1.81125452007083	0.577018481812205	1700047M11Rik
ENSMUSG00000047539	0.613694895543018	0.243092100064288	Fbxo28
ENSMUSG00000097260	-3.59711701015701	0.657436729818575	Gm5706
ENSMUSG00000073482	1.34232645314097	0.324237637163776	Gm10517
ENSMUSG00000026510	0.191301645092982	0.857601601212411	Trp53bp2
ENSMUSG00000026509	0.600240729177535	0.383925206438074	Capn2
ENSMUSG00000102234	-0.306663995707074	1	Gm37885
ENSMUSG00000104415	0.72415226253899	0.607359354891961	Gm37069
ENSMUSG00000038599	0.440040587458243	1	Capn8
ENSMUSG00000104376	0	1	Gm37516
ENSMUSG00000043429	-2.48132836297766	0.810962628300897	Ccdc185
ENSMUSG00000038576	-0.324983454327021	1	Susd4
ENSMUSG00000102291	-2.62350832641534	0.378057101173838	Gm37542
ENSMUSG00000079164	-0.832533333010293	0.746820791286028	Tlr5
ENSMUSG00000030768	0.68508608169379	0.503077899252365	Disp1
ENSMUSG00000102478	-0.297962240458979	1	BC085271
ENSMUSG00000046836	0.411472960681303	0.68352220202502	Brox
ENSMUSG00000042901	0.447247476822933	0.490845770468578	Aida
ENSMUSG00000056050	-0.103493463153135	1	Mia3
ENSMUSG00000103415	5.12548240610387e-15	1	Gm37339
ENSMUSG00000072258	0.474176635278015	0.577382523002569	Taf1a
ENSMUSG00000104212	1.90191174327414	0.430100903167746	Gm37986
ENSMUSG00000053461	0.286537807726817	0.853900999725106	Hhipl2
ENSMUSG00000104022	1.95198350617579	1	Gm37214
ENSMUSG00000090533	1.88687164119792	1	Gm8214
ENSMUSG00000103305	0	1	Gm34068
ENSMUSG00000039384	0.962854099428239	0.218463569439096	Dusp10
ENSMUSG00000044854	0.737960596457393	0.447318204548703	1700056E22Rik
ENSMUSG00000101574	-0.403067582242555	1	1700112H15Rik
ENSMUSG00000103308	-0.465801673976895	0.961661919384184	Gm37800
ENSMUSG00000102606	-1.47173023501935	1	Rpl21-ps1
ENSMUSG00000092578	-1.33837186821125	1	4930488B22Rik
ENSMUSG00000039377	0.244896526990066	0.874932766010997	Hlx
ENSMUSG00000102158	-1.13322477241049	1	Gm34342
ENSMUSG00000026621	-1.0371948890492	0.679637489469159	Marc1
ENSMUSG00000073481	-0.367530876786405	0.635303410597523	Marc2
ENSMUSG00000088559	-3.54653030155295	0.678578243898201	Mir1981
ENSMUSG00000088562	0.397402236059515	0.96886451150974	Gm23780
ENSMUSG00000039349	-0.559563071473335	0.341161658755079	C130074G19Rik
ENSMUSG00000026620	-1.39475431604744	0.596497836706644	Mark1
ENSMUSG00000039318	0.266774613590189	0.859314395396689	Rab3gap2
ENSMUSG00000103613	1.91809223538266	0.440101105444526	Gm34882
ENSMUSG00000026618	0.368218189526258	0.632249489560777	Iars2
ENSMUSG00000102526	0.0386518864936487	1	Gm37785
ENSMUSG00000026617	0.557697231689214	0.384149224332453	Bpnt1
ENSMUSG00000097261	0.565599295265278	0.844993361562299	4930532G15Rik
ENSMUSG00000026615	0.1594105729434	0.975813722293414	Eprs
ENSMUSG00000051295	-1.13616988258348	0.852198179083859	9630028B13Rik
ENSMUSG00000097615	1.16540955137262	0.976962938983923	Gm2061
ENSMUSG00000026614	-0.639805186989845	0.877006415213201	Slc30a10
ENSMUSG00000102185	0	1	5033404E19Rik
ENSMUSG00000103799	5.12548240610387e-15	1	Gm38093
ENSMUSG00000102546	-0.140907087140476	1	Gm9722
ENSMUSG00000039246	0.348106478722833	0.868339936709403	Lyplal1
ENSMUSG00000103056	2.49122770849498	1	Gm38268
ENSMUSG00000089363	1.32767018978159	1	Gm23821
ENSMUSG00000103690	0	1	A730004F24Rik
ENSMUSG00000039239	0.224157804267769	0.987106865541025	Tgfb2
ENSMUSG00000089045	1.25327642201748	1	Gm26169
ENSMUSG00000100393	0.171121725747893	1	Gm29491
ENSMUSG00000102619	-0.110473071792266	1	Gm37849
ENSMUSG00000001305	0.0300007813560822	1	Rrp15
ENSMUSG00000097784	0.798988737856294	0.643063795681817	A430105J06Rik
ENSMUSG00000103503	0.30639161158025	1	1700023G09Rik
ENSMUSG00000097935	0.917434825991306	1	Gm3809
ENSMUSG00000104312	0	1	Gm37912
ENSMUSG00000039224	-0.732536517882692	1	D1Pas1
ENSMUSG00000104424	0	1	Gm19058
ENSMUSG00000026611	-1.70944074493113	0.308623674257561	Spata17
ENSMUSG00000107163	2.71429332485146	1	Gm43496
ENSMUSG00000089947	-1.3109867005188	1	Gm15509
ENSMUSG00000039210	-0.330127641600592	0.674515501452034	Gpatch2
ENSMUSG00000104394	0.463747015520807	0.83898459967409	Gm37254
ENSMUSG00000104245	0.281229774040362	0.981831317264693	Gm38155
ENSMUSG00000026610	-0.989613719568939	0.715162923519823	Esrrg
ENSMUSG00000103732	-0.700678678576169	1	Gm38315
ENSMUSG00000026609	-0.154762281434541	1	Ush2a
ENSMUSG00000026608	0.0994557834511979	1	Kctd3
ENSMUSG00000037624	-1.09726954196983	0.566999355785477	Kcnk2
ENSMUSG00000102824	4.31800961199277	0.555305664723993	Pdcd5-ps
ENSMUSG00000103087	1.18219477830263	0.852198179083859	Gm38122
ENSMUSG00000026605	0.185505924325127	1	Cenpf
ENSMUSG00000026604	0.392583312966509	0.673559743549641	Ptpn14
[truncated: 27,844 more rows]

## Sheet: Transcriptome_mouse_liver
Gene ID	baseMean	log2FoldChange	lfcSE	stat	pvalue	padj	symbol	genename	genetype
ENSMUSG00000071350	549.589238633731	-1.57332984993569	0.212351184187588	-7.40909383649037	1.2716530741338e-13	8.13094975601153e-10	Setdb2	SET domain, bifurcated 2	protein-coding
ENSMUSG00000028179	2620.40832979429	-1.50583870684865	0.218666589081901	-6.88645994420593	5.71978558177599e-12	2.43815393399171e-08	Cth	cystathionase (cystathionine gamma-lyase)	protein-coding
ENSMUSG00000053560	783.858636558787	-1.63802512096769	0.248399793915503	-6.59430950061449	4.27239603780046e-11	1.36588501328481e-07	Ier2	immediate early response 2	protein-coding
ENSMUSG00000021453	380.527384261677	-1.54411716504936	0.24120637186997	-6.40164334415581	1.53713402707195e-10	3.93137398763921e-07	Gadd45g	growth arrest and DNA-damage-inducible 45 gamma	protein-coding
ENSMUSG00000098973	1604.53076472454	-1.04056806349638	0.165507927974676	-6.28711915030195	3.2341116022605e-10	6.89296986161789e-07	Mir6236	microRNA 6236	ncRNA
ENSMUSG00000029417	37.6445256041597	2.4951287534719	0.398433249905362	6.26235073017765	3.79216819634801e-10	6.92774955641405e-07	Cxcl9	chemokine (C-X-C motif) ligand 9	protein-coding
ENSMUSG00000086503	19642.23950687	1.23826814631671	0.202087721098032	6.12737943497334	8.93382476105683e-10	1.42807188805493e-06	Xist	inactive X specific transcripts	ncRNA
ENSMUSG00000051627	399.357260135036	-1.20148604270929	0.197870452195865	-6.07208418121966	1.2626071090475e-09	1.79402441227772e-06	H1f4	H1.4 linker histone, cluster member	protein-coding
ENSMUSG00000034785	714.849778833028	1.00943200217785	0.167536003158138	6.02516464013434	1.68937563889543e-09	1.96397597001771e-06	Dio1	deiodinase, iodothyronine, type I	protein-coding
ENSMUSG00000040562	287.270951436893	-1.06965539371068	0.180563449929921	-5.92398624486749	3.1422975154817e-09	3.34864171899833e-06	Gstm2	glutathione S-transferase, mu 2	protein-coding
ENSMUSG00000102758	176.846449638069	1.48283504145016	0.258453520130197	5.73733737773499	9.61765524475402e-09	8.78504109070817e-06	Naaladl2	N-acetylated alpha-linked acidic dipeptidase-like 2	protein-coding
ENSMUSG00000020429	3881.80448251119	-1.29294066516052	0.227700497681452	-5.67825137988636	1.36078635594703e-08	1.16011572799004e-05	Igfbp1	insulin-like growth factor binding protein 1	protein-coding
ENSMUSG00000100660	117.082241975996	1.79734034070579	0.33978577132303	5.28962803153132	1.22565362283425e-07	9.21979913459081e-05	Kat6b-ps2	k(lysine) acetyltransferase 6B, pseudogene 2	pseudo
ENSMUSG00000031489	36.8638683023817	-1.90860191943251	0.362341701040966	-5.26740895113457	1.38362746511263e-07	9.82990445770018e-05	Adrb3	adrenergic receptor, beta 3	protein-coding
ENSMUSG00000044786	1466.30841469874	-0.934243684343507	0.177699745513817	-5.2574283752751	1.46083760400956e-07	9.83220593688117e-05	Zfp36	zinc finger protein 36	protein-coding
ENSMUSG00000026475	3182.33711545932	-1.25670810636916	0.239472598366496	-5.24781588766937	1.53912996870079e-07	9.84119701987286e-05	Rgs16	regulator of G-protein signaling 16	protein-coding
ENSMUSG00000014542	1954.42210658522	0.7424892280976	0.14340856178797	5.17744002757221	2.24951221124594e-07	0.000130758009806423	Clec4f	C-type lectin domain family 4, member f	protein-coding
ENSMUSG00000057346	351.823193633087	1.16055808962737	0.226098758735063	5.13296975233411	2.85205756779069e-07	0.000158574400769162	Apol9a	apolipoprotein L 9a	protein-coding
ENSMUSG00000025498	275.482714523052	1.28652395603281	0.251258068437994	5.12032892726908	3.05003193323035e-07	0.000162515868175624	Irf7	interferon regulatory factor 7	protein-coding
ENSMUSG00000046840	109.879000670546	-1.18711281938115	0.232295862442574	-5.11034853095852	3.21565034025521e-07	0.000163385272996887	Hnf4aos	hepatic nuclear factor 4 alpha, opposite strand	ncRNA
ENSMUSG00000060579	29.6184002456946	2.02760096736837	0.397241276267546	5.10420514811446	3.32187761801616e-07	0.000163385272996887	Fhit	fragile histidine triad gene	protein-coding
ENSMUSG00000098678	130.691541506069	1.5078740444727	0.297694501017702	5.06517264953789	4.08030376558294e-07	0.000193255276126943	Mroh6	maestro heat-like repeat family member 6	protein-coding
ENSMUSG00000028037	61.3494385009542	1.47072732752638	0.291975380553801	5.0371621221515	4.72484575975565e-07	0.000215790455627698	Ifi44	interferon-induced protein 44	protein-coding
ENSMUSG00000038642	549.074566643798	0.816843117036334	0.163214114366714	5.00473332349817	5.59394185376626e-07	0.000242861329578366	Ctss	cathepsin S	protein-coding
ENSMUSG00000021704	332.611479227348	-0.801090705703306	0.1601796402774	-5.0012018026509	5.69740372798794e-07	0.000242861329578366	Mtx3	metaxin 3	protein-coding
ENSMUSG00000026272	2756.51381919434	-0.815536141956927	0.164471783227378	-4.95851705352686	7.1033304289734e-07	0.000293023837179716	Agxt	alanine-glyoxylate aminotransferase	protein-coding
ENSMUSG00000041567	155.818528958134	1.60334112706175	0.326757994202674	4.90681530523555	9.25671252715565e-07	0.000369921374366458	Serpina12	serine (or cysteine) peptidase inhibitor, clade A (alpha-1 antiproteinase, antitrypsin), member 12	protein-coding
ENSMUSG00000045349	37.5528082564828	2.45585556580043	0.507311143921162	4.84092572226657	1.29235675173201e-06	0.000500807822459058	Sh2d5	SH2 domain containing 5	protein-coding
ENSMUSG00000018927	234.61775617868	0.854532562552862	0.181549293414388	4.70689004887715	2.51524480226244e-06	0.000946027956803885	Ccl6	chemokine (C-C motif) ligand 6	protein-coding
ENSMUSG00000041351	78.3512167542611	-1.25095871514258	0.266982178849578	-4.68555137475073	2.79207248967766e-06	0.00102014351422851	Rap1gap	Rap1 GTPase-activating protein	protein-coding
ENSMUSG00000028270	84.5187922625873	1.33787423180008	0.286560542009416	4.66873150929523	3.03065134580379e-06	0.001058687375866	Gbp2	guanylate binding protein 2	protein-coding
ENSMUSG00000024843	634.331171585537	0.68059478551639	0.145845697430819	4.66654003172925	3.06313988950907e-06	0.001058687375866	Chka	choline kinase alpha	protein-coding
ENSMUSG00000022620	179.296700262332	-0.866957418343423	0.186033459269174	-4.66022306820094	3.15866876840956e-06	0.00106297516343214	Arsa	arylsulfatase A	protein-coding
ENSMUSG00000022615	533.954270954619	-0.705986956931555	0.152131601355485	-4.64063317970262	3.47343230199522e-06	0.00113892954558756	Tymp	thymidine phosphorylase	protein-coding
ENSMUSG00000027322	446.302632018623	0.948266411536906	0.204701546952625	4.63243402726394	3.61391516070611e-06	0.00115536867687774	Siglec1	sialic acid binding Ig-like lectin 1, sialoadhesin	protein-coding
ENSMUSG00000039220	620.739838753614	0.984131641693673	0.213577859439701	4.60783549509972	4.06882364182941e-06	0.00126907601784669	Ppp1r10	protein phosphatase 1, regulatory subunit 10	protein-coding
ENSMUSG00000022676	82.5184770360306	-1.1420954951946	0.248903016641128	-4.58851608392232	4.46407918300042e-06	0.00135920582362403	Snai2	snail family zinc finger 2	protein-coding
ENSMUSG00000058952	5098.14120924453	0.506537290937272	0.110897345082752	4.56762324255186	4.93285649468427e-06	0.00146700857800052	Cfi	complement component factor i	protein-coding
ENSMUSG00000092274	51037.0402553251	1.94481937930333	0.438090407994704	4.43931057108842	9.02475071543062e-06	0.00256463360330949	Neat1	nuclear paraspeckle assembly transcript 1 (non-protein coding)	ncRNA
ENSMUSG00000032715	68.9486460691543	-1.64032466668504	0.372729869956855	-4.40084039112538	1.07832423713709e-05	0.0029977413792411	Trib3	tribbles pseudokinase 3	protein-coding
ENSMUSG00000079429	40.459114502021	2.52340002633416	0.577352952088848	4.37063674344188	1.23884742604831e-05	0.00337071933708633	Mroh2a	maestro heat-like repeat family member 2A	protein-coding
ENSMUSG00000039450	494.679436246382	-0.879881673635952	0.202596986856432	-4.34301460889677	1.40540784632991e-05	0.00366782766099323	Dcxr	dicarbonyl L-xylulose reductase	protein-coding
ENSMUSG00000071637	190.86007381294	-0.918213964559619	0.211847293149609	-4.33432002320259	1.46211348835107e-05	0.00373950145780669	Cebpd	CCAAT/enhancer binding protein (C/EBP), delta	protein-coding
ENSMUSG00000091780	221.281097551357	-0.776368958064249	0.179735872366128	-4.3194992064954	1.56383671123581e-05	0.00379514167198819	Sco2	SCO2 cytochrome c oxidase assembly protein	protein-coding
ENSMUSG00000022587	1496.19442091078	0.678128809045914	0.157038836570436	4.31822359268279	1.57290044272266e-05	0.00379514167198819	Ly6e	lymphocyte antigen 6 complex, locus E	protein-coding
ENSMUSG00000024427	292.99579047963	-0.899850646999699	0.208758771179418	-4.31048066587019	1.62900071808432e-05	0.00385771503386338	Spry4	sprouty RTK signaling antagonist 4	protein-coding
ENSMUSG00000040253	216.74022047296	1.00163574318256	0.233563670841123	4.28849118347647	1.79890938263392e-05	0.00410793806877188	Gbp7	guanylate binding protein 7	protein-coding
ENSMUSG00000037887	48.1513000930373	1.6789153865089	0.392039411238156	4.28251685514597	1.84791129212043e-05	0.00414580519362035	Dusp8	dual specificity phosphatase 8	protein-coding
ENSMUSG00000032898	1490.9899874368	-0.911304684348943	0.213476040786864	-4.26888507483046	1.96452448312487e-05	0.00433143777417255	Fbxo21	F-box protein 21	protein-coding
ENSMUSG00000024039	3221.86624009104	-0.665659625281782	0.156206561538879	-4.26140629896716	2.03144525667554e-05	0.00440307151565538	Cbs	cystathionine beta-synthase	protein-coding
ENSMUSG00000034936	423.33437916551	-1.15049166677026	0.270455370458818	-4.25390579162282	2.10073711566254e-05	0.0044773710391821	Arl4d	ADP-ribosylation factor-like 4D	protein-coding
ENSMUSG00000022546	3459.90263255048	-0.56307135826445	0.132668942647396	-4.2441836576701	2.19390619293077e-05	0.00452510845083849	Gpt	glutamic pyruvic transaminase, soluble	protein-coding
ENSMUSG00000036887	460.110688357955	0.69281009946981	0.164277531139125	4.21731501968506	2.47228481095683e-05	0.00493993408789312	C1qa	complement component 1, q subcomponent, alpha polypeptide	protein-coding
ENSMUSG00000079470	114.526804226255	1.0563517286094	0.252927241330699	4.17650436960341	2.96023058761126e-05	0.00582391211605735	Utp14b	UTP14B small subunit processome component	protein-coding
ENSMUSG00000046179	81.6912462953804	1.36829321596634	0.329967474546258	4.14675179075723	3.37225293995171e-05	0.00653399554486401	E2f8	E2F transcription factor 8	protein-coding
ENSMUSG00000089774	554.597081980421	0.837957142523454	0.202244252088071	4.14329274563783	3.4235446915306e-05	0.00653437156944677	Slc5a3	solute carrier family 5 (inositol transporters), member 3	protein-coding
ENSMUSG00000040026	69.3765958627701	1.67299117684082	0.405565470840325	4.12508287102056	3.70601290354425e-05	0.00662138797133185	Saa3	serum amyloid A 3	protein-coding
ENSMUSG00000045287	92.6973158074635	-1.07615661124885	0.260795581149399	-4.126437290486	3.68426406972201e-05	0.00662138797133185	Rtn4rl1	reticulon 4 receptor-like 1	protein-coding
ENSMUSG00000058672	419.131318260061	0.997278763921469	0.241880694305793	4.12301927106542	3.73938400645015e-05	0.00662138797133185	Tubb2a	tubulin, beta 2A class IIA	protein-coding
ENSMUSG00000075602	225.164005100757	0.950951245068578	0.230782988522413	4.12054307450058	3.7798038935504e-05	0.00662138797133185	Ly6a	lymphocyte antigen 6 complex, locus A	protein-coding
ENSMUSG00000091971	74.3516474914202	1.7880753794441	0.432525329982962	4.13403621821303	3.56447264842005e-05	0.00662138797133185	Hspa1a	heat shock protein 1A	protein-coding
ENSMUSG00000067889	1729.47638267462	-0.566751321264448	0.137283182222906	-4.12833758722331	3.65395390755427e-05	0.00662138797133185	Sptbn2	spectrin beta, non-erythrocytic 2	protein-coding
ENSMUSG00000017929	979.972601302716	0.643686405884266	0.156468720334885	4.11383441052374	3.89140626239424e-05	0.00672477071398615	B4galt5	UDP-Gal:betaGlcNAc beta 1,4-galactosyltransferase, polypeptide 5	protein-coding
ENSMUSG00000037583	468.902782380462	-0.99461086751424	0.243496649965588	-4.08470041643203	4.41337200772017e-05	0.0075250934979634	Nr0b2	nuclear receptor subfamily 0, group B, member 2	protein-coding
ENSMUSG00000023073	384.018115341537	1.02974240005714	0.253419780739506	4.0633860429215	4.8365940156021e-05	0.00813820582519995	Slc10a2	solute carrier family 10, member 2	protein-coding
ENSMUSG00000079550	169.596970962969	1.39992311801763	0.344909761479131	4.05880979423175	4.93234673970554e-05	0.0081915389749811	Mpp4	membrane protein, palmitoylated 4 (MAGUK p55 subfamily member 4)	protein-coding
ENSMUSG00000030674	957.589173564173	-0.605946847352408	0.149406981106485	-4.05567961326077	4.9988741436676e-05	0.00819559007041298	Qprt	quinolinate phosphoribosyltransferase	protein-coding
ENSMUSG00000001665	881.475830957084	-0.925325278723613	0.228591813446832	-4.04793708388352	5.1671030518955e-05	0.00836416630729616	Gstt3	glutathione S-transferase, theta 3	protein-coding
ENSMUSG00000029657	2227.47947774379	1.01869333373544	0.252341170591105	4.03696840808485	5.41463569662784e-05	0.00854843966524406	Hsph1	heat shock 105kDa/110kDa protein 1	protein-coding
ENSMUSG00000021270	2194.72037831463	0.987084203893535	0.244429861400548	4.03831266048135	5.38370643413769e-05	0.00854843966524406	Hsp90aa1	heat shock protein 90, alpha (cytosolic), class A member 1	protein-coding
ENSMUSG00000042429	346.288033171488	-0.978679840057376	0.244303184964362	-4.00600524385362	6.1754278473247e-05	0.00963065503799856	Adora1	adenosine A1 receptor	protein-coding
ENSMUSG00000078607	32.5379587885165	-1.83921613306616	0.459885136459922	-3.9992945786941	6.35315636725029e-05	0.00978845344872249	1810010H24Rik	RIKEN cDNA 1810010H24 gene	protein-coding
ENSMUSG00000062825	413.735244342813	-1.00275071722302	0.251642837332777	-3.98481724276923	6.7532080471749e-05	0.0101857338879207	Actg1	actin, gamma, cytoplasmic 1	protein-coding
ENSMUSG00000079017	41.2329046586638	1.43433232364887	0.360254852338774	3.98143790246595	6.84996179512967e-05	0.0101857338879207	Ifi27l2a	interferon, alpha-inducible protein 27 like 2A	protein-coding
ENSMUSG00000033065	143.609327553091	-0.844616183319501	0.212132638755972	-3.98154752739917	6.84680264968319e-05	0.0101857338879207	Pfkm	phosphofructokinase, muscle	protein-coding
ENSMUSG00000041044	105.35982769522	1.11552253595395	0.282379338382619	3.95043965448506	7.80077649528563e-05	0.0114662448070934	Lrit1	leucine-rich repeat, immunoglobulin-like and transmembrane domains 1	protein-coding
ENSMUSG00000027222	999.624682283948	-0.573126266727185	0.145533824364717	-3.93809665367477	8.21305126699131e-05	0.0116698332891428	Pex16	peroxisomal biogenesis factor 16	protein-coding
ENSMUSG00000018774	156.256018614235	0.818719087240634	0.207771307908534	3.94048194373909	8.13180716710313e-05	0.0116698332891428	Cd68	CD68 antigen	protein-coding
ENSMUSG00000018427	223.301113285523	0.762421088048298	0.193406692416503	3.94206156220498	8.07842336072982e-05	0.0116698332891428	Ypel2	yippee like 2	protein-coding
ENSMUSG00000069516	666.587934359271	0.73362728706697	0.187230695769436	3.91830668604892	8.91732036768512e-05	0.0125312849298854	Lyz2	lysozyme 2	protein-coding
ENSMUSG00000032690	123.026908396221	0.899255442515046	0.23041970801281	3.90268458488392	9.51316385851071e-05	0.0132232977633299	Oas2	2'-5' oligoadenylate synthetase 2	protein-coding
ENSMUSG00000025348	138.320538060333	-0.83440802678668	0.215061195301173	-3.87986324366034	0.000104515211213475	0.0143714034515905	Itga7	integrin alpha 7	protein-coding
ENSMUSG00000040127	763.365882784428	0.77397216472399	0.200008073167906	3.86970461974424	0.000108967293502529	0.0148241888224504	Sdr9c7	4short chain dehydrogenase/reductase family 9C, member 7	protein-coding
ENSMUSG00000004035	271.016044963176	-0.859771575519999	0.22274723757177	-3.85985292070334	0.000113455291603362	0.01527227651604	Gstm7	glutathione S-transferase, mu 7	protein-coding
ENSMUSG00000028268	72.9761663899917	1.3582070406826	0.352729598661069	3.85056157985676	0.000117847293751947	0.0156982415885406	Gbp3	guanylate binding protein 3	protein-coding
ENSMUSG00000004730	194.054047482061	0.789858485408133	0.205610582869188	3.84152641554764	0.000122271574541998	0.0161196793324028	Adgre1	adhesion G protein-coupled receptor E1	protein-coding
ENSMUSG00000056749	179.063667279806	1.02979875929584	0.269844201127096	3.81627159299527	0.000135483373034573	0.0175006199430921	Nfil3	nuclear factor, interleukin 3, regulated	protein-coding
ENSMUSG00000055254	38.4634140088735	1.70336376180855	0.446917838356639	3.81135773875571	0.000138205585653323	0.0176737302933469	Ntrk2	neurotrophic tyrosine kinase, receptor, type 2	protein-coding
ENSMUSG00000068246	378.390316930235	0.975921463778503	0.256319259919593	3.80744491882759	0.000140409999461732	0.0177778522090756	Apol9b	apolipoprotein L 9b	protein-coding
ENSMUSG00000069919	316.008412287245	-0.833444109970693	0.219427136380551	-3.79827273744874	0.00014570794240216	0.018267776151361	Hba-a1	hemoglobin alpha, adult chain 1	protein-coding
ENSMUSG00000014905	1073.64483430236	0.798972359168187	0.211402826640459	3.77938352038703	0.000157217115774555	0.0195193444322816	Dnajb9	DnaJ heat shock protein family (Hsp40) member B9	protein-coding
ENSMUSG00000046805	1507.7962817954	0.630070265811693	0.1672779738903	3.76660627313007	0.000165481661308662	0.0203478796616843	Mpeg1	macrophage expressed gene 1	protein-coding
ENSMUSG00000036905	457.059881696062	0.601165395507557	0.15988647848436	3.75995144308818	0.000169946339979064	0.0206978456728788	C1qb	complement component 1, q subcomponent, beta polypeptide	protein-coding
ENSMUSG00000009863	1624.56583967734	-0.535909957019974	0.142646442298851	-3.75691078153366	0.000172023791429411	0.0207532098565973	Sdhb	succinate dehydrogenase complex, subunit B, iron sulfur (Ip)	protein-coding
ENSMUSG00000091844	63.3031159641804	1.7194324001461	0.459521425510815	3.74178940238693	0.000182714605237732	0.0218369567456086	Gm8251	predicted gene 8251	protein-coding
ENSMUSG00000039063	322.702979256463	-0.612935818200462	0.164339348193288	-3.72969605233895	0.000191710890373666	0.0222163144725911	Echdc3	enoyl Coenzyme A hydratase domain containing 3	protein-coding
ENSMUSG00000015854	1287.57155098159	0.821274331948626	0.220313043196102	3.72776082629663	0.0001931885835249	0.0222163144725911	Cd5l	CD5 antigen-like	protein-coding
ENSMUSG00000025492	1109.97325761817	0.706386274779614	0.189699333568636	3.72371511006935	0.000196312444119706	0.0222163144725911	Ifitm3	interferon induced transmembrane protein 3	protein-coding
ENSMUSG00000005413	452.408774011071	0.68917466863122	0.184993039101147	3.72540865310293	0.00019499905926449	0.0222163144725911	Hmox1	heme oxygenase 1	protein-coding
ENSMUSG00000032515	154.408249550728	-0.782176111797068	0.209535997579974	-3.73289611728187	0.000189290677965749	0.0222163144725911	Csrnp1	cysteine-serine-rich nuclear protein 1	protein-coding
ENSMUSG00000079227	105.206161286849	1.12922792101773	0.302652086144331	3.73110899516225	0.0001906387166081	0.0222163144725911	Ccr5	chemokine (C-C motif) receptor 5	protein-coding
ENSMUSG00000026389	177.680783403737	-0.690349695331857	0.18574739083541	-3.71660507438069	0.000201917688625189	0.0226502052819203	Steap3	STEAP family member 3	protein-coding
ENSMUSG00000030895	35235.4350588306	0.432995165352244	0.116782345918428	3.70771080120868	0.000209141302609362	0.0232565128501611	Hpx	hemopexin	protein-coding
ENSMUSG00000031822	293.801009540296	-0.646962036018867	0.174835518079753	-3.7004039174909	0.000215256570893976	0.023730181280967	Gse1	genetic suppressor element 1, coiled-coil protein	protein-coding
ENSMUSG00000040471	52.1939657666628	-1.19414198758156	0.323726699924325	-3.6887349355512	0.000225371862261561	0.0246329519196653	Ggt6	gamma-glutamyltransferase 6	protein-coding
ENSMUSG00000105096	32.9480860851872	1.83420741705299	0.498517675982422	3.67932273101118	0.000233854176451812	0.0253434509192015	Gbp10	guanylate-binding protein 10	protein-coding
ENSMUSG00000005087	185.374712964461	0.96640846858991	0.262874993781514	3.67630429463036	0.000236637237745648	0.0254295545906835	Cd44	CD44 antigen	protein-coding
ENSMUSG00000017009	13283.629410811	-0.559070205569114	0.152270529811054	-3.67155881221953	0.000241075585667937	0.0256906215793465	Sdc4	syndecan 4	protein-coding
ENSMUSG00000037465	374.592509534682	0.723365010380325	0.197768891493738	3.65762787522744	0.00025456026655776	0.0269034437086003	Klf10	Kruppel-like factor 10	protein-coding
ENSMUSG00000009569	837.842292559408	0.592216516814215	0.162394899957544	3.64676795249753	0.00026555953709949	0.0278358636100678	Mrtfb	myocardin related transcription factor B	protein-coding
ENSMUSG00000055945	46.4135825852387	1.65664564045695	0.454983616538739	3.64111053725359	0.000271464545118292	0.0279958758304251	Prr18	proline rich 18	protein-coding
ENSMUSG00000030532	89.9164901990282	-1.02145390514074	0.281734413987015	-3.62559153028363	0.000288300756775782	0.0288194558371128	Hddc3	HD domain containing 3	protein-coding
ENSMUSG00000020017	3867.46291357917	-0.737317462136622	0.203372990291955	-3.62544436740668	0.000288464994303288	0.0288194558371128	Hal	histidine ammonia lyase	protein-coding
ENSMUSG00000001155	4747.8577435516	-0.575245327140908	0.158661246897663	-3.62561960396002	0.000288269435787771	0.0288194558371128	Ftcd	formiminotransferase cyclodeaminase	protein-coding
ENSMUSG00000040599	192.127329557001	0.784485419987547	0.216668135747408	3.62067738886211	0.000293832713137849	0.0291281607411381	Mis12	MIS12 kinetochore complex component	protein-coding
ENSMUSG00000092021	286.904766256791	1.03642016739905	0.286947669629447	3.61187867020296	0.000303986793136364	0.0299029470048294	Gbp11	guanylate binding protein 11	protein-coding
ENSMUSG00000000957	679.511847854267	-0.493584766423215	0.136742997656865	-3.60957983136943	0.000306693378578848	0.0299388925592848	Mmp14	matrix metallopeptidase 14 (membrane-inserted)	protein-coding
ENSMUSG00000030237	6293.3802534078	-0.480399405663599	0.133421704732396	-3.60060911099236	0.000317472564672179	0.0307563572502107	Slco1a4	solute carrier organic anion transporter family, member 1a4	protein-coding
ENSMUSG00000019132	2742.33337644937	0.471149078403933	0.131080346670968	3.59435331359466	0.000325198295933578	0.0310345955850641	BC005537	cDNA sequence BC005537	protein-coding
ENSMUSG00000052776	41.2621351030013	1.20709912805215	0.336427742349092	3.58798926516472	0.000333238006696048	0.031566278737993	Oas1a	2'-5' oligoadenylate synthetase 1A	protein-coding
ENSMUSG00000032661	56.2567617513877	1.17594603715751	0.328384604598668	3.58100233899419	0.000342278589683223	0.0320994281549422	Oas3	2'-5' oligoadenylate synthetase 3	protein-coding
ENSMUSG00000039552	688.194062602985	2.24455914951853	0.627010758176609	3.57977773147923	0.000343886585644908	0.0320994281549422	Rsph4a	radial spoke head 4 homolog A (Chlamydomonas)	protein-coding
ENSMUSG00000048911	178.398730975507	0.875495986102773	0.245138241473685	3.57143781745189	0.000355026844929489	0.0324291663782736	Rnf24	ring finger protein 24	protein-coding
ENSMUSG00000039640	775.360958887906	-0.476877332959998	0.133461845474302	-3.57313606196027	0.000352731361593506	0.0324291663782736	Mrpl12	mitochondrial ribosomal protein L12	protein-coding
ENSMUSG00000022679	154.701437006595	-0.845020882692531	0.236482638278184	-3.57328930717738	0.000352524907339444	0.0324291663782736	Mpv17l	Mpv17 transgene, kidney disease mutant-like	protein-coding
ENSMUSG00000090210	34.647925805789	1.28696456857821	0.360890867700112	3.56607684971301	0.000362365150991459	0.0327157158620059	Itga10	integrin, alpha 10	protein-coding
ENSMUSG00000048895	32.2924685926912	1.35324460628915	0.379547545760858	3.5654152461357	0.000363280548358214	0.0327157158620059	Cdk5r1	cyclin-dependent kinase 5, regulatory subunit 1 (p35)	protein-coding
ENSMUSG00000019992	16.1851758823195	2.41718801040557	0.680327164755714	3.55297882493566	0.000380895123788465	0.0340621457552929	Mtfr2	mitochondrial fission regulator 2	protein-coding
ENSMUSG00000043418	26.9502657753229	1.67286658605895	0.473369094724733	3.5339581833743	0.000409385842824283	0.0363557372085898	Lrit2	leucine-rich repeat, immunoglobulin-like and transmembrane domains 2	protein-coding
ENSMUSG00000090877	325.788690227746	2.19609943023509	0.621838586023191	3.53162296389433	0.000413017785940462	0.036425320321425	Hspa1b	heat shock protein 1B	protein-coding
ENSMUSG00000028744	258.423034179066	-0.604761970743349	0.171444707026218	-3.52744614420127	0.000419589109641872	0.03675140776781	Slc66a1	solute carrier family 66 member 1	protein-coding
ENSMUSG00000028410	2117.05821702991	0.477573020996812	0.135489318367022	3.52480200470956	0.000423799424534571	0.0367923255044817	Dnaja1	DnaJ heat shock protein family (Hsp40) member A1	protein-coding
ENSMUSG00000033594	364.565745970248	-0.644720887773161	0.182974928843002	-3.52354768956544	0.000425810460952713	0.0367923255044817	Spata2l	spermatogenesis associated 2-like	protein-coding
ENSMUSG00000035840	594.731494599828	0.49511893323953	0.140996131315414	3.51157814487782	0.000445454478888375	0.0380546514212072	Lysmd3	LysM, putative peptidoglycan-binding, domain containing 3	protein-coding
ENSMUSG00000065232	50.832471077944	-1.1198812098469	0.318960736805436	-3.51103154909634	0.000446371419548098	0.0380546514212072	Gm22973	predicted gene, 22973	snRNA
ENSMUSG00000028896	141.460601999377	1.14587967662554	0.327331254260096	3.50067297794616	0.00046408494798945	0.0393027702972787	Rcc1	regulator of chromosome condensation 1	protein-coding
ENSMUSG00000037798	78898.4025296155	-0.788438819904765	0.225484280863059	-3.49664649299256	0.00047114572654726	0.0395961392821819	Mat1a	methionine adenosyltransferase I, alpha	protein-coding
ENSMUSG00000025001	57.356947181696	1.00787512053769	0.288361415869129	3.49518023241747	0.000473741735234112	0.0395961392821819	Hells	helicase, lymphoid specific	protein-coding
ENSMUSG00000079293	59.598435016406	1.05965084997445	0.303380592382474	3.49281027389695	0.000477965967735784	0.039689797372761	Clec7a	C-type lectin domain family 7, member a	protein-coding
ENSMUSG00000027514	41.9260850394669	1.38960614787193	0.400520165194594	3.46950358216494	0.000521421114376094	0.0422839719284217	Zbp1	Z-DNA binding protein 1	protein-coding
ENSMUSG00000063929	689.484384660852	-0.756550989208859	0.218091011830595	-3.4689691375109	0.000522459468095062	0.0422839719284217	Cyp4a32	cytochrome P450, family 4, subfamily a, polypeptide 32	protein-coding
ENSMUSG00000075590	1237.0977410738	-0.518924964189242	0.149580616575925	-3.46919925902193	0.000522012137082152	0.0422839719284217	Nrbp2	nuclear receptor binding protein 2	protein-coding
ENSMUSG00000028743	912.478543170692	-0.451261925408543	0.130295569549878	-3.46337121797374	0.000533451882931339	0.0424058831786849	Akr7a5	aldo-keto reductase family 7, member A5 (aflatoxin aldehyde reductase)	protein-coding
ENSMUSG00000050234	128.378237671178	-0.81005975695214	0.2339082413193	-3.4631518427192	0.00053388701843668	0.0424058831786849	Gja4	gap junction protein, alpha 4	protein-coding
ENSMUSG00000086429	61.0064801853268	0.91563255217294	0.265079113887761	3.45418595506787	0.000551956645809822	0.0433031999178896	Gt(ROSA)26Sor	gene trap ROSA 26, Philippe Soriano	ncRNA
ENSMUSG00000033871	167.946768705961	-0.746785336304596	0.21646275778459	-3.44994836039071	0.00056069379606588	0.043455468267215	Ppargc1b	peroxisome proliferative activated receptor, gamma, coactivator 1 beta	protein-coding
ENSMUSG00000087679	654.443324341278	-0.461316435367372	0.134012205055758	-3.44234642789016	0.000576691203511543	0.0440882348408512	Tmem250-ps	transmembrane protein 250, pseudogene	protein-coding
ENSMUSG00000109179	173.223332441767	0.881245733291937	0.256088866260988	3.4411715985881	0.000579201083301767	0.0440882348408512	Gm35339	predicted gene, 35339	protein-coding
ENSMUSG00000027176	303.429234290045	0.553554489392403	0.160988511432236	3.43847200317402	0.000585007026718601	0.0442666855483874	Cstf3	cleavage stimulation factor, 3' pre-RNA, subunit 3	protein-coding
ENSMUSG00000042118	2341.67109984012	-0.444927229903322	0.130189257208042	-3.41754181139794	0.000631893873220386	0.0472553149166216	Bhmt2	betaine-homocysteine methyltransferase 2	protein-coding
ENSMUSG00000038528	18.2232774502355	1.72248249198713	0.505666323755858	3.40636188542935	0.000658348510972579	0.0489474462692869	Mfsd4b5	major facilitator superfamily domain containing 4B5	protein-coding
ENSMUSG00000031595	93.1541580137864	2.64245738125609	0.776415771879208	3.40340507877678	0.000665515329773424	0.0491942776713442	Pdgfrl	platelet-derived growth factor receptor-like	protein-coding
ENSMUSG00000025269	323.864359969141	-0.743930037123173	0.218910383208173	-3.39833143691377	0.000677982286487825	0.0498278016069328	Apex2	apurinic/apyrimidinic endonuclease 2	protein-coding
ENSMUSG00000021779	855.840454191603	0.477607912119885	0.140843876297738	3.39104492630012	0.000696266866087256	0.0508792039058504	Thrb	thyroid hormone receptor beta	protein-coding
ENSMUSG00000116138	258.9705904738	-0.608786852044451	0.179680952561652	-3.38815463389513	0.000703645820263305	0.0511262656223133	C030006K11Rik	RIKEN cDNA C030006K11 gene	protein-coding
ENSMUSG00000037580	1137.27722455355	-0.545844058303805	0.161536220369928	-3.37908152768332	0.00072728436861616	0.0522500702576599	Gch1	GTP cyclohydrolase 1	protein-coding
ENSMUSG00000057069	761.581946130169	0.860467729922417	0.255024383827959	3.37406061728942	0.000740680554334884	0.0529152118929301	Ero1b	endoplasmic reticulum oxidoreductase 1 beta	protein-coding
ENSMUSG00000070283	71.4361125221994	-0.957286217523683	0.285263504572443	-3.35579631526464	0.000791368293658009	0.0556044930730694	Ndufaf3	NADH:ubiquinone oxidoreductase complex assembly factor 3	protein-coding
ENSMUSG00000024369	145.210160352724	-0.714175843387468	0.212779713811819	-3.3564094555512	0.000789615713143364	0.0556044930730694	Nelfe	negative elongation factor complex member E, Rdbp	protein-coding
ENSMUSG00000040128	690.653258022776	0.532414375792323	0.158988994491411	3.34874987728214	0.000811770435527003	0.0564180452691267	Pnrc1	proline-rich nuclear receptor coactivator 1	protein-coding
ENSMUSG00000029710	764.838596197312	-0.438446878758823	0.131026901792797	-3.34623556506108	0.000819167713942277	0.0566244147345613	Ephb4	Eph receptor B4	protein-coding
ENSMUSG00000070345	75.1892887313727	1.15899749761867	0.347378586353389	3.33641031183085	0.000848678069936355	0.0583488987007855	Hsf5	heat shock transcription factor family member 5	protein-coding
ENSMUSG00000024589	1499.66675413852	0.418743377904771	0.125674255019271	3.33197422050015	0.000862322438070466	0.0589699429841985	Nedd4l	neural precursor cell expressed, developmentally down-regulated gene 4-like	protein-coding
ENSMUSG00000018442	805.84031213254	0.482429130939515	0.144963096081214	3.32794444918063	0.000874893101456248	0.0591964708011772	Derl2	Der1-like domain family, member 2	protein-coding
ENSMUSG00000038526	191.740437939935	-0.979412826644066	0.294917713757697	-3.3209698195638	0.000897052371170485	0.0597474256381675	Car14	carbonic anhydrase 14	protein-coding
ENSMUSG00000030830	274.60947164526	0.638765272697179	0.192275192817876	3.32214085101567	0.000893295883013571	0.0597474256381675	Itgal	integrin alpha L	protein-coding
ENSMUSG00000048498	54.2857551961916	0.964159946978543	0.29014152197472	3.32306779262897	0.000890332742038055	0.0597474256381675	Cd300e	CD300E molecule	protein-coding
ENSMUSG00000047492	621.799948893069	0.875605503129982	0.264187404124284	3.31433478455341	0.000918614485913698	0.0606039416024594	Inhbe	inhibin beta-E	protein-coding
ENSMUSG00000018171	2448.65878950151	-0.705305236625774	0.212911994128132	-3.31266089312618	0.000924129544297747	0.0606039416024594	Vmp1	vacuole membrane protein 1	protein-coding
ENSMUSG00000056054	22.9655490807449	1.69105708202085	0.511578405754351	3.30556775461874	0.000947841844054741	0.061841844396796	S100a8	S100 calcium binding protein A8 (calgranulin A)	protein-coding
ENSMUSG00000024905	119.344470416367	1.07522214744222	0.326150460025787	3.29670590486735	0.000978258782729018	0.0635024026067953	Tesmin	testis expressed metallothionein like	protein-coding
ENSMUSG00000041459	1147.59853008973	0.433163456146989	0.131655232900538	3.29013474515086	0.00100139416758149	0.0637105901245378	Tardbp	TAR DNA binding protein	protein-coding
ENSMUSG00000000275	1369.82621282561	0.398076282385696	0.120942557950256	3.29144917332926	0.000996726261940657	0.0637105901245378	Trim25	tripartite motif-containing 25	protein-coding
ENSMUSG00000041797	229.62775093345	0.787445413027177	0.239133551984209	3.29291062041839	0.000991559905617405	0.0637105901245378	Abca9	ATP-binding cassette, sub-family A (ABC1), member 9	protein-coding
ENSMUSG00000047371	223.834944831585	-0.620956072540376	0.189147795763961	-3.28291466486489	0.00102739761103049	0.0647209884229452	Zfp768	zinc finger protein 768	protein-coding
ENSMUSG00000056899	151.128699715064	0.653733886840826	0.199298479588847	3.28017498271677	0.0010374272105754	0.0650324469060698	Immp2l	IMP2 inner mitochondrial membrane peptidase-like (S. cerevisiae)	protein-coding
ENSMUSG00000040525	194.649063516252	-0.643233357168625	0.197292356656166	-3.26030550838637	0.00111292265829581	0.0679084354249245	Cblc	Casitas B-lineage lymphoma c	protein-coding
ENSMUSG00000034285	1477.17576719659	-0.584502207045246	0.179333070883532	-3.25931075716007	0.00111683261849644	0.0679084354249245	Nipsnap1	nipsnap homolog 1	protein-coding
ENSMUSG00000020473	51.0422413819149	-1.02969669567643	0.316014331294526	-3.25838607210744	0.00112047856386136	0.0679084354249245	Aebp1	AE binding protein 1	protein-coding
ENSMUSG00000000384	520.611849440964	-0.481677303529229	0.147808262089648	-3.25879823441184	0.00111885208979998	0.0679084354249245	Tbrg4	transforming growth factor beta regulated gene 4	protein-coding
ENSMUSG00000027806	1033.61645938428	0.455397940600872	0.139937162633339	3.2543030888378	0.00113670932858989	0.0680450307919539	Tsc22d2	TSC22 domain family, member 2	protein-coding
ENSMUSG00000040747	109.545450660625	0.764364031965997	0.234913745116559	3.25380718606626	0.00113869538547686	0.0680450307919539	Cd53	CD53 antigen	protein-coding
ENSMUSG00000035944	887.589472106257	-0.475733069146753	0.146095801798107	-3.25630896501858	0.00112870855821445	0.0680450307919539	Ttc38	tetratricopeptide repeat domain 38	protein-coding
ENSMUSG00000024118	352.938805160994	-0.582942195155982	0.179349193535457	-3.25031957860872	0.00115275387735003	0.0682472989979265	Tedc2	tubulin epsilon and delta complex 2	protein-coding
ENSMUSG00000028581	239.786952461753	0.59820910082376	0.184258606737368	3.24657345139059	0.00116803303563231	0.0682870831024719	Laptm5	lysosomal-associated protein transmembrane 5	protein-coding
ENSMUSG00000029597	2409.47599328702	-0.687402782704311	0.211663977945089	-3.24761345495755	0.0011637725610749	0.0682870831024719	Sds	serine dehydratase	protein-coding
ENSMUSG00000068551	175.105830328448	-0.648900999270962	0.199893759935125	-3.24622939446214	0.00116944566776989	0.0682870831024719	Zfp467	zinc finger protein 467	protein-coding
ENSMUSG00000052305	570.378063525397	-0.714841276852953	0.220463679497802	-3.24244464431194	0.0011850896784289	0.068574329446827	Hbb-b1	hemoglobin, beta adult major chain	protein-coding
ENSMUSG00000039007	526.625838758461	0.501547560441117	0.154674861169732	3.24259260133258	0.00118447449390858	0.068574329446827	Cpq	carboxypeptidase Q	protein-coding
ENSMUSG00000086765	23.2933760799182	-1.66759843160084	0.515136275098752	-3.23719860590512	0.00120709371544459	0.0695329478968711	Gm11827	predicted gene 11827	ncRNA
ENSMUSG00000028542	452.157345031918	0.667281398008711	0.206316084064215	3.23426746409661	0.00121955186787595	0.0696233450285607	Slc6a9	solute carrier family 6 (neurotransmitter transporter, glycine), member 9	protein-coding
ENSMUSG00000038582	768.182116991456	-0.734507445980939	0.227091774779656	-3.23440796873256	0.00121895198514572	0.0696233450285607	Pptc7	PTC7 protein phosphatase homolog	protein-coding
ENSMUSG00000025509	1190.49860869481	-0.741887061136733	0.229741087282925	-3.22923108752899	0.00124123553056129	0.0705463109547455	Pnpla2	patatin-like phospholipase domain containing 2	protein-coding
ENSMUSG00000001774	995.24973835078	0.557016021942165	0.172604889565725	3.22711612251323	0.00125044701985792	0.0707553826988631	Chordc1	cysteine and histidine-rich domain (CHORD)-containing, zinc-binding protein 1	protein-coding
ENSMUSG00000064215	545.165863200375	0.629744408632423	0.19551427616154	3.22096381397801	0.00127760278225819	0.0719734994692411	Ifi27	interferon, alpha-inducible protein 27	protein-coding
ENSMUSG00000031090	311.743859217576	-0.53344773119685	0.165948376129762	-3.214540230148	0.00130653605275819	0.0732806273801392	Nadsyn1	NAD synthetase 1	protein-coding
ENSMUSG00000025235	36.8705098794573	-1.13564479404692	0.353904822674675	-3.20889889395731	0.00133244338317881	0.0737942183493724	Bbs4	Bardet-Biedl syndrome 4 (human)	protein-coding
ENSMUSG00000013419	30.2145977967478	1.470492557152	0.457946021900809	3.21106088234675	0.00132245913522832	0.0737942183493724	Zfp651	zinc finger protein 651	protein-coding
ENSMUSG00000072572	33.7290706269635	1.31347995921871	0.410543483892985	3.19936866799984	0.00137728922082611	0.0759171317065702	Slc39a2	solute carrier family 39 (zinc transporter), member 2	protein-coding
ENSMUSG00000069170	40.9587372578505	1.33114178415271	0.416697484423821	3.19450400808951	0.00140071340150214	0.0768769226541175	Adgrv1	adhesion G protein-coupled receptor V1	protein-coding
ENSMUSG00000026031	1996.80422148613	0.431086491602746	0.135018505079632	3.19279561974485	0.00140902636293932	0.0769977198319552	Cflar	CASP8 and FADD-like apoptosis regulator	protein-coding
ENSMUSG00000084883	204.09512295565	-0.553381012391152	0.173387652501113	-3.19158258623751	0.0014149565342907	0.0769977198319552	Ccdc85c	coiled-coil domain containing 85C	protein-coding
ENSMUSG00000069601	570.389101751869	-0.567746708134202	0.17819328584298	-3.18612850898595	0.00144190533746849	0.0781317180319792	Ank3	ankyrin 3, epithelial	protein-coding
ENSMUSG00000026576	1183.23786490894	-0.727438927890866	0.228530666234774	-3.18311297068357	0.0014570075478726	0.0786169304733956	Atp1b1	ATPase, Na+/K+ transporting, beta 1 polypeptide	protein-coding
ENSMUSG00000111994	20.850487256759	1.3640753760067	0.429325445919765	3.17725256904905	0.00148677494928985	0.079551791010538	A330049N07Rik	RIKEN cDNA A330049N07 gene	ncRNA
ENSMUSG00000027075	162.635276945048	-0.807880881026155	0.25500705924382	-3.16807261501618	0.00153453187009227	0.0810019868248264	Slc43a1	solute carrier family 43, member 1	protein-coding
ENSMUSG00000027890	224.341777154441	-0.744883960246626	0.235187897432857	-3.16718661281999	0.00153921510779112	0.0810019868248264	Gstm4	glutathione S-transferase, mu 4	protein-coding
ENSMUSG00000046718	473.497161838483	0.649599289389985	0.205071272966167	3.16767570608077	0.00153662822951207	0.0810019868248264	Bst2	bone marrow stromal cell antigen 2	protein-coding
ENSMUSG00000064254	126.914041644656	-0.777382729262243	0.246207197192701	-3.15743300003453	0.00159164808367377	0.08307753344498	Ethe1	ethylmalonic encephalopathy 1	protein-coding
ENSMUSG00000020741	5013.2575964915	-0.403326242347568	0.127914953888946	-3.15308124723033	0.00161556834711134	0.0839832846457716	Cluh	clustered mitochondria (cluA/CLU1) homolog	protein-coding
ENSMUSG00000026107	181.409392426319	0.655826362710368	0.208342187608985	3.1478327564709	0.00164485772940451	0.0851596787191289	Nabp1	nucleic acid binding protein 1	protein-coding
ENSMUSG00000047604	28.9967598409815	1.29121296718766	0.410385768953032	3.14633952946707	0.00165327957259372	0.0852505611868083	Frat2	frequently rearranged in advanced T cell lymphomas 2	protein-coding
ENSMUSG00000047735	233.613682466967	0.624431573571701	0.198739704620628	3.14195683627321	0.00167822774476284	0.0861894634539245	Samd9l	sterile alpha motif domain containing 9-like	protein-coding
ENSMUSG00000087881	449.884825894093	0.470875844600683	0.150071581328761	3.1376749710469	0.00170293600114671	0.0871085823306564	Gm22442	predicted gene, 22442	ncRNA
ENSMUSG00000024998	660.218344767775	0.439372172224257	0.140220379373847	3.13344019026528	0.00172770125008634	0.08767398248454	Plce1	phospholipase C, epsilon 1	protein-coding
ENSMUSG00000024924	338.232359887496	-0.825032466234935	0.264612881003759	-3.11788474962115	0.00182154018571397	0.0920705766597241	Vldlr	very low density lipoprotein receptor	protein-coding
ENSMUSG00000072568	410.189866136753	0.67257031830653	0.215942248159489	3.11458421887777	0.001842043621812	0.0924813884262632	Lratd2	LRAT domain containing 1	protein-coding
ENSMUSG00000015340	284.486025337653	0.645685946561634	0.207437772708442	3.11267296274511	0.00185401339338282	0.0926137627913263	Cybb	cytochrome b-245, beta polypeptide	protein-coding
ENSMUSG00000007833	666.681047034488	-0.470844845226483	0.151739028416028	-3.10299103758298	0.00191575441933443	0.0947766031729409	Aldh16a1	aldehyde dehydrogenase 16 family, member A1	protein-coding
ENSMUSG00000036181	232.982001456261	-0.786984128560994	0.253668967014204	-3.1024060129394	0.0019195449031742	0.0947766031729409	H1f2	H1.2 linker histone, cluster member	protein-coding
ENSMUSG00000057880	4525.83281973109	-0.538729270358765	0.173552974524285	-3.1041200638332	0.00190845867367123	0.0947766031729409	Abat	4-aminobutyrate aminotransferase	protein-coding
ENSMUSG00000042406	645.659613806662	0.419093091360834	0.135152577947365	3.10088862325697	0.00192940847399032	0.0948972137130315	Atf4	activating transcription factor 4	protein-coding
ENSMUSG00000055546	120.307808279847	0.869948599458438	0.280967433342211	3.09626133217675	0.00195977557353904	0.0956550001313634	Timd4	T cell immunoglobulin and mucin domain containing 4	protein-coding
ENSMUSG00000018727	132.096698438331	-0.898524308280385	0.290098361497639	-3.09730914591083	0.00195286100376829	0.0956550001313634	Cpsf4l	cleavage and polyadenylation specific factor 4-like	protein-coding
ENSMUSG00000025428	9613.71941936775	-0.364957164397768	0.117963764914798	-3.09380736246734	0.0019760574770384	0.0960829772485439	Atp5a1	ATP synthase, H+ transporting, mitochondrial F1 complex, alpha subunit 1	protein-coding
ENSMUSG00000019935	727.868124322326	0.761447192322054	0.24624877486216	3.09218672356149	0.00198687827443893	0.0962431794451708	Slc17a8	solute carrier family 17 (sodium-dependent inorganic phosphate cotransporter), member 8	protein-coding
ENSMUSG00000079363	90.5951656287712	0.834025243765885	0.270013048073415	3.08883311275801	0.00200944281728373	0.0969688858393373	Gbp4	guanylate binding protein 4	protein-coding
ENSMUSG00000030921	134.783008927792	0.731413522913613	0.23691541823488	3.08723479612662	0.00202027952195897	0.0971253177699672	Trim30a	tripartite motif-containing 30A	protein-coding
ENSMUSG00000022091	876.83307537481	-0.758019137374337	0.245622531555695	-3.08611401638638	0.00202791045075408	0.0971270368698247	Sorbs3	sorbin and SH3 domain containing 3	protein-coding
ENSMUSG00000020143	150.553232161544	0.64097016746838	0.207783820114653	3.08479345078311	0.00203693557532073	0.0971952691686625	Dock2	dedicator of cyto-kinesis 2	protein-coding
ENSMUSG00000027346	1425.58608953749	-0.722131914582914	0.234647426691395	-3.07751900272339	0.00208731529711952	0.0981619489271008	Gpcpd1	glycerophosphocholine phosphodiesterase 1	protein-coding
ENSMUSG00000054474	331.861603389426	-0.556399580207818	0.180861349434306	-3.0763874202427	0.00209525408754047	0.0981619489271008	Thnsl2	threonine synthase-like 2 (bacterial)	protein-coding
ENSMUSG00000075010	353.409309711062	0.882544886885631	0.286546772751158	3.0799330888017	0.00207047104071128	0.0981619489271008	AW112010	expressed sequence AW112010	ncRNA
ENSMUSG00000079419	72.183524784811	0.779740965905646	0.253200572123713	3.07953872049178	0.00207321419196063	0.0981619489271008	Ms4a6c	membrane-spanning 4-domains, subfamily A, member 6C	protein-coding
ENSMUSG00000069835	58.9053434810982	-0.838558274659578	0.272807570785684	-3.07380866390378	0.00211344931857662	0.0983820533082024	Sat2	spermidine/spermine N1-acetyl transferase 2	protein-coding
ENSMUSG00000040688	160.109428230713	-0.634715870844308	0.206585432534144	-3.07241349527103	0.00212335366852235	0.0983820533082024	Tbl3	transducin (beta)-like 3	protein-coding
ENSMUSG00000025880	434.172036043123	-0.583236981589999	0.190272356361355	-3.06527439268344	0.00217470379023379	0.100036374350754	Smad7	SMAD family member 7	protein-coding
ENSMUSG00000015095	373.380372983871	-0.499720350943571	0.163087368689326	-3.06412663935682	0.00218306477456448	0.100061047803335	Fbxw5	F-box and WD-40 domain protein 5	protein-coding
ENSMUSG00000025743	809.935989926132	0.656727632778041	0.21440572511194	3.06301351064747	0.00219120166636544	0.100075310391005	Sdc3	syndecan 3	protein-coding
ENSMUSG00000028060	890.195287449245	0.410080431410256	0.134260044743383	3.05437430915549	0.00225530496683474	0.101195929529413	Khdc4	KH domain containing 4, pre-mRNA splicing factor	protein-coding
ENSMUSG00000018486	51.8679660754148	-1.17728620230758	0.385060437003315	-3.05740629047655	0.0022326143685733	0.101195929529413	Wnt9b	wingless-type MMTV integration site family, member 9B	protein-coding
ENSMUSG00000057054	135.255760246983	-0.692677525496394	0.226678012718619	-3.05577729921354	0.00224477919995029	0.101195929529413	Inca1	inhibitor of CDK, cyclin A1 interacting protein 1	protein-coding
ENSMUSG00000022354	836.903598648154	-0.422441801888947	0.138290589123815	-3.05474005545472	0.00225255664955714	0.101195929529413	Ndufb9	NADH:ubiquinone oxidoreductase subunit B9	protein-coding
ENSMUSG00000061540	40.6710140074341	1.13564006264336	0.372789606369657	3.04632973462587	0.00231653638848173	0.102553630844562	Orm2	orosomucoid 2	protein-coding
ENSMUSG00000028672	2342.37270171269	-0.382549964117945	0.125577766988317	-3.04631921153317	0.00231661747280787	0.102553630844562	Hmgcl	3-hydroxy-3-methylglutaryl-Coenzyme A lyase	protein-coding
ENSMUSG00000031807	261.497276816337	-0.500506988149457	0.164306096715172	-3.04618634460714	0.00231764148530485	0.102553630844562	Pgls	6-phosphogluconolactonase	protein-coding
ENSMUSG00000013236	162.612992365072	-0.583795561320164	0.191532857935404	-3.0480178054726	0.00230356277861779	0.102553630844562	Ptprs	protein tyrosine phosphatase, receptor type, S	protein-coding
ENSMUSG00000039686	302.183069372976	-0.50077308284123	0.164685340456113	-3.04078724587317	0.00235960497991535	0.104050443045371	Zer1	zyg-11 related, cell cycle regulator	protein-coding
ENSMUSG00000035559	102.7446559044	-0.676581067862678	0.222789690219989	-3.03685986184819	0.00239056567453319	0.105053449642373	Mpv17l2	MPV17 mitochondrial membrane protein-like 2	protein-coding
ENSMUSG00000041697	1440.0092209302	-0.400131141029418	0.132043073856557	-3.03030768175008	0.00244304719846206	0.106908395706724	Cox6a1	cytochrome c oxidase subunit 6A1	protein-coding
ENSMUSG00000062619	210.797770202786	-0.594001815809947	0.196071819085597	-3.02951142382492	0.00244949639834769	0.106908395706724	2310039H08Rik	RIKEN cDNA 2310039H08 gene	protein-coding
ENSMUSG00000036362	45.0745153281108	0.899585385457957	0.297723767953731	3.02154373377997	0.00251489308202653	0.107560042585135	P2ry13	purinergic receptor P2Y, G-protein coupled 13	protein-coding
ENSMUSG00000038422	120.874384075426	-0.651871041604564	0.215526942332111	-3.02454549093023	0.00249007021088158	0.107560042585135	Hdhd3	haloacid dehalogenase-like hydrolase domain containing 3	protein-coding
ENSMUSG00000028715	34094.9304147925	-0.669322262540773	0.221485286755867	-3.02197167290186	0.00251134048160857	0.107560042585135	Cyp4a14	cytochrome P450, family 4, subfamily a, polypeptide 14	protein-coding
ENSMUSG00000030276	43.7178675459063	0.963271380233133	0.318431206160174	3.02505332893975	0.00248589290915733	0.107560042585135	Ttll3	tubulin tyrosine ligase-like family, member 3	protein-coding
ENSMUSG00000021611	86.4138882392491	-0.749559008068851	0.247985389637444	-3.02259342441387	0.00250618709861501	0.107560042585135	Tert	telomerase reverse transcriptase	protein-coding
ENSMUSG00000092471	22.8538067478885	1.98240589353819	0.655072587138566	3.02623851533396	0.00247616890156295	0.107560042585135	Cyp21a2-ps	cytochrome P450, family 21, subfamily a, polypeptide 2 pseudogene	pseudo
ENSMUSG00000026938	540.404785990398	0.45555037978386	0.150875036039411	3.01938870566276	0.002532853335516	0.107967094848595	Fcna	ficolin A	protein-coding
ENSMUSG00000016028	198.21003165485	0.633604368410013	0.210145198024121	3.01507897571509	0.00256912349745612	0.109149339818833	Celsr1	cadherin, EGF LAG seven-pass G-type receptor 1	protein-coding
ENSMUSG00000027010	260.057810847509	-0.581207664540157	0.193022307076339	-3.01109065238917	0.00260311124712713	0.110227108040602	Slc25a12	solute carrier family 25 (mitochondrial carrier, Aralar), member 12	protein-coding
ENSMUSG00000020653	185.881445842534	0.601083900255256	0.201011287975317	2.99029923299166	0.00278704274450681	0.117239153344583	Klf11	Kruppel-like factor 11	protein-coding
ENSMUSG00000022149	1902.33857691074	0.430569894047642	0.144107544041832	2.98783729131248	0.00280959086539043	0.117800157333157	C9	complement component 9	protein-coding
ENSMUSG00000091144	172.890521319836	-0.809650143104739	0.271094480683409	-2.9865976653736	0.00282100714045019	0.117892285333585	Phf11c	PHD finger protein 11C	protein-coding
ENSMUSG00000020288	532.721109182324	0.576806845905159	0.19322158574006	2.98520915091306	0.0028338448824111	0.118043023961802	Ahsa2	AHA1, activator of heat shock protein ATPase 2	protein-coding
ENSMUSG00000060371	135.735082139216	0.779773745383634	0.261376033134785	2.98334065304879	0.00285120458466881	0.11838053321021	Caln1	calneuron 1	protein-coding
ENSMUSG00000070436	100.602753293584	0.850740017147681	0.286665296260038	2.96771192134804	0.00300025379286651	0.123765308074764	Serpinh1	serine (or cysteine) peptidase inhibitor, clade H, member 1	protein-coding
ENSMUSG00000031605	385.096183531905	-0.454221685033973	0.153175915085642	-2.96535969626827	0.00302329214001233	0.124314662014398	Klhl2	kelch-like 2, Mayven	protein-coding
ENSMUSG00000024966	1050.58139716408	0.626434854599132	0.21142032283079	2.962983152289	0.00304673244474699	0.124876969562258	Stip1	stress-induced phosphoprotein 1	protein-coding
ENSMUSG00000030739	288.411637780576	-0.584479674735755	0.197480634478624	-2.9596809645607	0.00307957775174174	0.125419236590043	Myh14	myosin, heavy polypeptide 14	protein-coding
ENSMUSG00000057465	103.176477256846	2.61860866084449	0.884667822301769	2.95999085174283	0.003076481777365	0.125419236590043	Saa2	serum amyloid A 2	protein-coding
ENSMUSG00000072770	45.6177137562754	0.99778155438914	0.337271889327286	2.95838931723391	0.00309251277203075	0.125546201043585	Acrbp	proacrosin binding protein	protein-coding
ENSMUSG00000025968	1652.65098087363	-0.362055507728727	0.122566932343565	-2.95394117161924	0.00313743807262891	0.126223105602407	Ndufs1	NADH:ubiquinone oxidoreductase core subunit S1	protein-coding
ENSMUSG00000039917	1027.35564334169	-0.519361942651884	0.175764848145408	-2.95486809866681	0.0031280275319007	0.126223105602407	Rhbdd2	rhomboid domain containing 2	protein-coding
ENSMUSG00000021509	211.627125717915	-0.605797130991566	0.205090258379392	-2.95380743960503	0.00313879790284372	0.126223105602407	Slc25a48	solute carrier family 25, member 48	protein-coding
ENSMUSG00000034656	163.669614102964	0.544856076536668	0.184579938204668	2.95187051115227	0.00315855355375206	0.126619381960443	Cacna1a	calcium channel, voltage-dependent, P/Q type, alpha 1A subunit	protein-coding
ENSMUSG00000022181	241.902034331184	0.603899677996676	0.204674039811789	2.95054359874854	0.0031721527092321	0.126767152642688	C6	complement component 6	protein-coding
ENSMUSG00000005674	50.9095873326927	-0.841908236587912	0.285478493150696	-2.94911265397318	0.00318687785316258	0.126929038905549	Tomm40l	translocase of outer mitochondrial membrane 40-like	protein-coding
ENSMUSG00000028859	45.942635162759	0.969295078932422	0.328799195065684	2.9479849509327	0.00319852635029554	0.126929038905549	Csf3r	colony stimulating factor 3 receptor (granulocyte)	protein-coding
ENSMUSG00000020393	197.714060878438	-0.530443731452161	0.179978279609563	-2.94726526224654	0.00320598057291932	0.126929038905549	Kremen1	kringle containing transmembrane protein 1	protein-coding
ENSMUSG00000030002	1105.31923695071	0.433338458377559	0.14714351335239	2.94500551539618	0.00322948905956005	0.127465142264364	Dusp11	dual specificity phosphatase 11 (RNA/RNP complex 1-interacting)	protein-coding
ENSMUSG00000030533	356.733427777313	-0.488927627718216	0.166189526377642	-2.94198821294669	0.00326112339649509	0.128214562958523	Unc45a	unc-45 myosin chaperone A	protein-coding
ENSMUSG00000115764	33.4836996650041	-1.15590097363924	0.393267570978787	-2.93922270469026	0.00329036552910757	0.128676435431889	Gm18811	poly(A) binding protein, cytoplasmic 2 pseudogene	pseudo
ENSMUSG00000074768	7029.84751064912	-1.46902259432627	0.500210373006096	-2.93680953775096	0.00331607697816788	0.128893593911279	Bhmt	betaine-homocysteine methyltransferase	protein-coding
ENSMUSG00000025207	2758.38682310394	-0.437441351899742	0.148913128839601	-2.9375606792261	0.00330805428106658	0.128893593911279	Sema4g	sema domain, immunoglobulin domain (Ig), transmembrane domain (TM) and short cytoplasmic domain, (semaphorin) 4G	protein-coding
ENSMUSG00000058056	1480.72750049641	0.470864821646941	0.160629619246111	2.93136984235454	0.00337470748871402	0.130775028380833	Palld	palladin, cytoskeletal associated protein	protein-coding
ENSMUSG00000034422	759.909897124226	0.48429733110039	0.16555484809036	2.92529839317095	0.00344126074878384	0.132951185666005	Parp14	poly (ADP-ribose) polymerase family, member 14	protein-coding
ENSMUSG00000027079	200.14116070948	0.557569858384456	0.190871777127781	2.92117497293057	0.00348713921647773	0.134317880422642	Clp1	CLP1, cleavage and polyadenylation factor I subunit	protein-coding
ENSMUSG00000029385	136.713224452814	0.626807747601728	0.214868578433337	2.91716802974148	0.00353225429313777	0.134621043753553	Ccng2	cyclin G2	protein-coding
ENSMUSG00000046364	534.924890324365	-0.409258273187615	0.140201727387588	-2.9190672669547	0.00351080456245075	0.134621043753553	Rpl27a	ribosomal protein L27A	protein-coding
ENSMUSG00000034613	96.8721906468784	0.675634442576017	0.231493789445853	2.91858560954634	0.00351623308996971	0.134621043753553	Ppm1h	protein phosphatase 1H (PP2C domain containing)	protein-coding
ENSMUSG00000054404	319.742384195132	0.559002941749289	0.191653411605407	2.91673879983005	0.00353711844707491	0.134621043753553	Slfn5	schlafen 5	protein-coding
ENSMUSG00000000532	217.017356001291	-0.538022104114615	0.184820907236886	-2.91104568286222	0.00360221346007266	0.136691708389938	Acvr1b	activin A receptor, type 1B	protein-coding
ENSMUSG00000036896	399.774159123584	0.471016191099086	0.162189893151576	2.90410322090104	0.00368306711247942	0.1389352868271	C1qc	complement component 1, q subcomponent, C chain	protein-coding
ENSMUSG00000068747	165.625489493773	-0.536011202864827	0.184774274575399	-2.90089734675754	0.00372095751899524	0.139275310202104	Sort1	sortilin 1	protein-coding
ENSMUSG00000078853	236.69150665486	0.677314420904291	0.233510175611721	2.90057775482352	0.00372475415147949	0.139275310202104	Igtp	interferon gamma induced GTPase	protein-coding
ENSMUSG00000022864	329.357350988735	0.502086868421626	0.173066882447665	2.90111465186562	0.00371837802526288	0.139275310202104	D16Ertd472e	DNA segment, Chr 16, ERATO Doi 472, expressed	protein-coding
ENSMUSG00000058715	65.0505695396209	0.758880050074242	0.262296350641577	2.89321619693915	0.00381318723543686	0.139814987450223	Fcer1g	Fc receptor, IgE, high affinity I, gamma polypeptide	protein-coding
ENSMUSG00000048489	1446.68276920619	-1.56764458351451	0.541873642611145	-2.89300763174316	0.00381572025493649	0.139814987450223	Depp1	DEPP1 autophagy regulator	protein-coding
ENSMUSG00000030934	8315.4850753045	-0.711979576675609	0.245817223420243	-2.89637791351351	0.00377497494876396	0.139814987450223	Oat	ornithine aminotransferase	protein-coding
ENSMUSG00000050357	42.7581297384863	1.1135983180757	0.384701152567479	2.89471011626451	0.00379508824205569	0.139814987450223	Carmil2	capping protein regulator and myosin 1 linker 2	protein-coding
ENSMUSG00000039960	625.147676046873	0.632548026592503	0.218549336878888	2.89430311537865	0.00380001134881198	0.139814987450223	Rhou	ras homolog family member U	protein-coding
ENSMUSG00000049502	1208.05773370995	0.444348789380695	0.153515655811885	2.89448517176119	0.00379780846712343	0.139814987450223	Dtx3l	deltex 3-like, E3 ubiquitin ligase	protein-coding
ENSMUSG00000043681	51.4582576131045	1.03826099569142	0.359280051369721	2.88983758417187	0.00385440909754641	0.140028930509726	Fam25c	family with sequence similarity 25, member C	protein-coding
ENSMUSG00000020964	3608.18156442866	0.540489079876296	0.18698415829957	2.89056080895565	0.00384555125537416	0.140028930509726	Sel1l	sel-1 suppressor of lin-12-like (C. elegans)	protein-coding
ENSMUSG00000024955	503.055608847135	-0.543318984955573	0.187927758468935	-2.89110554705725	0.00383889168057584	0.140028930509726	Esrra	estrogen related receptor, alpha	protein-coding
ENSMUSG00000078695	131.97851848013	-0.680149159332081	0.235796823833763	-2.88447125060338	0.00392071555744672	0.141633080645844	Cisd3	CDGSH iron sulfur domain 3	protein-coding
ENSMUSG00000022901	39.2808549211868	0.955270512021774	0.33148077786784	2.88182777344222	0.0039537577616035	0.142424378184185	Cd86	CD86 antigen	protein-coding
ENSMUSG00000030187	15.7738680955341	1.48092734635913	0.51448523030245	2.87846425734815	0.0039961656212293	0.142745714984023	Klra2	killer cell lectin-like receptor, subfamily A, member 2	protein-coding
ENSMUSG00000022488	196.161852327462	0.574570733141467	0.1995607283164	2.87917737116341	0.00398714019980948	0.142745714984023	Nckap1l	NCK associated protein 1 like	protein-coding
ENSMUSG00000021111	1650.07871659072	0.408627557609269	0.142105024931634	2.87553207781258	0.00403347158947453	0.143676976841784	Papola	poly (A) polymerase alpha	protein-coding
ENSMUSG00000016239	99.9326655529685	0.876285747307152	0.304898804012829	2.87402159593345	0.0040528124969509	0.143964906141689	Lonrf3	LON peptidase N-terminal domain and ring finger 3	protein-coding
ENSMUSG00000078798	1425.20859023022	1.7073819916758	0.594598877686096	2.87148539250552	0.00408547663565201	0.144372527924919	Sult2a1	sulfotransferase family 2A, dehydroepiandrosterone (DHEA)-preferring, member 1	protein-coding
ENSMUSG00000009894	291.116400132316	-0.465395694424829	0.162080965720344	-2.87137784721636	0.00408686699318273	0.144372527924919	Snap47	synaptosomal-associated protein, 47	protein-coding
ENSMUSG00000036083	657.681300329954	0.446136602728796	0.155488592876262	2.86925615877064	0.00411438436873991	0.144944207458529	Slc17a3	solute carrier family 17 (sodium phosphate), member 3	protein-coding
ENSMUSG00000015890	1265.77558829709	-0.429652520455947	0.14985234368357	-2.86717251058287	0.00414157190907951	0.145501158168431	Amdhd1	amidohydrolase domain containing 1	protein-coding
ENSMUSG00000025650	24.2234295356594	1.69055789170728	0.590200820615752	2.86437739944776	0.00417829864892082	0.146389268828492	Col7a1	collagen, type VII, alpha 1	protein-coding
ENSMUSG00000003464	1112.95029816839	-0.37372659167626	0.130563786626354	-2.86240619495655	0.00420437694948448	0.146900471120239	Pex19	peroxisomal biogenesis factor 19	protein-coding
ENSMUSG00000041734	63.3194417632181	-0.778530862371719	0.27216604243201	-2.86049962521024	0.0042297405303208	0.147383983383494	Kirrel	kirre like nephrin family adhesion molecule 1	protein-coding
ENSMUSG00000026480	74.8031241884362	0.844982251718981	0.29572747030473	2.85730050998737	0.00427261113844064	0.148473237060812	Ncf2	neutrophil cytosolic factor 2	protein-coding
ENSMUSG00000039865	54.0440393343835	-0.789343062887586	0.276846970537228	-2.85118909322305	0.00435560585725832	0.149328385261714	Slc44a3	solute carrier family 44, member 3	protein-coding
ENSMUSG00000029036	851.546639355111	-0.430803055009306	0.151095107152566	-2.85120453685048	0.00435539429935367	0.149328385261714	Atad3a	ATPase family, AAA domain containing 3A	protein-coding
ENSMUSG00000021573	203.5282794586	-0.931573887678736	0.326468057442414	-2.85349168606812	0.00432416593592403	0.149328385261714	Tppp	tubulin polymerization promoting protein	protein-coding
ENSMUSG00000021198	23.3702134565046	1.5630055943278	0.548006099446479	2.85216824394205	0.00434221116001511	0.149328385261714	Unc79	unc-79 homolog	protein-coding
ENSMUSG00000116903	52.6755603102745	1.09671095092548	0.38431751532637	2.85365851721365	0.00432189601403319	0.149328385261714	Gm19522	predicted gene, 19522	ncRNA
ENSMUSG00000025757	616.464275769427	0.744018766223958	0.261513353991625	2.84505075885259	0.00444043464516201	0.151424741979551	Hspa4l	heat shock protein 4 like	protein-coding
ENSMUSG00000029298	118.776649309433	0.614452864958156	0.215969551324977	2.84509025086396	0.00443988413289158	0.151424741979551	Gbp9	guanylate-binding protein 9	protein-coding
ENSMUSG00000025153	3229.61632222791	0.523456326274849	0.184166326757567	2.84230204017652	0.00447890366707538	0.15192631324817	Fasn	fatty acid synthase	protein-coding
ENSMUSG00000063889	224.598605433875	0.482177649029285	0.169623920604282	2.84262766307686	0.0044743307769085	0.15192631324817	Crem	cAMP responsive element modulator	protein-coding
ENSMUSG00000014606	647.040907807385	-0.443567047145612	0.156127458400474	-2.84105724700804	0.00449642400145839	0.152117116747751	Slc25a11	solute carrier family 25 (mitochondrial carrier oxoglutarate carrier), member 11	protein-coding
ENSMUSG00000037731	70.7776603121093	0.763054200719941	0.269050837784352	2.83609672805234	0.00456686122511992	0.154092404609059	Themis2	thymocyte selection associated family member 2	protein-coding
ENSMUSG00000071660	222.45657655934	0.521748979436038	0.18409386057341	2.83414654791262	0.00459482554585582	0.154627971264222	Ttc9c	tetratricopeptide repeat domain 9C	protein-coding
ENSMUSG00000049515	19.2137175539029	1.62233830534773	0.573597595218257	2.82835618362455	0.00467877180197824	0.15515046113722	Espnl	espin-like	protein-coding
ENSMUSG00000066842	104.880083062133	-0.662445297922169	0.234240432546738	-2.82805701270207	0.00468314654355388	0.15515046113722	Hmcn1	hemicentin 1	protein-coding
ENSMUSG00000054598	77.7503835044338	2.81657260919211	0.995302426856555	2.82986611224052	0.00465674869931306	0.15515046113722	9130230L23Rik	RIKEN cDNA 9130230L23 gene	ncRNA
ENSMUSG00000032194	616.98777050972	-0.447412104328991	0.158052094121482	-2.83078884095709	0.00464333646417848	0.15515046113722	Kank2	KN motif and ankyrin repeat domains 2	protein-coding
ENSMUSG00000115987	332.48250054099	-0.431973672499882	0.152690587556236	-2.82907859229231	0.00466822335366558	0.15515046113722	Vps28	vacuolar protein sorting 28	protein-coding
ENSMUSG00000048120	228.538144758943	0.690921672009891	0.244090312633517	2.83059849674271	0.00464610032740903	0.15515046113722	Entpd1	ectonucleoside triphosphate diphosphohydrolase 1	protein-coding
ENSMUSG00000034438	36.3527682959175	1.0181698505675	0.360386197719535	2.82521877089164	0.00472483441218878	0.155324376511748	Gbp8	guanylate-binding protein 8	protein-coding
ENSMUSG00000061838	1048.85084337173	0.396213201760226	0.140162037737909	2.82682249883604	0.00470123789215357	0.155324376511748	Suclg2	succinate-Coenzyme A ligase, GDP-forming, beta subunit	protein-coding
ENSMUSG00000058756	124.754086119887	-0.665348896064336	0.235441428082443	-2.82596355910377	0.00471386263800352	0.155324376511748	Thra	thyroid hormone receptor alpha	protein-coding
ENSMUSG00000024785	1153.29080440964	-0.398304258011904	0.141112594477916	-2.8225989287883	0.00476361226868542	0.156197624851152	Rcl1	RNA terminal phosphate cyclase-like 1	protein-coding
ENSMUSG00000039886	402.680990590724	-0.653683818518058	0.23195356821489	-2.81816668546552	0.00482987289695936	0.15756228215897	Tmem120a	transmembrane protein 120A	protein-coding
ENSMUSG00000030546	21.3422623549105	1.57478344419828	0.559911603503444	2.81255725786828	0.00491492722222551	0.159523069334568	Plin1	perilipin 1	protein-coding
ENSMUSG00000036639	70.6701281398503	-0.762013844126344	0.271127953481362	-2.81053220201704	0.0049459639261896	0.160124016931931	Nudt1	nudix (nucleoside diphosphate linked moiety X)-type motif 1	protein-coding
ENSMUSG00000031668	404.899216622041	0.441035812805669	0.157066555797688	2.8079549498351	0.00498572008965795	0.160597955935884	Eif2ak3	eukaryotic translation initiation factor 2 alpha kinase 3	protein-coding
ENSMUSG00000034641	79.3861682458045	0.683467528133595	0.243363301265074	2.80842478952549	0.00497845097073364	0.160597955935884	Cd300ld	CD300 molecule like family member d	protein-coding
ENSMUSG00000029675	57.8897646650115	-1.23867293585637	0.441470699620908	-2.80578742127172	0.00501937940857391	0.161275939389053	Eln	elastin	protein-coding
ENSMUSG00000040721	323.089942702004	-0.422909561052613	0.150850279648036	-2.80350531692315	0.00505503987761961	0.161609624887499	Zfhx2	zinc finger homeobox 2	protein-coding
ENSMUSG00000024395	941.432172282359	-0.389403954809598	0.138876534186749	-2.80395789749449	0.0050479496386242	0.161609624887499	Lims2	LIM and senescent cell antigen like domains 2	protein-coding
ENSMUSG00000112280	29.7298120795246	1.05920985821267	0.378017505043708	2.80201272184526	0.00507848709369484	0.161954346519126	A830082N09Rik	RIKEN cDNA A830082N09 gene	ncRNA
ENSMUSG00000023019	3326.60186406537	-0.519917021285329	0.185629445045257	-2.80083270818685	0.00509709349584049	0.162143362250767	Gpd1	glycerol-3-phosphate dehydrogenase 1 (soluble)	protein-coding
ENSMUSG00000026574	23.7305060831125	-1.69195142908769	0.604470100823715	-2.79906553985393	0.00512507337698579	0.162628879267728	Dpt	dermatopontin	protein-coding
ENSMUSG00000056429	3439.40620494364	0.395069243108454	0.141278179933105	2.7963925023349	0.00516765988945901	0.163574343233668	Tgoln1	trans-golgi network protein	protein-coding
ENSMUSG00000024294	2195.37950381269	0.365468000617372	0.130863133707226	2.79274987740258	0.00522620854812112	0.165019147934254	Mib1	mindbomb E3 ubiquitin protein ligase 1	protein-coding
ENSMUSG00000031824	194.853102302393	0.516648792306916	0.185110177313524	2.79103396585191	0.00525399584486858	0.165487928236895	6430548M08Rik	RIKEN cDNA 6430548M08 gene	protein-coding
ENSMUSG00000036892	2112.11336038931	-0.334939645950161	0.120053911486728	-2.78991031447724	0.00527226438458658	0.165655324201703	Prodh2	proline dehydrogenase (oxidase) 2	protein-coding
ENSMUSG00000028862	52.102280274566	-0.876378352264463	0.314616498619938	-2.78554480171475	0.00534378548293636	0.167180850452195	Map3k6	mitogen-activated protein kinase kinase kinase 6	protein-coding
ENSMUSG00000048490	650.75285116541	0.462222632804518	0.165964788520569	2.7850644520734	0.00535170842047358	0.167180850452195	Nrip1	nuclear receptor interacting protein 1	protein-coding
ENSMUSG00000063445	52.6794450740984	-0.910382861977509	0.326939548547898	-2.7845602222826	0.00536003665040664	0.167180850452195	Nmral1	NmrA-like family domain containing 1	protein-coding
ENSMUSG00000035828	1503.06236759234	-0.611625619472511	0.219794006346914	-2.78272201156907	0.00539049708462635	0.167721841163508	Pim3	proviral integration site 3	protein-coding
ENSMUSG00000030281	280.224431343125	-0.449564094559635	0.161941250903303	-2.77609375036924	0.00550163419415591	0.168812633008746	Il17rc	interleukin 17 receptor C	protein-coding
ENSMUSG00000033453	19.8033177017362	-1.23984101897996	0.446143297983449	-2.77901971089556	0.00545232165278601	0.168812633008746	Adamts15	a disintegrin-like and metallopeptidase (reprolysin type) with thrombospondin type 1 motif, 15	protein-coding
ENSMUSG00000021417	2749.27344030699	-0.411675419206589	0.148173135245626	-2.77834047666034	0.00546373340001715	0.168812633008746	Eci2	enoyl-Coenzyme A delta isomerase 2	protein-coding
ENSMUSG00000022821	5059.23071900039	-0.474565853185945	0.170947849970825	-2.77608553290923	0.00550177325175604	0.168812633008746	Hgd	homogentisate 1, 2-dioxygenase	protein-coding
ENSMUSG00000023944	11795.833665561	0.566609318523282	0.204277342982748	2.77372571157406	0.00554183815761562	0.169543125262174	Hsp90ab1	heat shock protein 90 alpha (cytosolic), class B member 1	protein-coding
ENSMUSG00000038301	649.979762225834	0.548162056622712	0.19783349582929	2.7708253060226	0.00559144164264286	0.170652400300995	Snx10	sorting nexin 10	protein-coding
ENSMUSG00000021474	1657.95725760532	-0.466932631804265	0.168682129386327	-2.76812151650555	0.00563804295877952	0.17166498418303	Sfxn1	sideroflexin 1	protein-coding
ENSMUSG00000092545	295.477526810686	-0.584711190953859	0.211504304627954	-2.76453565322178	0.0057003877308379	0.173150969838373	Gm20319	predicted gene, 20319	ncRNA
ENSMUSG00000018899	312.752637162482	0.555819650508131	0.201303505985086	2.76110268317588	0.0057606561413637	0.174566992264832	Irf1	interferon regulatory factor 1	protein-coding
ENSMUSG00000028573	857.846792264976	0.370339238537963	0.134178174711524	2.76005571945044	0.00577915038909802	0.174713416491219	Fggy	FGGY carbohydrate kinase domain containing	protein-coding
ENSMUSG00000059089	29.6651198177096	1.19352176041915	0.432848184807671	2.7573680618517	0.00582687228381258	0.174875490591624	Fcgr4	Fc receptor, IgG, low affinity IV	protein-coding
ENSMUSG00000026773	324.433640735574	-0.778957386534757	0.282677663563106	-2.75563826556413	0.00585777405653586	0.174875490591624	Pfkfb3	6-phosphofructo-2-kinase/fructose-2,6-biphosphatase 3	protein-coding
ENSMUSG00000027782	945.292688073581	0.369647371323362	0.133979905615289	2.75897620337762	0.00579827570575653	0.174875490591624	Kpna4	karyopherin (importin) alpha 4	protein-coding
ENSMUSG00000001761	109.487954135629	-0.792508838014163	0.287646569767027	-2.75514788393283	0.00586656126554635	0.174875490591624	Smo	smoothened, frizzled class receptor	protein-coding
ENSMUSG00000053329	790.105320004029	-0.385572359605271	0.139897219741719	-2.75611166767376	0.00584930236289283	0.174875490591624	Gatd3a	glutamine amidotransferase like class 1 domain containing 3A	protein-coding
ENSMUSG00000025432	33.8306574277398	1.24816924004811	0.453281801136538	2.7536275158599	0.00589388050562764	0.175249307627373	Avil	advillin	protein-coding
ENSMUSG00000004789	2699.39202189764	-0.389390822104221	0.141524060273424	-2.7514107590746	0.00593391853320712	0.175249307627373	Dlst	dihydrolipoamide S-succinyltransferase (E2 component of 2-oxo-glutarate complex)	protein-coding
ENSMUSG00000023905	76.5732726001168	1.03479027563597	0.376044940277203	2.75177289946561	0.00592736101740242	0.175249307627373	Tnfrsf12a	tumor necrosis factor receptor superfamily, member 12a	protein-coding
ENSMUSG00000018931	113.278542394216	0.613920139870659	0.223286412811956	2.74947379081091	0.00596910362973121	0.175573600124724	Natd1	N-acetyltransferase domain containing 1	protein-coding
ENSMUSG00000090942	537.209005442481	0.689282595463256	0.250712476701288	2.74929514690449	0.00597235815250664	0.175573600124724	F830016B08Rik	RIKEN cDNA F830016B08 gene	protein-coding
ENSMUSG00000078122	71.531003269132	0.752968902110067	0.274138662393165	2.74667168628033	0.00602033668500777	0.175771839104747	F630028O10Rik	RIKEN cDNA F630028O10 gene	ncRNA
ENSMUSG00000040563	92.0017610776643	-0.695062555946759	0.252992813986846	-2.74736086370777	0.00600769931470191	0.175771839104747	Plppr2	phospholipid phosphatase related 2	protein-coding
ENSMUSG00000021186	132.76925149187	-0.714003513446125	0.25991299273928	-2.74708665358005	0.00601272460980793	0.175771839104747	Fbln5	fibulin 5	protein-coding
ENSMUSG00000016541	608.207836100883	-0.390199822107623	0.142200310384827	-2.74401526305852	0.0060692715934501	0.176796913751799	Atxn10	ataxin 10	protein-coding
ENSMUSG00000025991	85237.5164648787	-0.602685037618092	0.219756512179123	-2.74251275487502	0.00609710819236834	0.176802311936522	Cps1	carbamoyl-phosphate synthetase 1	protein-coding
ENSMUSG00000076441	11991.0521708613	-0.665488861942077	0.242640492629756	-2.74269498355142	0.00609372596990543	0.176802311936522	Ass1	argininosuccinate synthetase 1	protein-coding
ENSMUSG00000035105	99.0318202761221	-0.6239397752233	0.227673140190523	-2.74050674006239	0.00613445237866652	0.177482753435266	Egln3	egl-9 family hypoxia-inducible factor 3	protein-coding
ENSMUSG00000025260	1396.43941575732	-0.711597069426423	0.259964485321667	-2.73728570479897	0.00619484659211745	0.178015038396961	Hsd17b10	hydroxysteroid (17-beta) dehydrogenase 10	protein-coding
ENSMUSG00000034566	1070.58093081473	-0.357510529714779	0.13064232574935	-2.73655974558122	0.00620853199288744	0.178015038396961	Atp5h	ATP synthase, H+ transporting, mitochondrial F0 complex, subunit D	protein-coding
ENSMUSG00000040820	356.627263283346	-0.496507330186913	0.181351736250842	-2.73781404276248	0.0061849037269186	0.178015038396961	Hlcs	holocarboxylase synthetase (biotin- [propriony-Coenzyme A-carboxylase (ATP-hydrolysing)] ligase)	protein-coding
ENSMUSG00000007029	461.754437032836	-0.390724150905866	0.142686837407991	-2.73833352819118	0.00617514147157031	0.178015038396961	Vars	valyl-tRNA synthetase	protein-coding
ENSMUSG00000028238	76.6187120075102	0.868242612776168	0.317648441729273	2.73334447368754	0.00626947244064459	0.178822066748941	Atp6v0d2	ATPase, H+ transporting, lysosomal V0 subunit D2	protein-coding
ENSMUSG00000056216	1064.79377711194	0.39972415784092	0.146507913302602	2.72834517146741	0.00636529635437617	0.178822066748941	Cebpg	CCAAT/enhancer binding protein (C/EBP), gamma	protein-coding
ENSMUSG00000004637	86.0135602237668	0.640270104913516	0.234452387141533	2.73091740595928	0.00631582977923499	0.178822066748941	Wwox	WW domain-containing oxidoreductase	protein-coding
ENSMUSG00000034177	540.281668045009	-0.498560352447916	0.182334438282833	-2.73431808682549	0.00625096253175447	0.178822066748941	Rnf43	ring finger protein 43	protein-coding
ENSMUSG00000021486	841.621029535783	-0.442227663885307	0.162029553434762	-2.72930249149493	0.00634684556997655	0.178822066748941	Prelid1	PRELI domain containing 1	protein-coding
ENSMUSG00000022270	1885.37421781494	-0.69299731174063	0.25392258823942	-2.72916764335756	0.00634944163244645	0.178822066748941	Retreg1	reticulophagy regulator 1	protein-coding
ENSMUSG00000033707	32.8970565989087	-1.1257989289331	0.412144523015881	-2.73156348335052	0.00630345957281092	0.178822066748941	Lrrc24	leucine rich repeat containing 24	protein-coding
ENSMUSG00000038274	884.327142400578	-0.386409316340757	0.141657880116117	-2.7277643575071	0.00637651410990905	0.178822066748941	Fau	Finkel-Biskis-Reilly murine sarcoma virus (FBR-MuSV) ubiquitously expressed (fox derived)	protein-coding
ENSMUSG00000028973	328.937250103907	-0.423108171425253	0.155394512292382	-2.72279995724145	0.00647312404710177	0.181134158237062	Abcb8	ATP-binding cassette, sub-family B (MDR/TAP), member 8	protein-coding
ENSMUSG00000024875	370.097211013406	-0.429874495951062	0.15800623335545	-2.72061732516601	0.00651601443562132	0.18193622839023	Yif1a	Yip1 interacting factor homolog A (S. cerevisiae)	protein-coding
ENSMUSG00000025764	771.532398957159	-0.388890300446632	0.143058886327611	-2.7183931766116	0.0065599834430896	0.182764854619237	Jade1	jade family PHD finger 1	protein-coding
ENSMUSG00000055541	60.2697892186855	0.717022704665396	0.263898046102779	2.71704438609652	0.0065867773631742	0.183112410696243	Lair1	leukocyte-associated Ig-like receptor 1	protein-coding
ENSMUSG00000051346	347.538304428134	-0.458086322610983	0.168808535529079	-2.71364431410563	0.00665475753905765	0.18386083672887	Spryd4	SPRY domain containing 4	protein-coding
ENSMUSG00000020766	477.621781401827	-0.47657774242628	0.175629457383795	-2.71354105128752	0.00665683198353668	0.18386083672887	Galk1	galactokinase 1	protein-coding
ENSMUSG00000032615	78.3449202662093	-0.705074813760303	0.259785919718217	-2.71406092572331	0.00664639413868619	0.18386083672887	Nt5m	5',3'-nucleotidase, mitochondrial	protein-coding
ENSMUSG00000068083	99.4453232396073	0.767678304426356	0.283100679716244	2.71167948164522	0.00669432886022181	0.184498011776975	Cyp2d40	cytochrome P450, family 2, subfamily d, polypeptide 40	protein-coding
ENSMUSG00000025270	76.0754751300566	-0.742339152043133	0.273927099463012	-2.70998799862578	0.00672856427301985	0.184645665071626	Alas2	aminolevulinic acid synthase 2, erythroid	protein-coding
ENSMUSG00000055044	222.883257471825	-0.54052632632631	0.199425759361589	-2.71041378032942	0.0067199317134856	0.184645665071626	Pdlim1	PDZ and LIM domain 1 (elfin)	protein-coding
ENSMUSG00000000811	57.3231596287893	-0.77955106059974	0.287773344792595	-2.70890641786709	0.00675053774232076	0.184658155082742	Txnrd3	thioredoxin reductase 3	protein-coding
ENSMUSG00000001436	147.307082374067	-0.557543909995146	0.205846296364211	-2.70854477269129	0.00675789932583073	0.184658155082742	Slc19a1	solute carrier family 19 (folate transporter), member 1	protein-coding
ENSMUSG00000032077	288.195505652218	1.74983666046773	0.647060584175956	2.70428566236373	0.006845141454142	0.18652835693752	Bud13	BUD13 homolog	protein-coding
ENSMUSG00000023826	81.0414500098564	0.676045503929686	0.250036942866178	2.70378247382233	0.00685551515175434	0.18652835693752	Prkn	parkin RBR E3 ubiquitin protein ligase	protein-coding
ENSMUSG00000070873	78.0707781683456	0.698976081084704	0.258722141095318	2.70164771412891	0.00689968245494232	0.187331505804251	Lilra5	leukocyte immunoglobulin-like receptor, subfamily A (with TM domain), member 5	protein-coding
ENSMUSG00000039958	338.402518666128	0.452243968681344	0.167502981064406	2.69991594064498	0.00693569975902468	0.187910441776287	Etfbkmt	electron transfer flavoprotein beta subunit lysine methyltransferase	protein-coding
ENSMUSG00000106397	178.559959065726	0.661683205128803	0.245215240952201	2.69837715861137	0.00696784484893183	0.187984809974979	Gm21049	UDP glucuronosyltransferase 2 family, polypeptide B36 pseudogene	pseudo
ENSMUSG00000034947	241.135378519834	0.515703607448594	0.191071906446772	2.69900278402391	0.00695475945320056	0.187984809974979	Tmem106a	transmembrane protein 106A	protein-coding
ENSMUSG00000025466	216.980127280634	-0.498981833026729	0.1851370894975	-2.69520188732073	0.00703459941967223	0.188592153833896	Fuom	fucose mutarotase	protein-coding
ENSMUSG00000040033	923.872804538337	0.397567626407288	0.147491468000855	2.69552965873919	0.00702768211067545	0.188592153833896	Stat2	signal transducer and activator of transcription 2	protein-coding
ENSMUSG00000021336	240.615752345865	0.684274636270696	0.253812855229352	2.69598100400536	0.0070181668880217	0.188592153833896	Slc17a4	solute carrier family 17 (sodium phosphate), member 4	protein-coding
ENSMUSG00000059534	778.393239232172	-0.39536458149902	0.146775705406046	-2.69366500678887	0.00706711545867957	0.188672802683913	Uqcr10	ubiquinol-cytochrome c reductase, complex III subunit X	protein-coding
ENSMUSG00000027708	411.523313100774	0.438460903617419	0.162950768554593	2.69075689244462	0.00712901242127028	0.189147657628847	Dcun1d1	DCN1, defective in cullin neddylation 1, domain containing 1 (S. cerevisiae)	protein-coding
ENSMUSG00000029299	72.5524047226757	0.705063180790177	0.261938032024762	2.69171748501006	0.00710851333251743	0.189147657628847	Abcg3	ATP binding cassette subfamily G member 3	protein-coding
ENSMUSG00000044471	1156.26202347385	-0.411919949285634	0.153087717780508	-2.69074459569795	0.00712927517806572	0.189147657628847	Lncpint	long non-protein coding RNA, Trp53 induced transcript	ncRNA
ENSMUSG00000046229	280.611405222831	-0.45383887763625	0.168943909397256	-2.68632873037814	0.00722419742496162	0.190963211558251	Scand1	SCAN domain-containing 1	protein-coding
ENSMUSG00000020716	1171.11872981633	0.370783742011433	0.138034216280283	2.68617268966519	0.00722757228606454	0.190963211558251	Nf1	neurofibromin 1	protein-coding
ENSMUSG00000021687	520.322067404504	-0.434093983952914	0.161748114249715	-2.68376534691921	0.00727981809392102	0.191947038732087	Scamp1	secretory carrier membrane protein 1	protein-coding
ENSMUSG00000002984	468.604375568738	-0.479843501065303	0.179033911590054	-2.68018218897006	0.00735820995534806	0.193614791993809	Tomm40	translocase of outer mitochondrial membrane 40	protein-coding
ENSMUSG00000047656	21.5624916380957	-1.27858456852366	0.477265933785405	-2.67897722844504	0.00738474157986953	0.193913912368319	Trpt1	tRNA phosphotransferase 1	protein-coding
ENSMUSG00000016559	1223.23070045741	-0.358930590054371	0.134046964957024	-2.67764801813637	0.00741410853713547	0.19428610650182	H3f3b	H3.3 histone B	protein-coding
ENSMUSG00000016344	220.577241785846	-0.466451915771314	0.17469839682841	-2.67004119236118	0.00758419420496474	0.194573147340526	Ppdpf	pancreatic progenitor cell differentiation and proliferation factor	protein-coding
ENSMUSG00000059049	19.9312038905423	-1.4699277550625	0.550345630957881	-2.67091746054944	0.00756442449192641	0.194573147340526	Frem1	Fras1 related extracellular matrix protein 1	protein-coding
ENSMUSG00000028211	2548.42317709037	-0.601680419839427	0.225184665159038	-2.67194224533223	0.00754136267996279	0.194573147340526	Trp53inp1	transformation related protein 53 inducible nuclear protein 1	protein-coding
ENSMUSG00000045466	54.614105193035	-0.876882155550687	0.327930553471199	-2.67398736186289	0.00749552761780058	0.194573147340526	Zfp956	zinc finger protein 956	protein-coding
ENSMUSG00000006517	45.7880966104059	0.842204954860706	0.315309290404044	2.67104389401748	0.00756157581118968	0.194573147340526	Mvd	mevalonate (diphospho) decarboxylase	protein-coding
ENSMUSG00000031969	498.275542142184	-0.404449291715368	0.151497477713633	-2.6696767353439	0.00759243044439495	0.194573147340526	Acad8	acyl-Coenzyme A dehydrogenase family, member 8	protein-coding
ENSMUSG00000005043	124.317621402623	-0.599814435117338	0.224447536726158	-2.67240373347984	0.00753099792784304	0.194573147340526	Sgsh	N-sulfoglucosamine sulfohydrolase (sulfamidase)	protein-coding
ENSMUSG00000015542	163.257801062692	-0.602831391148057	0.225409320408972	-2.67438538057924	0.00748663633492905	0.194573147340526	Nat9	N-acetyltransferase 9 (GCN5-related, putative)	protein-coding
ENSMUSG00000117679	549.57242823506	-0.435263848290258	0.162860737150332	-2.67261376748208	0.00752628491873252	0.194573147340526	Apbb3	amyloid beta (A4) precursor protein-binding, family B, member 3	protein-coding
ENSMUSG00000014294	448.231238140454	-0.398643343830477	0.149222262487224	-2.67147366073885	0.00755189989897973	0.194573147340526	Ndufa2	NADH:ubiquinone oxidoreductase subunit A2	protein-coding
ENSMUSG00000030244	2841.18875155254	0.428867633550844	0.160788908340956	2.66727125630719	0.00764699244802135	0.195579478850594	Gys2	glycogen synthase 2	protein-coding
ENSMUSG00000102252	19.9399380270541	-1.190237607153	0.446531835200217	-2.66551567732974	0.00768703474641285	0.19621117831762	Snrpn	small nuclear ribonucleoprotein N	protein-coding
ENSMUSG00000073490	161.957203917645	0.618127237748002	0.232148773412866	2.66263408873883	0.00775316724479419	0.197112331464072	Ifi207	interferon activated gene 207	protein-coding
ENSMUSG00000028251	136.064615172109	-0.596126431637249	0.22385517581437	-2.6630004397646	0.00774473129129354	0.197112331464072	Tstd3	thiosulfate sulfurtransferase (rhodanese)-like domain containing 3	protein-coding
ENSMUSG00000068267	830.823147132703	-0.342060313317622	0.128836597854606	-2.65499337155459	0.00793099669306485	0.198162277603129	Cenpb	centromere protein B	protein-coding
ENSMUSG00000028247	254.521280319526	-0.467587240973741	0.176015185527603	-2.65651647937167	0.0078952592035825	0.198162277603129	Coq3	coenzyme Q3 methyltransferase	protein-coding
ENSMUSG00000007613	612.195061036062	0.359821030724003	0.135268639470844	2.66004768090804	0.00781295900990277	0.198162277603129	Tgfbr1	transforming growth factor, beta receptor I	protein-coding
ENSMUSG00000030031	61.5364497623646	0.806650379541432	0.303836009575375	2.65488735409856	0.00793348962186733	0.198162277603129	Kbtbd8	kelch repeat and BTB (POZ) domain containing 8	protein-coding
ENSMUSG00000055116	81.950701855758	0.961235497797775	0.362065178805752	2.65486866472038	0.0079339291627152	0.198162277603129	Arntl	aryl hydrocarbon receptor nuclear translocator-like	protein-coding
ENSMUSG00000032725	63.4818678251628	0.878807898757796	0.330686380153165	2.6575267428636	0.00787163448779867	0.198162277603129	Folr2	folate receptor 2 (fetal)	protein-coding
ENSMUSG00000021751	3345.41958596307	-0.514832132528613	0.193650446729353	-2.658564135657	0.00784744127681744	0.198162277603129	Acox2	acyl-Coenzyme A oxidase 2, branched chain	protein-coding
ENSMUSG00000020863	659.821032281214	0.372885287809041	0.140388898407216	2.6560881383045	0.00790529499133679	0.198162277603129	Luc7l3	LUC7-like 3 (S. cerevisiae)	protein-coding
ENSMUSG00000110156	18.9054878256283	1.29088730667171	0.485647529295717	2.65807448571549	0.00785885217249207	0.198162277603129	Gm42067	predicted gene, 42067	ncRNA
ENSMUSG00000029591	132.247523792351	0.734268192396312	0.276984293496835	2.65093801213931	0.00802685718271384	0.200092494449405	Ung	uracil DNA glycosylase	protein-coding
ENSMUSG00000042510	61.80500467945	-0.771608433451008	0.291225394365574	-2.64952318163028	0.00806054421830355	0.200541321913747	AA986860	expressed sequence AA986860	protein-coding
ENSMUSG00000047394	36.9552454221929	-0.935421581872154	0.353462860883465	-2.64644941630956	0.00813416695290973	0.201980052415164	Odf3b	outer dense fiber of sperm tails 3B	protein-coding
ENSMUSG00000090622	265.703352082302	-0.602184622434304	0.227819691640044	-2.64325097667921	0.00821141435429801	0.203231353663377	A930033H14Rik	RIKEN cDNA A930033H14 gene	protein-coding
ENSMUSG00000037916	1314.97499113471	-0.339996048912457	0.128713992393976	-2.64148475693128	0.00825435214151527	0.203777326613315	Ndufv1	NADH:ubiquinone oxidoreductase core subunit V1	protein-coding
ENSMUSG00000004221	1576.65179038593	0.448776367206597	0.170041097448868	2.63922295221333	0.00830963119200292	0.203960774824056	Ikbkg	inhibitor of kappaB kinase gamma	protein-coding
ENSMUSG00000031740	42.8244041589582	-1.01055638223088	0.38286984912803	-2.63942534135916	0.00830467129492416	0.203960774824056	Mmp2	matrix metallopeptidase 2	protein-coding
ENSMUSG00000035711	36.8226154562873	0.959574421415634	0.363557245871066	2.63940392417854	0.00830519603474341	0.203960774824056	Dok3	docking protein 3	protein-coding
ENSMUSG00000045776	257.508726644012	-0.798086273212622	0.302541420683794	-2.63794052202444	0.00834112101474709	0.204341485702272	Lrtm1	leucine-rich repeats and transmembrane domains 1	protein-coding
ENSMUSG00000049516	424.8470162723	0.382371805672386	0.145280469470194	2.63195601629601	0.0084894852582148	0.207182323439028	Spty2d1	SPT2 chromatin protein domain containing 1	protein-coding
ENSMUSG00000038462	1670.80443895151	-0.345245120772594	0.131256177306096	-2.63031521912652	0.00853057298563675	0.207788509219662	Uqcrfs1	ubiquinol-cytochrome c reductase, Rieske iron-sulfur polypeptide 1	protein-coding
ENSMUSG00000028959	432.902283853389	-0.44435702304387	0.169006114542259	-2.6292363696271	0.00855768559863484	0.208052630105214	Fastk	Fas-activated serine/threonine kinase	protein-coding
ENSMUSG00000002010	508.350949505049	-0.398351011627754	0.151567378684883	-2.62821073428964	0.00858353229237563	0.208064178904177	Idh3g	isocitrate dehydrogenase 3 (NAD+), gamma	protein-coding
ENSMUSG00000022550	120.684960357391	-0.612523643885099	0.233206835578468	-2.62652525757119	0.00862615903318204	0.208528018367357	Adck5	aarF domain containing kinase 5	protein-coding
ENSMUSG00000019768	1243.64442629276	0.503274959195653	0.19169822348888	2.62535014689297	0.00865599015470408	0.208854343581803	Esr1	estrogen receptor 1 (alpha)	protein-coding
ENSMUSG00000028399	3299.97549700656	0.410757184117965	0.156512557098027	2.62443596688987	0.00867926107591384	0.209021451297149	Ptprd	protein tyrosine phosphatase, receptor type, D	protein-coding
ENSMUSG00000097772	50.6972911912198	0.760772407248078	0.290638573483259	2.61758925572176	0.00885533259173143	0.212860889441845	5430416N02Rik	RIKEN cDNA 5430416N02 gene	ncRNA
ENSMUSG00000026172	93.7368406751953	-0.580747828869394	0.222645930027191	-2.60839184798244	0.00909687530689942	0.215672271806316	Bcs1l	BCS1-like (yeast)	protein-coding
ENSMUSG00000073147	248.61084027382	0.514605386493647	0.197349539900146	2.6075834114132	0.00911838516374691	0.215672271806316	5031425E22Rik	RIKEN cDNA 5031425E22 gene	ncRNA
ENSMUSG00000041548	2345.20126182656	0.395824582361138	0.151578922956721	2.61134315141001	0.00901873478527808	0.215672271806316	Hspb8	heat shock protein 8	protein-coding
ENSMUSG00000030688	7593.04397253273	-0.297551489290346	0.114102146301171	-2.60776417390924	0.00911357172693038	0.215672271806316	Stard10	START domain containing 10	protein-coding
ENSMUSG00000035936	933.682722382652	-0.381261170611994	0.146224434975741	-2.607369764672	0.00912407718542516	0.215672271806316	Aldh5a1	aldhehyde dehydrogenase family 5, subfamily A1	protein-coding
ENSMUSG00000021701	92.2856665807393	0.684809295031212	0.262525255254538	2.60854634487352	0.00909276980864384	0.215672271806316	Plk2	polo like kinase 2	protein-coding
ENSMUSG00000022994	576.408016294761	-0.43567305956648	0.167065318558482	-2.60780072923376	0.00911259858871525	0.215672271806316	Adcy6	adenylate cyclase 6	protein-coding
ENSMUSG00000022747	44.1527583791932	0.79977734699941	0.306409858730675	2.61015539876081	0.00905011009820124	0.215672271806316	St3gal6	ST3 beta-galactoside alpha-2,3-sialyltransferase 6	protein-coding
ENSMUSG00000052713	110.320216384998	-0.742568474583754	0.284572353302379	-2.60941889107099	0.0090696143792941	0.215672271806316	Zfp608	zinc finger protein 608	protein-coding
ENSMUSG00000022346	192.898635584433	-0.835940662518802	0.321104203518285	-2.60333142126307	0.00923226584636338	0.217425811497781	Myc	myelocytomatosis oncogene	protein-coding
ENSMUSG00000007564	610.408542350133	-0.392182404752272	0.150902912289747	-2.59890547373431	0.00935215222263386	0.219844343057062	Ppp2r1a	protein phosphatase 2, regulatory subunit A, alpha	protein-coding
ENSMUSG00000026526	1766.20119271804	-0.528290465120631	0.203604339515202	-2.59469157866936	0.00946758337818069	0.221337214333043	Fh1	fumarate hydratase 1	protein-coding
ENSMUSG00000026858	779.18178287298	-0.51942550144724	0.200158802551932	-2.59506699093323	0.00945724839855118	0.221337214333043	Miga2	mitoguardin 2	protein-coding
ENSMUSG00000038011	26.7213514388319	1.61227584496602	0.621358849771085	2.59475799783007	0.0094657541468058	0.221337214333043	Dnah10	dynein, axonemal, heavy chain 10	protein-coding
ENSMUSG00000074577	38.4482999145888	-0.871707081985445	0.336171650504677	-2.59304162226885	0.00951312567384465	0.221591714238844	Ripor3	RIPOR family member 3	protein-coding
ENSMUSG00000097412	25.4614653377231	-1.01094502151259	0.390719984584562	-2.58739010390648	0.00967060381484146	0.223258326399667	1810014B01Rik	RIKEN cDNA 1810014B01 gene	pseudo
ENSMUSG00000061111	140.845240405889	-0.571228054646015	0.220803043908422	-2.58704791625486	0.00968021297520077	0.223258326399667	Mcrip1	MAPK regulated corepressor interacting protein 1	protein-coding
ENSMUSG00000021038	232.537817335703	-0.466443274910883	0.180322280376662	-2.58672014316015	0.00968942533248478	0.223258326399667	Vipas39	VPS33B interacting protein, apical-basolateral polarity regulator, spe-39 homolog	protein-coding
ENSMUSG00000026000	232.964525101958	-0.650590443665583	0.251695169166175	-2.5848348453444	0.0097425652264225	0.223835150426096	Lancl1	LanC (bacterial lantibiotic synthetase component C)-like 1	protein-coding
ENSMUSG00000073600	209.800300829954	-0.791732729109879	0.30632809205097	-2.58459067142345	0.00974946659269124	0.223835150426096	Prob1	proline rich basic protein 1	protein-coding
ENSMUSG00000044068	326.05010033592	0.503538682906241	0.195018529377579	2.58200430755649	0.00982283588777307	0.225115457585738	Zrsr1	zinc finger (CCCH type), RNA binding motif and serine/arginine rich 1	protein-coding
ENSMUSG00000026600	263.99785547537	0.44229922261729	0.171447519405422	2.57979365435661	0.00988593668106997	0.225350014754943	Soat1	sterol O-acyltransferase 1	protein-coding
ENSMUSG00000022148	134.568956003588	0.593179425419237	0.229909451323814	2.58005672234753	0.0098784087955549	0.225350014754943	Fyb	FYN binding protein	protein-coding
ENSMUSG00000061731	553.742298217345	0.397255507226152	0.153957139454233	2.58029935236777	0.00987147028564117	0.225350014754943	Ext1	exostosin glycosyltransferase 1	protein-coding
ENSMUSG00000009828	290.891503346339	0.495108812753686	0.192292698102234	2.57476658053057	0.010030775500823	0.228244763531183	Cilk1	ciliogenesis associated kinase 1	protein-coding
ENSMUSG00000066072	24233.8758688817	-0.452328565296223	0.175783713901756	-2.57321088089551	0.0100759792880357	0.228423088208273	Cyp4a10	cytochrome P450, family 4, subfamily a, polypeptide 10	protein-coding
ENSMUSG00000019864	300.563119409465	-0.466937610850458	0.18146209523447	-2.57319640361874	0.0100764008031923	0.228423088208273	Rtn4ip1	reticulon 4 interacting protein 1	protein-coding
ENSMUSG00000022360	121.015595691425	0.666005196972262	0.258878632916118	2.57265417956708	0.0100921993148009	0.228423088208273	Atad2	ATPase family, AAA domain containing 2	protein-coding
ENSMUSG00000026365	6984.99091163663	0.341824028364292	0.133030013897903	2.56952561567523	0.0101837862527229	0.228933624407999	Cfh	complement component factor h	protein-coding
ENSMUSG00000035031	2931.94244247909	0.490899112198602	0.190994143820384	2.57023122478695	0.0101630655644574	0.228933624407999	C8a	complement component 8, alpha polypeptide	protein-coding
ENSMUSG00000032103	68.1498179980713	0.669557591723163	0.260646963543302	2.56882943357953	0.0102042669621958	0.228933624407999	Pus3	pseudouridine synthase 3	protein-coding
ENSMUSG00000045551	34.5521328815472	0.904672359974486	0.352013248149811	2.56999520537782	0.0101699922521669	0.228933624407999	Fpr1	formyl peptide receptor 1	protein-coding
ENSMUSG00000057130	126.966276011682	0.524460120685209	0.20413649041323	2.56916399230512	0.0101944201374303	0.228933624407999	Txnl4a	thioredoxin-like 4A	protein-coding
ENSMUSG00000026798	58.6803826616732	-0.699463955380999	0.272598342437308	-2.56591419128626	0.0102904281510089	0.230059432159268	Coq4	coenzyme Q4	protein-coding
ENSMUSG00000049115	763.437447194682	-0.341696262206722	0.133145103832438	-2.5663449302405	0.0102776568510693	0.230059432159268	Agtr1a	angiotensin II receptor, type 1a	protein-coding
ENSMUSG00000054072	3862.22998970757	0.480795748934183	0.18744098403298	2.56505134890664	0.0103160537017787	0.230229833749295	Iigp1	interferon inducible GTPase 1	protein-coding
ENSMUSG00000057137	230.035434012427	0.567418496392516	0.221403824447247	2.56282156737411	0.0103825391841436	0.231309949628622	Tmem140	transmembrane protein 140	protein-coding
ENSMUSG00000049404	847.875352668992	0.463931398838202	0.181092725789782	2.56184447395611	0.0104117931713467	0.231558280130752	Rarres1	retinoic acid receptor responder (tazarotene induced) 1	protein-coding
ENSMUSG00000028890	446.240920018102	0.369216706038263	0.144158243695568	2.56119037367	0.0104314177672514	0.231591962513214	Mtf1	metal response element binding transcription factor 1	protein-coding
ENSMUSG00000032078	1916.02276433829	0.713717254823889	0.27892926247773	2.55877511195468	0.0105041669088321	0.232550773392584	Zpr1	ZPR1 zinc finger	protein-coding
ENSMUSG00000020926	116.673843406728	-0.860577916772758	0.336353781370308	-2.55854984970514	0.0105109748999776	0.232550773392584	Adam11	a disintegrin and metallopeptidase domain 11	protein-coding
ENSMUSG00000031400	53.3329194132282	0.735258048167293	0.287793889548943	2.55480771089218	0.0106246473749901	0.233851963220953	G6pdx	glucose-6-phosphate dehydrogenase X-linked	protein-coding
ENSMUSG00000039533	35.1390602590102	-0.860706048731148	0.33679218691568	-2.55559980952478	0.0106004955104444	0.233851963220953	Mmd2	monocyte to macrophage differentiation-associated 2	protein-coding
ENSMUSG00000052337	1448.10282125805	-0.316331930903388	0.123808224087403	-2.5550154946094	0.0106183071153138	0.233851963220953	Immt	inner membrane protein, mitochondrial	protein-coding
ENSMUSG00000101970	324.446078902593	0.432778997719397	0.169516751129698	2.55301611690443	0.0106794554398714	0.234654426400473	Chaserr	CHD2 adjacent suppressive regulatory RNA	ncRNA
ENSMUSG00000030647	395.85429197965	-0.40803353216117	0.160053879119021	-2.54935109606275	0.0107923587888984	0.236326983358109	Ndufc2	NADH:ubiquinone oxidoreductase subunit C2	protein-coding
ENSMUSG00000031672	3178.51012031061	-0.30020910910321	0.117759294189178	-2.549345350363	0.0107925366187938	0.236326983358109	Got2	glutamatic-oxaloacetic transaminase 2, mitochondrial	protein-coding
ENSMUSG00000059939	76.4462521883088	0.640642289712103	0.252072449831142	2.54150062865361	0.0110377747714013	0.239464287081091	9430015G10Rik	RIKEN cDNA 9430015G10 gene	protein-coding
ENSMUSG00000018965	222.572566495723	0.460389309774449	0.181214283682946	2.54057958576791	0.0110668903397658	0.239464287081091	Ywhah	tyrosine 3-monooxygenase/tryptophan 5-monooxygenase activation protein, eta polypeptide	protein-coding
ENSMUSG00000024254	1202.8907405842	-0.379363688168864	0.149137060184665	-2.54372513243273	0.0109677353117114	0.239464287081091	Abcg8	ATP binding cassette subfamily G member 8	protein-coding
ENSMUSG00000024943	314.47568826294	0.488719441458102	0.192295195815746	2.54150624712635	0.0110375973719573	0.239464287081091	Smc5	structural maintenance of chromosomes 5	protein-coding
ENSMUSG00000060519	113.901666473752	0.658785025018766	0.25948525896171	2.53881483539678	0.0111228674533071	0.240268967893397	Tor3a	torsin family 3, member A	protein-coding
ENSMUSG00000003199	511.96048635487	-0.391046766465519	0.154125504205147	-2.53719699722779	0.011174405396562	0.240611735985141	Mpnd	MPN domain containing	protein-coding
ENSMUSG00000024997	966.173579346182	-0.379410857276595	0.149592291817341	-2.53629951561858	0.0112030869907789	0.240781641072404	Prdx3	peroxiredoxin 3	protein-coding
ENSMUSG00000041360	445.25684709578	-0.400123073244105	0.157805499237604	-2.53554581543225	0.0112272241263888	0.240895540483657	Pum3	pumilio RNA-binding family member 3	protein-coding
ENSMUSG00000062997	323.640615385626	-0.424571007398667	0.167514721464103	-2.53452952485522	0.0112598437961921	0.240985869478154	Rpl35	ribosomal protein L35	protein-coding
ENSMUSG00000021477	3587.63721973285	-0.570915078949808	0.225280509552299	-2.53424088965526	0.0112691233928633	0.240985869478154	Ctsl	cathepsin L	protein-coding
ENSMUSG00000025792	1372.80091728815	-0.509803377758209	0.201232151459861	-2.53340916975634	0.0112959011045277	0.241155230926044	Slc25a10	solute carrier family 25 (mitochondrial carrier, dicarboxylate transporter), member 10	protein-coding
ENSMUSG00000035561	920.116181390294	-0.424333820134744	0.16781777574058	-2.52853917448351	0.0114538303477213	0.242904780243217	Aldh1b1	aldehyde dehydrogenase 1 family, member B1	protein-coding
ENSMUSG00000049580	2989.13335063998	0.490539872478975	0.1939407706863	2.52932826214465	0.011428108690504	0.242904780243217	Tsku	tsukushi, small leucine rich proteoglycan	protein-coding
ENSMUSG00000021215	813.410668448249	0.374740493288415	0.148200474810622	2.52860521376385	0.0114516757162465	0.242904780243217	Net1	neuroepithelial cell transforming gene 1	protein-coding
ENSMUSG00000003813	432.970059836666	-0.369719215971091	0.146302219600359	-2.52709232287125	0.0115011264581743	0.243101496110963	Rad23a	RAD23 homolog A, nucleotide excision repair protein	protein-coding
ENSMUSG00000005824	87.000710133283	2.92598507497229	1.15773480816268	2.52733618644136	0.011493142680867	0.243101496110963	Tnfsf14	tumor necrosis factor (ligand) superfamily, member 14	protein-coding
ENSMUSG00000017713	86.6742100715557	-0.627128266422371	0.248322987824754	-2.52545393366862	0.0115548929333339	0.243433230364867	Tha1	threonine aldolase 1	protein-coding
ENSMUSG00000038541	25.3921799326939	0.978003279356827	0.387169724983424	2.52603242518174	0.0115358833489318	0.243433230364867	Srd5a2	steroid 5 alpha-reductase 2	protein-coding
ENSMUSG00000015337	212.181425144951	-0.458974700738494	0.182314593619039	-2.51748744643864	0.0118195181426597	0.246808621472771	Endog	endonuclease G	protein-coding
ENSMUSG00000026836	244.104039965709	-0.412843986167964	0.163884058383113	-2.51912230049158	0.0117647784910315	0.246808621472771	Acvr1	activin A receptor, type 1	protein-coding
ENSMUSG00000031349	131.11949343872	0.855664728442236	0.340064670002924	2.51618237329646	0.0118633777771763	0.246808621472771	Nsdhl	NAD(P) dependent steroid dehydrogenase-like	protein-coding
ENSMUSG00000042978	455.986627022595	-0.433129979479771	0.171962327918539	-2.51874922096281	0.0117772504345837	0.246808621472771	Sbk1	SH3-binding kinase 1	protein-coding
ENSMUSG00000015656	5773.49333339247	0.444159567807098	0.176546299386182	2.51582485360132	0.0118754181094407	0.246808621472771	Hspa8	heat shock protein 8	protein-coding
ENSMUSG00000039670	42.7637329645331	-0.841363618562665	0.333915448457724	-2.51969060565698	0.0117458027226115	0.246808621472771	Oxld1	oxidoreductase like domain containing 1	protein-coding
ENSMUSG00000033454	244.537781424147	0.467312229879907	0.185757547273062	2.51571059555907	0.0118792683069469	0.246808621472771	Zbtb1	zinc finger and BTB domain containing 1	protein-coding
ENSMUSG00000090523	145.306159324813	-0.556985917646158	0.221427930079681	-2.51542755896117	0.0118888106683787	0.246808621472771	Gypc	glycophorin C	protein-coding
ENSMUSG00000022999	248.70004750521	-0.441466196038308	0.175559558120696	-2.51462353154707	0.011915954923056	0.246971201873646	Lmbr1l	limb region 1 like	protein-coding
ENSMUSG00000112366	61.9158000383827	-0.744300748159066	0.296212341990133	-2.51272699563565	0.0119802004483184	0.247500490037311	C730027H18Rik	RIKEN cDNA C730027H18 gene	ncRNA
ENSMUSG00000073418	13054.2055222274	0.426169641648458	0.169596266258659	2.51284801870866	0.0119760916141293	0.247500490037311	C4b	complement component 4B (Chido blood group)	protein-coding
ENSMUSG00000014226	305.969155174575	0.475703111988365	0.189589980178731	2.50911525777843	0.0121033985219319	0.248440225198178	Cacybp	calcyclin binding protein	protein-coding
ENSMUSG00000025533	9824.01917628296	-0.626042457533626	0.249447477683227	-2.50971652769581	0.0120828113406697	0.248440225198178	Asl	argininosuccinate lyase	protein-coding
ENSMUSG00000017639	289.891253407847	-0.417879720809717	0.166515792714164	-2.50955007929511	0.0120885073416725	0.248440225198178	Rab11fip4	RAB11 family interacting protein 4 (class II)	protein-coding
ENSMUSG00000022969	73.2315384369385	0.6301403208097	0.251130410071027	2.50921551329239	0.0120999636650836	0.248440225198178	Il10rb	interleukin 10 receptor, beta	protein-coding
ENSMUSG00000026502	575.524858212972	0.477850112291476	0.190644995143063	2.5064917751074	0.0121935894551545	0.24909204784747	Desi2	desumoylating isopeptidase 2	protein-coding
ENSMUSG00000031700	7524.73812647647	-0.442843037471162	0.176966410114729	-2.5024129561314	0.0123349953207776	0.250331458539648	Gpt2	glutamic pyruvate transaminase (alanine aminotransferase) 2	protein-coding
ENSMUSG00000032279	646.766221039995	-0.484749406431046	0.193634693973545	-2.50342227667772	0.0122998692633956	0.250331458539648	Idh3a	isocitrate dehydrogenase 3 (NAD+) alpha	protein-coding
ENSMUSG00000032599	678.664771607408	-0.372886014780042	0.149039867167046	-2.50192127695676	0.0123521387502751	0.250331458539648	Ip6k2	inositol hexaphosphate kinase 2	protein-coding
ENSMUSG00000000326	2076.39188664355	0.381032943307799	0.152266579315686	2.50240693013681	0.0123352053021257	0.250331458539648	Comt	catechol-O-methyltransferase	protein-coding
ENSMUSG00000042197	589.724413096085	0.355009066013521	0.142115133407057	2.49803843899353	0.0124882651548113	0.252689770252733	Zfp451	zinc finger protein 451	protein-coding
ENSMUSG00000029049	35.0561935397748	-0.852010037949234	0.341251651288065	-2.49672063045935	0.0125347665441592	0.253230007214387	Morn1	MORN repeat containing 1	protein-coding
ENSMUSG00000005656	236.65818913955	-0.484245654619156	0.194254344218515	-2.49284337278157	0.0126724733321973	0.255552193980012	Snx6	sorting nexin 6	protein-coding
ENSMUSG00000090935	619.575783525587	0.377703702835001	0.151578500511756	2.49180260762448	0.0127096649492718	0.255552193980012	Synj2bp	synaptojanin 2 binding protein	protein-coding
ENSMUSG00000024521	16.3496858854136	1.33202884717314	0.534743933944604	2.49096579244437	0.0127396384720229	0.255752742198161	Pmaip1	phorbol-12-myristate-13-acetate-induced protein 1	protein-coding
ENSMUSG00000084799	23.0481092227685	1.06099967402571	0.426604579397295	2.48707989849683	0.0128796469380046	0.258158189722888	Ino80dos	INO80 complex subunit D, opposite strand	ncRNA
ENSMUSG00000067369	369.061144160189	-0.361136770429599	0.145395915179808	-2.483816481247	0.0129982775724834	0.258693157396577	Trmt2b	TRM2 tRNA methyltransferase 2B	protein-coding
ENSMUSG00000028563	88.3180256498113	-0.59852233813307	0.240874932150169	-2.48478466725601	0.0129629819691537	0.258693157396577	Tm2d1	TM2 domain containing 1	protein-coding
ENSMUSG00000030126	1002.58357456072	0.385277917689098	0.155070694016892	2.4845308143596	0.0129722280666295	0.258693157396577	Tmcc1	transmembrane and coiled coil domains 1	protein-coding
ENSMUSG00000048087	1218.69927976563	-0.495150589985675	0.199370953654745	-2.48356433526991	0.0130074835944635	0.258693157396577	Ahcyl	adenosylhomocysteinase like	protein-coding
ENSMUSG00000049090	1171.29077865585	-0.322592938170656	0.129789092044028	-2.48551656452935	0.0129363566625874	0.258693157396577	Zadh2	zinc binding alcohol dehydrogenase, domain containing 2	protein-coding
ENSMUSG00000046879	486.556119307976	0.400621722288982	0.16151081045156	2.48046382263146	0.0131211578004034	0.259742052556593	Irgm1	immunity-related GTPase family M member 1	protein-coding
ENSMUSG00000022708	6310.3881976133	0.367833627098971	0.148242438944608	2.48129772902897	0.0130904982181681	0.259742052556593	Zbtb20	zinc finger and BTB domain containing 20	protein-coding
ENSMUSG00000073434	100.850768363367	0.672715010731906	0.2711609624911	2.48086968180011	0.0131062279716857	0.259742052556593	Wdr90	WD repeat domain 90	protein-coding
ENSMUSG00000026275	231.910724150904	-0.437551304564333	0.176470419779917	-2.47945975937508	0.0131581576528204	0.260071901181249	Ppp1r7	protein phosphatase 1, regulatory subunit 7	protein-coding
ENSMUSG00000027954	253.29684893353	0.706264470196445	0.28524083243421	2.47602863927044	0.0132852920862555	0.261775524189577	Efna1	ephrin A1	protein-coding
ENSMUSG00000045932	69.6402651017726	0.844968311028733	0.341209702953351	2.47639004317604	0.0132718498930131	0.261775524189577	Ifit2	interferon-induced protein with tetratricopeptide repeats 2	protein-coding
ENSMUSG00000028709	191.645901353426	0.465440962235128	0.188121288716151	2.4741535921403	0.0133552266818711	0.262018008534041	Mob3c	MOB kinase activator 3C	protein-coding
ENSMUSG00000001604	142.50653219519	-0.628807134998186	0.254160953772193	-2.47405089438637	0.013359066434485	0.262018008534041	Tcea3	transcription elongation factor A (SII), 3	protein-coding
ENSMUSG00000019916	350.198185113298	0.527115042058142	0.213039276082156	2.47426226633846	0.0133511645391027	0.262018008534041	P4ha1	procollagen-proline, 2-oxoglutarate 4-dioxygenase (proline 4-hydroxylase), alpha 1 polypeptide	protein-coding
ENSMUSG00000118669	195.626273478158	-0.454931152761783	0.184193646402353	-2.46985257986603	0.0135168742798456	0.264707179618171	Arvcf	armadillo repeat gene deleted in velocardiofacial syndrome	protein-coding
ENSMUSG00000026879	212.082829089186	-0.740620924694896	0.29996292895172	-2.46904151550708	0.013547550011279	0.264902247009535	Gsn	gelsolin	protein-coding
ENSMUSG00000010067	123.237554948779	0.537319753089925	0.217698162261044	2.46818690387298	0.0135799393034899	0.265126673123748	Rassf1	Ras association (RalGDS/AF-6) domain family member 1	protein-coding
ENSMUSG00000040811	103.663744029797	-0.523706536045415	0.212373783688679	-2.46596602908917	0.0136644292871661	0.265967612974551	Eml2	echinoderm microtubule associated protein like 2	protein-coding
ENSMUSG00000005299	829.013604936759	-0.33590402636922	0.136340444951604	-2.46371519829243	0.0137505323310188	0.266023914446397	Letm1	leucine zipper-EF-hand containing transmembrane protein 1	protein-coding
ENSMUSG00000040345	42.1054917200076	0.784918267797675	0.318423253204496	2.46501554110305	0.0137007308921651	0.266023914446397	Arhgap9	Rho GTPase activating protein 9	protein-coding
ENSMUSG00000002767	237.057403645168	-0.454440957354959	0.184422823415109	-2.46412536658805	0.013734806185351	0.266023914446397	Mrpl2	mitochondrial ribosomal protein L2	protein-coding
ENSMUSG00000045095	527.435428957058	0.431999063779809	0.175383799279532	2.46316401830979	0.0137716900068416	0.266030773123097	Magi1	membrane associated guanylate kinase, WW and PDZ domain containing 1	protein-coding
ENSMUSG00000042834	57.3905796312316	-0.988552327045071	0.401504469615569	-2.4621203544548	0.0138118310104901	0.266403763140494	Nrep	neuronal regeneration related protein	protein-coding
ENSMUSG00000071047	22.061605792833	1.59357635516001	0.647472563585302	2.46122607317253	0.0138463086736341	0.26655841180538	Ces1a	carboxylesterase 1A	protein-coding
ENSMUSG00000025651	2393.30368060983	-0.303357821587168	0.123274510365834	-2.46083168926742	0.0138615376799013	0.26655841180538	Uqcrc1	ubiquinol-cytochrome c reductase core protein 1	protein-coding
ENSMUSG00000051041	43.3257150503377	-0.852759192179326	0.346860325900266	-2.45850888240393	0.0139515325269298	0.267886183114683	Olfml1	olfactomedin-like 1	protein-coding
ENSMUSG00000059498	69.3481313679871	0.615042601017085	0.250240966160916	2.45780141618213	0.0139790448844705	0.268012032957434	Fcgr3	Fc receptor, IgG, low affinity III	protein-coding
ENSMUSG00000027639	362.580319160146	0.429749753786816	0.175066777143171	2.45477617626651	0.014097233161364	0.269469981565804	Samhd1	SAM domain and HD domain, 1	protein-coding
ENSMUSG00000032119	194.417270512619	0.466671796900901	0.19007763357337	2.45516417753994	0.0140820258242569	0.269469981565804	Hinfp	histone H4 transcription factor	protein-coding
ENSMUSG00000103421	37.1526555742243	-0.828699855619912	0.338168091754571	-2.45055602768504	0.0142635762543531	0.27200011528996	Golt1a	golgi transport 1A	protein-coding
ENSMUSG00000044139	21.3602734297254	1.07194125249442	0.437884639313045	2.44799921316282	0.0143651969298528	0.273366277290116	Prss53	protease, serine 53	protein-coding
ENSMUSG00000051435	32.8292719006419	0.922076911910736	0.376806686990747	2.44708213454126	0.0144018015458844	0.273655628779746	Fhad1	forkhead-associated (FHA) phosphopeptide binding domain 1	protein-coding
ENSMUSG00000002769	8743.3294156461	-0.465887492541533	0.190436091280168	-2.44642435900516	0.0144281068804689	0.273748710367117	Gnmt	glycine N-methyltransferase	protein-coding
ENSMUSG00000071204	329.391072746868	-0.620581109790865	0.253770866972364	-2.44543874241659	0.0144676023392301	0.273901532576834	Gm10319	murinoglobulin pseudogene	pseudo
ENSMUSG00000032456	49.0870690775001	-0.720151289342314	0.294521759550227	-2.44515478395239	0.0144789987505427	0.273901532576834	Nmnat3	nicotinamide nucleotide adenylyltransferase 3	protein-coding
ENSMUSG00000037818	358.302372932442	-0.375562753292513	0.153721126562157	-2.44314338368223	0.0145599513283596	0.275026082107922	Abhd18	abhydrolase domain containing 18	protein-coding
ENSMUSG00000028468	737.986900799077	-0.339567959264159	0.139077119146974	-2.44158033576545	0.0146231344000803	0.275405953914914	Rgp1	RAB6A GEF compex partner 1	protein-coding
ENSMUSG00000035049	267.19843285352	-0.456720513843091	0.187051505844181	-2.44168317053567	0.0146189700951921	0.275405953914914	Rrp12	ribosomal RNA processing 12 homolog	protein-coding
ENSMUSG00000097583	42.4258217788227	0.737942990785908	0.302792152210849	2.43712720226659	0.0148044705728884	0.277225972316231	6430590A07Rik	RIKEN cDNA 6430590A07 gene	ncRNA
ENSMUSG00000036073	275.692438333648	-0.444998818453269	0.182578396194798	-2.43730270244289	0.0147972866877731	0.277225972316231	Galt	galactose-1-phosphate uridyl transferase	protein-coding
ENSMUSG00000043090	190.544933008409	0.472783558295693	0.193996072691917	2.4370779868648	0.0148064856969023	0.277225972316231	Zfp866	zinc finger protein 866	protein-coding
ENSMUSG00000039438	3284.65061956927	-0.309349270538966	0.126906157729744	-2.4376222247446	0.0147842153207977	0.277225972316231	Ttc36	tetratricopeptide repeat domain 36	protein-coding
ENSMUSG00000000149	1594.02780119528	-0.296771645900097	0.121989663624257	-2.4327605887511	0.0149842048864207	0.280143292525655	Gna12	guanine nucleotide binding protein, alpha 12	protein-coding
ENSMUSG00000020674	213.108861452316	-0.432091690535828	0.177830741322945	-2.42979187581037	0.015107495240594	0.282035984141191	Pxdn	peroxidasin	protein-coding
ENSMUSG00000033392	421.021688306266	-0.361595788921991	0.148882227449654	-2.42873709720838	0.0151515147120801	0.282445437519068	Clasp2	CLIP associating protein 2	protein-coding
ENSMUSG00000015451	364.587983242805	0.418376295133187	0.172433526608692	2.42630481068	0.0152534530310738	0.283931815664297	C4a	complement component 4A (Rodgers blood group)	protein-coding
ENSMUSG00000006567	670.438506182506	-0.342305319285072	0.141112953229348	-2.42575406049882	0.0152766189135315	0.283949713177676	Atp7b	ATPase, Cu++ transporting, beta polypeptide	protein-coding
ENSMUSG00000029022	122.553887004791	-0.519849684496188	0.214473768352722	-2.42383806881804	0.0153574516495887	0.284753165589357	Miip	migration and invasion inhibitory protein	protein-coding
ENSMUSG00000023923	328.091757134835	0.376383157164047	0.15529444759542	2.42367427163022	0.0153643794382747	0.284753165589357	Tbc1d5	TBC1 domain family, member 5	protein-coding
ENSMUSG00000042992	53.4823947376195	-0.679300007222505	0.280367517901153	-2.42289125469235	0.0153975350977228	0.284770710637992	Borcs5	BLOC-1 related complex subunit 5	protein-coding
ENSMUSG00000024747	590.744747765333	-0.545219503820545	0.225077700236334	-2.42236127012164	0.0154200122108	0.284770710637992	Aldh1a7	aldehyde dehydrogenase family 1, subfamily A7	protein-coding
ENSMUSG00000027367	1543.3699706411	-0.329324489437689	0.136145907018719	-2.41890848317906	0.0155671561743748	0.286721132336248	Stard7	START domain containing 7	protein-coding
ENSMUSG00000053646	1424.93505373594	-0.406392176087248	0.16803160107593	-2.41854611564171	0.0155826702356657	0.286721132336248	Plxnb1	plexin B1	protein-coding
ENSMUSG00000024292	1665.22648289368	-0.407299178420315	0.168520850185118	-2.41690673867894	0.0156530270892142	0.287189254543575	Cyp4f14	cytochrome P450, family 4, subfamily f, polypeptide 14	protein-coding
ENSMUSG00000027412	58.1230940770768	-0.709885678662885	0.293784053371417	-2.41635197866036	0.0156768988356491	0.287215160902982	Lpin3	lipin 3	protein-coding
ENSMUSG00000030879	551.799566730683	-0.361401711235824	0.149731964049584	-2.41365772184853	0.0157932908089817	0.287698864480424	Mrpl17	mitochondrial ribosomal protein L17	protein-coding
ENSMUSG00000048826	152.98438428819	-0.513380659621687	0.212618459927693	-2.4145629678452	0.0157540996509886	0.287698864480424	Dact2	dishevelled-binding antagonist of beta-catenin 2	protein-coding
ENSMUSG00000024987	85.3898706114491	-0.843355411513267	0.34940496754705	-2.41369038750058	0.0157918751125944	0.287698864480424	Cyp26a1	cytochrome P450, family 26, subfamily a, polypeptide 1	protein-coding
ENSMUSG00000056071	18.7621715067145	1.23606707681491	0.512614530760144	2.41129933437894	0.0158957963472471	0.289154258447504	S100a9	S100 calcium binding protein A9 (calgranulin B)	protein-coding
ENSMUSG00000062116	58.5944283005138	0.702181943858309	0.29146741174066	2.40912676880355	0.0159907425227241	0.290056192029215	Zfp954	zinc finger protein 954	protein-coding
ENSMUSG00000038437	569.892953163658	-0.379138397719665	0.157348631087185	-2.40954366809578	0.015972484487454	0.290056192029215	Mllt6	myeloid/lymphoid or mixed-lineage leukemia
ENSMUSG00000014748	655.048207272413	-0.344120927477052	0.142883129345512	-2.4084083898031	0.0160222468657644	0.290215995636538	Tex261	testis expressed gene 261	protein-coding
ENSMUSG00000038235	922.695151752991	-0.328170597124225	0.136839456596376	-2.39821616722875	0.0164751392708226	0.296738142246873	F11r	F11 receptor	protein-coding
ENSMUSG00000040724	91.0158004002453	0.616978193300402	0.257187962747422	2.39893884110867	0.0164426607236521	0.296738142246873	Kcna2	potassium voltage-gated channel, shaker-related subfamily, member 2	protein-coding
ENSMUSG00000054422	13527.563648494	0.442589426800126	0.184516027462652	2.39865031177148	0.0164556211128781	0.296738142246873	Fabp1	fatty acid binding protein 1, liver	protein-coding
ENSMUSG00000025816	189.581192641464	0.529897187491876	0.221320630662519	2.39425120878085	0.0166543378306843	0.298552800530938	Sec61a2	Sec61, alpha subunit 2 (S. cerevisiae)	protein-coding
ENSMUSG00000032812	685.605158275725	-0.387915192663151	0.161977955243913	-2.39486411641025	0.0166265257701122	0.298552800530938	Arap1	ArfGAP with RhoGAP domain, ankyrin repeat and PH domain 1	protein-coding
ENSMUSG00000052160	94.1281022226987	0.601303218504571	0.251179078598039	2.39392238342762	0.0166692758507264	0.298552800530938	Pld4	phospholipase D family, member 4	protein-coding
ENSMUSG00000001143	298.863811837317	0.449018853399873	0.18762091262021	2.39322390627529	0.0167010456144815	0.29856845674581	Lman2l	lectin, mannose-binding 2-like	protein-coding
ENSMUSG00000030983	612.675372599723	-0.316820470855165	0.132401487227729	-2.39287697962364	0.016716845091492	0.29856845674581	Bccip	BRCA2 and CDKN1A interacting protein	protein-coding
ENSMUSG00000026991	1219.88541664028	0.341858619017236	0.14295867568348	2.39131075734174	0.0167883362940602	0.29942711928653	Pkp4	plakophilin 4	protein-coding
ENSMUSG00000073684	88.3556459611524	-0.590395131828396	0.246982671287928	-2.3904313964607	0.01682859281164	0.299727081998959	Faap20	Fanconi anemia core complex associated protein 20	protein-coding
ENSMUSG00000005580	698.74522177397	-0.419436865700286	0.175546488572439	-2.38932073840489	0.0168795590307257	0.300216691077774	Adcy9	adenylate cyclase 9	protein-coding
ENSMUSG00000046688	103.467018131195	0.649920070458134	0.272119998873348	2.38835834613033	0.0169238310911109	0.300586044434897	Tifa	TRAF-interacting protein with forkhead-associated domain	protein-coding
ENSMUSG00000002297	15.7573003313887	1.17249767580919	0.491722396954755	2.38447075640746	0.0171037073267633	0.303359513584811	Dbf4	DBF4 zinc finger	protein-coding
ENSMUSG00000026271	40.1367453695801	0.923450170048685	0.387875606966065	2.3807894940129	0.0172755808963107	0.304717418623478	Gpr35	G protein-coupled receptor 35	protein-coding
ENSMUSG00000040659	656.978775238734	0.525598414802552	0.220640872533839	2.38214438134957	0.0172121475176301	0.304717418623478	Efhd2	EF hand domain containing 2	protein-coding
ENSMUSG00000030545	1584.83378921094	0.424300673828777	0.17815241342664	2.38167233139109	0.0172342248148608	0.304717418623478	Pex11a	peroxisomal biogenesis factor 11 alpha	protein-coding
ENSMUSG00000077391	803.984161546052	0.360221691304842	0.15127632402502	2.38121658247899	0.0172555632916168	0.304717418623478	Gm24336	predicted gene, 24336	snoRNA
ENSMUSG00000099146	403.33150451816	0.600616560536927	0.25237771650181	2.37983197907498	0.0173205335837414	0.30508950891031	0610031O16Rik	RIKEN cDNA 0610031O16 gene	ncRNA
ENSMUSG00000031214	89.8844606435217	-0.555602382280282	0.233518600023075	-2.37926393111889	0.0173472503233243	0.30513980348648	Ophn1	oligophrenin 1	protein-coding
ENSMUSG00000036208	148.375968847506	0.52435548824641	0.220530350044032	2.37770215365692	0.0174208910467057	0.305202833780102	Nepro	nucleolus and neural progenitor protein	protein-coding
ENSMUSG00000000290	136.389707480715	0.630457553912097	0.265345661650896	2.37598591207254	0.0175021310269276	0.30617955071457	Itgb2	integrin beta 2	protein-coding
ENSMUSG00000016534	6268.97532911808	0.293651607651503	0.123691474641355	2.37406505584116	0.0175934503725204	0.306519132648216	Lamp2	lysosomal-associated membrane protein 2	protein-coding
ENSMUSG00000048772	119.250740125044	-0.514831625387542	0.216816206886697	-2.37450711263748	0.0175723976507398	0.306519132648216	Tmem53	transmembrane protein 53	protein-coding
ENSMUSG00000031765	3862.29326548604	-0.514114211675337	0.216469739507124	-2.37499344178967	0.017549261996156	0.306519132648216	Mt1	metallothionein 1	protein-coding
ENSMUSG00000018770	2466.37676228667	-0.290523486258742	0.122712307180183	-2.36751710512748	0.0179078922154603	0.310793511402045	Atp5g3	ATP synthase, H+ transporting, mitochondrial F0 complex, subunit C3 (subunit 9)	protein-coding
ENSMUSG00000003865	75.8666007948106	-0.639716063949032	0.270176335848033	-2.36777237333197	0.0178955422578711	0.310793511402045	Gys1	glycogen synthase 1, muscle	protein-coding
ENSMUSG00000040447	315.750434246987	-0.560858261431746	0.236955334328934	-2.3669366339446	0.0179360033949569	0.310793511402045	Spns2	spinster homolog 2	protein-coding
ENSMUSG00000024580	895.841589524032	0.494752834225381	0.209009042121498	2.36713603011385	0.0179263426399583	0.310793511402045	Grpel2	GrpE-like 2, mitochondrial	protein-coding
ENSMUSG00000114828	108.91258879113	0.56312878403636	0.237975902398682	2.36632691949182	0.0179655723936993	0.310884627565125	AI463229	expressed sequence AI463229	ncRNA
ENSMUSG00000032553	295.069110248817	0.425665052220909	0.179940488082948	2.36558796052997	0.0180014665259615	0.311084802613507	Srprb	signal recognition particle receptor, B subunit	protein-coding
ENSMUSG00000031887	78.1671469758068	-0.578223239307996	0.244710900742688	-2.36288304915356	0.0181333910159302	0.312099332855606	Tradd	TNFRSF1A-associated via death domain	protein-coding
ENSMUSG00000056987	34.7987986498572	1.26537515171476	0.535447855691955	2.36320892550691	0.0181174525803584	0.312099332855606	Fam71d	family with sequence similarity 71, member D	protein-coding
ENSMUSG00000002365	526.584229812382	-0.331427753510375	0.140250799992565	-2.36310775787336	0.0181223993207578	0.312099332855606	Snx9	sorting nexin 9	protein-coding
ENSMUSG00000074254	5501.916516931	1.23531854401691	0.523386740358678	2.36024042789152	0.0182630943325602	0.31348785278494	Cyp2a4	cytochrome P450, family 2, subfamily a, polypeptide 4	protein-coding
ENSMUSG00000034584	250.18187073517	-0.419030111444423	0.177781087889857	-2.35700049098602	0.0184232225002002	0.315613804116615	Exph5	exophilin 5	protein-coding
ENSMUSG00000064080	26.1935003245716	-0.987614165451497	0.419523483908615	-2.354133209064	0.0185659564501543	0.316029706794066	Fbln2	fibulin 2	protein-coding
ENSMUSG00000052605	24.3192366131584	-0.987417720607529	0.419504981667906	-2.35376876022226	0.0185841679315873	0.316029706794066	Isoc2b	isochorismatase domain containing 2b	protein-coding
ENSMUSG00000002395	273.785789451521	-0.4002862721701	0.169993705173672	-2.35471232161892	0.0185370503605485	0.316029706794066	Use1	unconventional SNARE in the ER 1 homolog (S. cerevisiae)	protein-coding
ENSMUSG00000006057	795.799478263482	-0.360643614493888	0.153118256456299	-2.35532733222323	0.0185063955672966	0.316029706794066	Atp5g1	ATP synthase, H+ transporting, mitochondrial F0 complex, subunit C1 (subunit 9)	protein-coding
ENSMUSG00000021589	173.536929530804	-0.4636959807746	0.19694809671907	-2.3544070163624	0.018552284595044	0.316029706794066	Rhobtb3	Rho-related BTB domain containing 3	protein-coding
ENSMUSG00000037035	114.63258554733	-0.616935380156915	0.262293322302726	-2.35208191630925	0.018668663147497	0.317044972550056	Inhbb	inhibin beta-B	protein-coding
ENSMUSG00000078942	27.5725429204214	0.997287280895784	0.424155222367955	2.35123187999	0.0187113692906456	0.317348793751693	Naip6	NLR family, apoptosis inhibitory protein 6	protein-coding
ENSMUSG00000009145	249.388823732124	-0.41839261778628	0.17804525316255	-2.34992290080489	0.0187773000308849	0.317912205218143	Dqx1	DEAQ RNA-dependent ATPase	protein-coding
ENSMUSG00000020888	76.6909048918353	0.600039572894144	0.255380994853625	2.34958585402201	0.0187943092856519	0.317912205218143	Dvl2	dishevelled segment polarity protein 2	protein-coding
ENSMUSG00000028035	643.499678484067	0.40064644884624	0.170596171683093	2.34850785274653	0.0188488017400721	0.318412782895697	Dnajb4	DnaJ heat shock protein family (Hsp40) member B4	protein-coding
ENSMUSG00000027655	131.370393796108	-0.490028815946798	0.208838323676817	-2.34645062898097	0.0189531770044201	0.319753598327868	Dhx35	DEAH (Asp-Glu-Ala-His) box polypeptide 35	protein-coding
ENSMUSG00000035960	186.369987006551	-0.436497673049535	0.186100195153817	-2.34549820159381	0.0190016702590813	0.320119769409935	Apex1	apurinic/apyrimidinic endonuclease 1	protein-coding
ENSMUSG00000033918	290.624938667641	-0.381451632051481	0.162663042531697	-2.34504178770141	0.0190249471967118	0.320119769409935	Parl	presenilin associated, rhomboid-like	protein-coding
ENSMUSG00000026676	16.749739160645	-1.4118457800009	0.602267075275484	-2.34421876599365	0.0190669840117742	0.3204055079403	Ccdc3	coiled-coil domain containing 3	protein-coding
ENSMUSG00000045817	615.070026996068	0.353871723373042	0.15107376995316	2.3423769955748	0.0191613489300103	0.321568674694188	Zfp36l2	zinc finger protein 36, C3H type-like 2	protein-coding
ENSMUSG00000028133	125.345527538322	-0.498335106626961	0.213058910469032	-2.33895454327592	0.0193377861873471	0.323725216871962	Rwdd3	RWD domain containing 3	protein-coding
ENSMUSG00000033880	757.512649112838	0.416998887288323	0.178288273660377	2.33890249048385	0.0193404805825914	0.323725216871962	Lgals3bp	lectin, galactoside-binding, soluble, 3 binding protein	protein-coding
ENSMUSG00000002661	43.1235345568294	-0.706446805930771	0.302266580150155	-2.33716478209346	0.0194306176131584	0.324808807891594	Alkbh7	alkB homolog 7	protein-coding
ENSMUSG00000029195	585.616417775136	-0.393288693105201	0.168325698837793	-2.33647444104297	0.0194665281780536	0.324984285040404	Klb	klotho beta	protein-coding
ENSMUSG00000001482	407.521316591055	-0.437077537799531	0.18714240304876	-2.33553449501047	0.0195155160538854	0.325377339370386	Def8	differentially expressed in FDCP 8	protein-coding
ENSMUSG00000037617	81.9187491514731	0.562863051031494	0.241074449638196	2.33481006334864	0.0195533452576507	0.32558356660786	Spag1	sperm associated antigen 1	protein-coding
ENSMUSG00000037686	1101.46991396529	-0.325863958488896	0.139638167314041	-2.33363101762888	0.0196150509890145	0.32618630955464	Aspg	asparaginase	protein-coding
ENSMUSG00000019987	15812.9054575052	-0.540909635235598	0.23185860373917	-2.33292889076523	0.0196518777643577	0.326374302403384	Arg1	arginase, liver	protein-coding
ENSMUSG00000015947	26.4196118176761	1.02245835590578	0.43880846889376	2.33007890317934	0.0198019812342007	0.327667411839413	Fcgr1	Fc receptor, IgG, high affinity I	protein-coding
ENSMUSG00000058921	1004.9763187108	0.342958785157491	0.147346014665084	2.32757422002239	0.0199347236793137	0.327667411839413	Slc10a5	solute carrier family 10 (sodium/bile acid cotransporter family), member 5	protein-coding
ENSMUSG00000029596	220.165505567689	-0.757124464948047	0.32528318678127	-2.32758561067947	0.0199341182467038	0.327667411839413	Sdsl	serine dehydratase-like	protein-coding
ENSMUSG00000003072	1361.89250958825	-0.287335495129495	0.123321483823654	-2.32997111468733	0.0198076778442968	0.327667411839413	Atp5d	ATP synthase, H+ transporting, mitochondrial F1 complex, delta subunit	protein-coding
ENSMUSG00000008450	36.586232143692	0.849837749144722	0.364676787159639	2.33038619146522	0.0197857489331124	0.327667411839413	Nutf2	nuclear transport factor 2	protein-coding
ENSMUSG00000014791	199.405200664693	-0.435982306956982	0.187294447912213	-2.3277908759011	0.0199232108049816	0.327667411839413	Elmo3	engulfment and cell motility 3	protein-coding
ENSMUSG00000020782	338.955533097671	-0.364707796049757	0.156580405945017	-2.32920456329525	0.0198482312899437	0.327667411839413	Llgl2	LLGL2 scribble cell polarity complex component	protein-coding
ENSMUSG00000024099	929.999708727898	-0.319733830689009	0.137345485724983	-2.32795296475368	0.0199146013632992	0.327667411839413	Ndufv2	NADH:ubiquinone oxidoreductase core subunit V2	protein-coding
ENSMUSG00000060376	1772.38134116592	-0.293283479057235	0.126043653000819	-2.32684051973112	0.0199737549172368	0.327887519745345	Bckdha	branched chain ketoacid dehydrogenase E1, alpha polypeptide	protein-coding
ENSMUSG00000036751	1305.85479156015	-0.305695782427557	0.131440635749012	-2.32573268293748	0.0200328157960068	0.328435446665814	Cox6b1	cytochrome c oxidase, subunit 6B1	protein-coding
ENSMUSG00000020592	2332.88527912611	-0.321852910944356	0.138521437365977	-2.32348809732614	0.0201529463425212	0.329559946071817	Sdc1	syndecan 1	protein-coding
ENSMUSG00000048865	121.502273244268	0.504923130261524	0.217378264542774	2.32278572709908	0.0201906662058811	0.329703924025303	Arhgap30	Rho GTPase activating protein 30	protein-coding
ENSMUSG00000074578	102.668761581436	0.624197098678914	0.268831980699448	2.32188557721025	0.0202390976196327	0.329703924025303	Zfas1	zinc finger, NFX1-type containing 1, antisense RNA 1	ncRNA
ENSMUSG00000068874	1193.68315710642	-0.419582314015266	0.180689982997968	-2.32211164699697	0.0202269247019538	0.329703924025303	Selenbp1	selenium binding protein 1	protein-coding
ENSMUSG00000074336	5232.05466147644	-0.265821029380839	0.114549218981156	-2.32058351637097	0.0203093326781864	0.330007301510353	Apoc4	apolipoprotein C-IV	protein-coding
ENSMUSG00000038594	2011.10479554048	-0.331688265255356	0.142914081388881	-2.32089281918138	0.0202926292060669	0.330007301510353	Cep85l	centrosomal protein 85-like	protein-coding
ENSMUSG00000032218	20.3991697278621	1.10682674128281	0.477409737230801	2.31840001358774	0.0204275913242067	0.331507662251213	Ccnb2	cyclin B2	protein-coding
ENSMUSG00000084786	287.318992300243	-0.372071816441236	0.160548370474308	-2.31750602850733	0.0204761826374724	0.331795666885305	Ubl5	ubiquitin-like 5	protein-coding
ENSMUSG00000025198	682.116310826526	0.370441383818083	0.159911540251879	2.31653940193807	0.0205288356751382	0.331887168917405	Erlin1	ER lipid raft associated 1	protein-coding
ENSMUSG00000045205	325.088962332788	-0.363779166008291	0.157208538205507	-2.31399114934044	0.0206682076345757	0.332171481535686	Dpy19l4	dpy-19-like 4 (C. elegans)	protein-coding
ENSMUSG00000031732	146.544254909359	0.568229810708718	0.245494961152771	2.31462922106621	0.0206332322818896	0.332171481535686	Phlpp2	PH domain and leucine rich repeat protein phosphatase 2	protein-coding
ENSMUSG00000020623	299.537466200016	-0.663869550627474	0.286912013341586	-2.3138436864165	0.0206762980374106	0.332171481535686	Map2k6	mitogen-activated protein kinase kinase 6	protein-coding
ENSMUSG00000025877	68.9541410868956	0.806485981483689	0.348506207372321	2.31412228655685	0.0206610152437888	0.332171481535686	Hk3	hexokinase 3	protein-coding
ENSMUSG00000024978	4041.79965670371	-0.328451310662987	0.141901974968462	-2.31463523137001	0.0206329030777474	0.332171481535686	Gpam	glycerol-3-phosphate acyltransferase, mitochondrial	protein-coding
ENSMUSG00000037710	943.583703412993	-0.32431884661426	0.140413548829285	-2.30974040125263	0.0209025306342269	0.334126952188118	Cisd1	CDGSH iron sulfur domain 1	protein-coding
ENSMUSG00000022193	91.3106814023078	-0.53456917727967	0.231435179410583	-2.30980086364185	0.0208991814728924	0.334126952188118	Psmb5	proteasome (prosome, macropain) subunit, beta type 5	protein-coding
ENSMUSG00000070315	261.116818292788	0.425373913631933	0.184097727185017	2.31058753487182	0.0208556484172127	0.334126952188118	4930581F22Rik	RIKEN cDNA 4930581F22 gene	ncRNA
ENSMUSG00000026500	123.189846921773	-0.500993891279048	0.21700035653276	-2.30872381632891	0.0209589118778087	0.334609943936851	Cox20	cytochrome c oxidase assembly protein 20	protein-coding
ENSMUSG00000028690	127.901682988213	-0.570972410749377	0.247430482186235	-2.30760739624482	0.0210209827685322	0.334900804574708	Mmachc	methylmalonic aciduria cblC type, with homocystinuria	protein-coding
ENSMUSG00000025049	67.9128218248822	0.657585807813736	0.285109235188119	2.30643461050938	0.0210863599380968	0.334971889302338	Taf5	TATA-box binding protein associated factor 5	protein-coding
ENSMUSG00000025780	44.2092944902224	-0.824574703292802	0.357688853376297	-2.30528487401683	0.0211506241160407	0.335160075831386	Itih5	inter-alpha (globulin) inhibitor H5	protein-coding
ENSMUSG00000047284	436.213730627795	-0.382381050248394	0.165869208848069	-2.30531665825116	0.0211488452551196	0.335160075831386	Neurl4	neuralized E3 ubiquitin protein ligase 4	protein-coding
ENSMUSG00000030088	8761.40689527454	-0.393461170108852	0.170816352246065	-2.3034163002267	0.0212554314971656	0.336404032160587	Aldh1l1	aldehyde dehydrogenase 1 family, member L1	protein-coding
ENSMUSG00000034858	1462.27571119354	-0.353039442519265	0.153382623963155	-2.30169124374917	0.0213525903516255	0.337418979742717	Fam214a	family with sequence similarity 214, member A	protein-coding
ENSMUSG00000020752	211.421872510254	-0.39467902562479	0.171534344297	-2.30087465715572	0.0213987169667926	0.337418979742717	Recql5	RecQ protein-like 5	protein-coding
ENSMUSG00000062691	53.2397556825843	-0.646857992880588	0.281096713696216	-2.30119372217084	0.0213806835885819	0.337418979742717	Cebpzos	CCAAT/enhancer binding protein (C/EBP), zeta, opposite strand	protein-coding
ENSMUSG00000044206	407.873376703375	0.331657531024454	0.144349422178161	2.29760206878495	0.0215844478082576	0.337848125547121	Vsig4	V-set and immunoglobulin domain containing 4	protein-coding
ENSMUSG00000015224	107.646584207392	-0.751367415916313	0.326829183933293	-2.29896059731823	0.0215071768745257	0.337848125547121	Cyp2j9	cytochrome P450, family 2, subfamily j, polypeptide 9	protein-coding
ENSMUSG00000025858	169.871531248914	-0.416469849647778	0.18124935802207	-2.29777282630191	0.0215747221325371	0.337848125547121	Get4	golgi to ER traffic protein 4	protein-coding
ENSMUSG00000045193	124.639785479829	-0.607221415616453	0.264096810388678	-2.29923797535756	0.0214914296955661	0.337848125547121	Cirbp	cold inducible RNA binding protein	protein-coding
ENSMUSG00000020593	11935.1329080783	-0.598304523565422	0.260312503576865	-2.29840870240317	0.0215385386810195	0.337848125547121	Lpin1	lipin 1	protein-coding
ENSMUSG00000027602	392.098020626919	-0.331551176072377	0.144449227978171	-2.2952782836782	0.0217171813289008	0.337917262105373	Map1lc3a	microtubule-associated protein 1 light chain 3 alpha	protein-coding
ENSMUSG00000000881	162.652292731662	-0.436287266335891	0.190073313099169	-2.29536308502321	0.0217123250546429	0.337917262105373	Dlg3	discs large MAGUK scaffold protein 3	protein-coding
ENSMUSG00000030124	32.7115692084885	1.21989004375737	0.531706956080189	2.29429017207251	0.0217738367199583	0.337917262105373	Lag3	lymphocyte-activation gene 3	protein-coding
ENSMUSG00000051550	54.8496891147556	-0.669465032538009	0.291681907969536	-2.29518874584408	0.0217223098712104	0.337917262105373	Zfp579	zinc finger protein 579	protein-coding
ENSMUSG00000031770	7961.37127922521	0.349800740918935	0.152350293882449	2.2960293151048	0.021674205275556	0.337917262105373	Herpud1	homocysteine-inducible, endoplasmic reticulum stress-inducible, ubiquitin-like domain member 1	protein-coding
ENSMUSG00000045140	77.248865560303	0.62983082673001	0.27448374198029	2.29460157525555	0.0217559679193009	0.337917262105373	Pigw	phosphatidylinositol glycan anchor biosynthesis, class W	protein-coding
ENSMUSG00000044066	208.241862257074	-0.524047575077594	0.228372137885733	-2.29470889018784	0.0217498129785416	0.337917262105373	Cep68	centrosomal protein 68	protein-coding
ENSMUSG00000032691	25.9182075142654	0.986780020428648	0.430491807679654	2.29221556095895	0.0218932074532612	0.339357984136127	Nlrp3	NLR family, pyrin domain containing 3	protein-coding
ENSMUSG00000027466	625.253201246498	-0.311619902124594	0.136004792880075	-2.29124206232476	0.021949417458152	0.339437761203938	Rbck1	RanBP-type and C3HC4-type zinc finger containing 1	protein-coding
ENSMUSG00000078688	42.6033807231352	0.749775699047382	0.32724048101697	2.29120705579362	0.021951441078797	0.339437761203938	Mup2	major urinary protein 2	protein-coding
ENSMUSG00000038894	1092.03541327725	-0.50830996431399	0.222025702645898	-2.28941946025356	0.0220549925219807	0.34017367883898	Irs2	insulin receptor substrate 2	protein-coding
ENSMUSG00000010406	211.502962219469	-0.403115475098619	0.176103892630154	-2.28907759549203	0.0220748443179797	0.34017367883898	Mrpl52	mitochondrial ribosomal protein L52	protein-coding
ENSMUSG00000002325	422.310312457719	0.421419831768487	0.184105808288757	2.28900888942906	0.0220788358958675	0.34017367883898	Irf9	interferon regulatory factor 9	protein-coding
ENSMUSG00000018830	47.0430856561354	-2.55484475911913	1.11787732193962	-2.28544287371913	0.0222868724856386	0.342965734472138	Myh11	myosin, heavy polypeptide 11, smooth muscle	protein-coding
ENSMUSG00000017978	174.994315287971	0.414560496102747	0.181660956328365	2.28205611421202	0.0224860275286636	0.344499915991461	Cadps2	Ca2+-dependent activator protein for secretion 2	protein-coding
ENSMUSG00000032518	1679.62635993872	-0.318755483592117	0.1396265162367	-2.2829151094177	0.022435369292167	0.344499915991461	Rpsa	ribosomal protein SA	protein-coding
ENSMUSG00000039781	58.347560976901	-0.684060019744834	0.299774464628136	-2.28191557474182	0.0224943251370714	0.344499915991461	Cep131	centrosomal protein 131	protein-coding
ENSMUSG00000050705	194.013823392066	-0.441133711926277	0.193261440677272	-2.28257489119584	0.0224554213852237	0.344499915991461	2310061I04Rik	RIKEN cDNA 2310061I04 gene	protein-coding
ENSMUSG00000034258	152.394245911867	-0.484262936502911	0.21226171911815	-2.28144263843147	0.0225222673804362	0.344515257489256	Flvcr2	feline leukemia virus subgroup C cellular receptor 2	protein-coding
ENSMUSG00000035268	189.306018300431	-0.423292760658314	0.185574518528394	-2.28098536380439	0.0225493129760857	0.344516863008583	Pkig	protein kinase inhibitor, gamma	protein-coding
ENSMUSG00000025937	1876.77580721681	0.292587508891876	0.128421949447954	2.27832944562529	0.0227069565531603	0.346098403339468	Lactb2	lactamase, beta 2	protein-coding
ENSMUSG00000020547	110.195119265797	-0.501657281100346	0.220183727041455	-2.27835765994595	0.0227052768557756	0.346098403339468	Bzw2	basic leucine zipper and W2 domains 2	protein-coding
ENSMUSG00000036027	17.3162380131072	-1.07920846591934	0.47424399113736	-2.27563972572667	0.0228675816160769	0.34792949903349	1810046K07Rik	RIKEN cDNA 1810046K07 gene	protein-coding
ENSMUSG00000049775	692.989997916166	0.444621267798317	0.19560901378888	2.27301011945285	0.0230255701295704	0.348050816568494	Tmsb4x	thymosin, beta 4, X chromosome	protein-coding
ENSMUSG00000073940	42.8370770119333	-0.832648192526519	0.366094563305278	-2.27440742361473	0.0229415015189711	0.348050816568494	Hbb-bt	hemoglobin, beta adult t chain	protein-coding
ENSMUSG00000034485	122.852519856944	-0.470566656357557	0.206978054243216	-2.27350990460371	0.0229954699403725	0.348050816568494	Uaca	uveal autoantigen with coiled-coil domains and ankyrin repeats	protein-coding
ENSMUSG00000050503	20.177724001298	1.09673240402784	0.482423566721115	2.27338065485067	0.0230032508911061	0.348050816568494	Fbxl22	F-box and leucine-rich repeat protein 22	protein-coding
ENSMUSG00000100277	177.130463207535	-0.802413256027922	0.352875942739392	-2.27392451239025	0.0229705256067825	0.348050816568494	1810053B23Rik	RIKEN cDNA 1810053B23 gene	ncRNA
ENSMUSG00000026872	738.443989488713	0.397561023697473	0.17497171921211	2.27214446704686	0.0230777861028557	0.348428251101911	Zeb2	zinc finger E-box binding homeobox 2	protein-coding
ENSMUSG00000030359	69269.3002015042	0.310038708613936	0.136508126728333	2.27121063078501	0.0231342301860295	0.348499087535715	Pzp	PZP, alpha-2-macroglobulin like	protein-coding
ENSMUSG00000032363	143.150716663507	-0.831254957707803	0.366076299014912	-2.27071503930917	0.0231642340010445	0.348499087535715	Adamts7	a disintegrin-like and metallopeptidase (reprolysin type) with thrombospondin type 1 motif, 7	protein-coding
ENSMUSG00000022407	227.885056036396	-0.418751281281522	0.184531722706612	-2.26926446650746	0.0232522480162386	0.349412159379153	Adsl	adenylosuccinate lyase	protein-coding
ENSMUSG00000028073	230.741828976316	-0.382266938723237	0.168626230256358	-2.26694825675748	0.0233933868073167	0.350298162168578	Pear1	platelet endothelial aggregation receptor 1	protein-coding
ENSMUSG00000066861	17.5294351443357	1.13697147092564	0.501444451734163	2.26739266332214	0.0233662492794082	0.350298162168578	Oas1g	2'-5' oligoadenylate synthetase 1G	protein-coding
ENSMUSG00000058586	195.146797558699	-0.448863069307212	0.197947904426723	-2.26758181960635	0.0233547068122238	0.350298162168578	Serhl	serine hydrolase-like	protein-coding
ENSMUSG00000087361	119.198872920511	0.470687335346585	0.207675808394247	2.26645240476466	0.0234236981193003	0.35034181467791	0610043K17Rik	RIKEN cDNA 0610043K17 gene	ncRNA
ENSMUSG00000024300	77.9368116659615	0.63952038994857	0.282228458869702	2.26596705558961	0.0234534004048633	0.350376266796019	Myo1f	myosin IF	protein-coding
ENSMUSG00000030089	53.5034288653328	-0.754922364187565	0.333453160094527	-2.26395324600781	0.0235769905270714	0.351811615939544	Slc41a3	solute carrier family 41, member 3	protein-coding
ENSMUSG00000028011	18369.6017421148	-0.462048510716678	0.204161873431369	-2.26314787845047	0.0236265749609356	0.352140606760425	Tdo2	tryptophan 2,3-dioxygenase	protein-coding
ENSMUSG00000031059	877.088046427796	-0.295409495044473	0.130648949488129	-2.26109353501778	0.0237534656378232	0.352798279415196	Ndufb11	NADH:ubiquinone oxidoreductase subunit B11	protein-coding
ENSMUSG00000100017	26.9318802964972	-0.878335983226139	0.388385070103403	-2.26150810326538	0.0237278114816912	0.352798279415196	2410022M11Rik	RIKEN cDNA 2410022M11 gene	ncRNA
ENSMUSG00000004070	353.169666907991	-0.361658794873472	0.159905540822066	-2.26170270907564	0.02371577725067	0.352798279415196	Hmox2	heme oxygenase 2	protein-coding
ENSMUSG00000026784	63.3316092459916	-0.689530936993796	0.305572608048632	-2.25652077061847	0.0240380360015068	0.353155291242705	Pdss1	prenyl (solanesyl) diphosphate synthase, subunit 1	protein-coding
ENSMUSG00000089809	1035.03685013845	-0.415585511347283	0.184173011693518	-2.25649517008962	0.0240396374484288	0.353155291242705	A930011G23Rik	RIKEN cDNA A930011G23 gene	ncRNA
ENSMUSG00000115783	16.3955503883228	-1.42380630709473	0.630943980906892	-2.25662871852461	0.0240312843130149	0.353155291242705	Bc1	brain cytoplasmic RNA 1	ncRNA
ENSMUSG00000074115	439.315501187773	1.94837737934433	0.86350605890115	2.25635635009177	0.0240483229761457	0.353155291242705	Saa1	serum amyloid A 1	protein-coding
ENSMUSG00000020088	1018.29501356727	0.278295997841793	0.123219871083111	2.25853180493984	0.0239125240074622	0.353155291242705	Sar1a	secretion associated Ras related GTPase 1A	protein-coding
ENSMUSG00000031799	189.789831828698	0.449388234386654	0.19916842999785	2.25632262297546	0.0240504335858396	0.353155291242705	Tpm4	tropomyosin 4	protein-coding
ENSMUSG00000025044	323.471258884743	0.519795387527173	0.229990398985979	2.26007428927006	0.0238166405449431	0.353155291242705	Msr1	macrophage scavenger receptor 1	protein-coding
ENSMUSG00000038957	278.280684771084	-0.379976447948477	0.168409046415183	-2.25627100228163	0.0240536642690332	0.353155291242705	Edc3	enhancer of mRNA decapping 3	protein-coding
ENSMUSG00000035208	52.9004130468813	0.652331082773365	0.288887898237468	2.25807687602457	0.0239408670223725	0.353155291242705	Slfn8	schlafen 8	protein-coding
ENSMUSG00000035356	371.027493853725	0.437350037382194	0.193615168405167	2.25886246922027	0.0238919412051138	0.353155291242705	Nfkbiz	nuclear factor of kappa light polypeptide gene enhancer in B cells inhibitor, zeta	protein-coding
ENSMUSG00000098557	384.261703486951	0.424581037097209	0.188243924910641	2.25548334321416	0.0241030066410329	0.353473909318267	Kctd12	potassium channel tetramerisation domain containing 12	protein-coding
ENSMUSG00000098188	161.123558187553	0.517453200895485	0.229579672026874	2.25391558550059	0.0242014790008542	0.353573621481441	Sowahc	sosondowah ankyrin repeat domain family member C	protein-coding
ENSMUSG00000025317	710.34424131097	-0.310459111620772	0.137787329212114	-2.25317606049858	0.0242480502063829	0.353573621481441	Car5a	carbonic anhydrase 5a, mitochondrial	protein-coding
ENSMUSG00000091345	47.3191676418751	-1.12457813050243	0.498927691592765	-2.25399020630095	0.0241967841041399	0.353573621481441	Col6a5	collagen, type VI, alpha 5	protein-coding
ENSMUSG00000074896	39.5166327739048	0.828386400554377	0.3676391381224	2.25325955442366	0.0242427883321553	0.353573621481441	Ifit3	interferon-induced protein with tetratricopeptide repeats 3	protein-coding
ENSMUSG00000045991	3767.4507796814	0.337743354010698	0.149967898216399	2.25210433717851	0.024315679289963	0.354155930250623	Onecut2	one cut domain, family member 2	protein-coding
ENSMUSG00000034880	180.834037015366	-0.415841190956912	0.184728707129098	-2.2510913296562	0.024379753461952	0.354282144626639	Mrpl34	mitochondrial ribosomal protein L34	protein-coding
ENSMUSG00000097061	73.0155580604091	0.564685451780468	0.250811193924109	2.25143640100582	0.0243579107923485	0.354282144626639	9330151L19Rik	RIKEN cDNA 9330151L19 gene	ncRNA
ENSMUSG00000039168	1201.54987500204	0.293246140471986	0.13039637956291	2.2488825338169	0.0245199705223866	0.355915304245494	Dap	death-associated protein	protein-coding
ENSMUSG00000029727	1384.05350645211	-0.454311666858978	0.202063404770475	-2.24836193062783	0.0245531206259211	0.355992411070612	Cyp3a13	cytochrome P450, family 3, subfamily a, polypeptide 13	protein-coding
ENSMUSG00000029012	169.100346068434	-0.438756035096745	0.195221986451951	-2.24747244442538	0.0246098497048633	0.35641082449127	Orc5	origin recognition complex, subunit 5	protein-coding
ENSMUSG00000055632	17.7947333987708	-1.34338071257184	0.598106681084215	-2.24605535276187	0.0247004626335929	0.356499209343345	Hmcn2	hemicentin 2	protein-coding
ENSMUSG00000026895	578.055636719476	-0.309559683052609	0.137875149115314	-2.24521739442476	0.0247541799699515	0.356499209343345	Ndufa8	NADH:ubiquinone oxidoreductase subunit A8	protein-coding
ENSMUSG00000062232	1020.6216589256	0.303898274420846	0.135289842278044	2.24627562057676	0.024686359132018	0.356499209343345	Rapgef2	Rap guanine nucleotide exchange factor (GEF) 2	protein-coding
ENSMUSG00000057143	144.745193022182	0.476126127222862	0.211971035335372	2.24618484534717	0.0246921705230675	0.356499209343345	Trim12c	tripartite motif-containing 12C	protein-coding
ENSMUSG00000006344	72.2560014433233	-0.62034036254692	0.276296345485708	-2.24519930387211	0.024755340780176	0.356499209343345	Ggt5	gamma-glutamyltransferase 5	protein-coding
ENSMUSG00000085995	206.050586358481	0.457971210497396	0.204172952864476	2.24305523367428	0.024893252957228	0.357845917951678	Gm2788	predicted gene 2788	ncRNA
ENSMUSG00000024335	1740.60307749987	0.262028675268518	0.116827903210724	2.24286037896181	0.0249058194379609	0.357845917951678	Brd2	bromodomain containing 2	protein-coding
ENSMUSG00000027282	1702.9770922544	-0.330770901736754	0.147619540658923	-2.24069862472343	0.025045603257386	0.359061854770687	Mtch2	mitochondrial carrier 2	protein-coding
ENSMUSG00000053168	282.71513314556	0.49425264217118	0.220631478593705	2.24017282267029	0.0250797053038032	0.359148120296792	9030619P08Rik	lymphocyte antigen 6 complex pseudogene	pseudo
ENSMUSG00000026840	36.3161126494457	-0.777741183189044	0.347422801719199	-2.23860143703995	0.0251818606623946	0.359435288892872	Lamc3	laminin gamma 3	protein-coding
ENSMUSG00000042997	308.751866833447	0.353700934139362	0.158003257447617	2.2385673552118	0.0251840802977802	0.359435288892872	Nhlrc3	NHL repeat containing 3	protein-coding
ENSMUSG00000039765	48.9414018266508	-0.717763666301439	0.320590183289485	-2.23888223568379	0.0251635796307868	0.359435288892872	Cc2d2a	coiled-coil and C2 domain containing 2A	protein-coding
ENSMUSG00000043832	27.8678682320002	0.830001364112953	0.37107773656928	2.23673177428146	0.0253038759887234	0.36074243717257	Clec4a3	C-type lectin domain family 4, member a3	protein-coding
ENSMUSG00000036585	2288.27919610062	0.343142027663678	0.153548901555328	2.23474101206797	0.0254343564591928	0.362198831180576	Fgf1	fibroblast growth factor 1	protein-coding
ENSMUSG00000048832	147.18118184149	0.447172541437987	0.200261887996384	2.23293880783777	0.0255529799557243	0.363483323330147	Vps37c	vacuolar protein sorting 37C	protein-coding
ENSMUSG00000006589	284.045829237093	-0.51097925846476	0.229123429169893	-2.23014844145805	0.0257375898001799	0.365296668551277	Aprt	adenine phosphoribosyl transferase	protein-coding
ENSMUSG00000024053	102.54441398776	0.54830723436361	0.245817572573785	2.23054531302488	0.0257112627273173	0.365296668551277	Emilin2	elastin microfibril interfacer 2	protein-coding
ENSMUSG00000054191	33.0226008146174	-0.836676404221711	0.37560423559382	-2.22754784141065	0.0259106821440204	0.367345679886622	Klf1	Kruppel-like factor 1 (erythroid)	protein-coding
ENSMUSG00000044768	509.953398778424	0.366921690236253	0.164938529628276	2.22459658797244	0.0261083319056475	0.36739508229062	Macir	macrophage immunometabolism regulator	protein-coding
ENSMUSG00000026198	56.9240340773458	0.659278800066657	0.296237136179396	2.22551030761859	0.0260469999409767	0.36739508229062	Abcb6	ATP-binding cassette, sub-family B (MDR/TAP), member 6	protein-coding
ENSMUSG00000031295	354.64507632886	-0.397779376321987	0.178873773700804	-2.22379932000171	0.0261619491816253	0.36739508229062	Phka2	phosphorylase kinase alpha 2	protein-coding
ENSMUSG00000028655	3086.21306126457	0.372683111517116	0.167399415178884	2.22631071392253	0.025993376332347	0.36739508229062	Mfsd2a	major facilitator superfamily domain containing 2A	protein-coding
ENSMUSG00000033788	318.045312888416	0.480404188336709	0.216076816484217	2.22330278719096	0.0261953897106859	0.36739508229062	Dysf	dysferlin	protein-coding
ENSMUSG00000003575	172.327929799963	-0.407034094311074	0.183118835842505	-2.22278659886825	0.0262301931600982	0.36739508229062	Crtc1	CREB regulated transcription coactivator 1	protein-coding
ENSMUSG00000000171	1762.24527540542	-0.319533402243226	0.143738699694858	-2.22301581217557	0.0262147337665652	0.36739508229062	Sdhd	succinate dehydrogenase complex, subunit D, integral membrane protein	protein-coding
ENSMUSG00000020900	214.345290684926	-0.659185601970134	0.296306976168527	-2.22467121933443	0.0261033177177856	0.36739508229062	Myh10	myosin, heavy polypeptide 10, non-muscle	protein-coding
ENSMUSG00000044788	2162.19112283359	-0.362894992792938	0.163091590852344	-2.22509934998112	0.026074569383983	0.36739508229062	Fads6	fatty acid desaturase domain family, member 6	protein-coding
ENSMUSG00000035783	33.1629208371944	-2.57535037967987	1.15746645149962	-2.22498922223036	0.0260819616821819	0.36739508229062	Acta2	actin alpha 2, smooth muscle, aorta	protein-coding
ENSMUSG00000024769	318.630894185824	-0.413360288046435	0.185893785423484	-2.22363693925948	0.0261728811495069	0.36739508229062	Cdc42bpg	CDC42 binding protein kinase gamma (DMPK-like)	protein-coding
ENSMUSG00000016528	769.141725347909	-0.342701550609436	0.154254144647889	-2.22166834733491	0.0263057271683272	0.367647692927397	Mapkapk2	MAP kinase-activated protein kinase 2	protein-coding
ENSMUSG00000028081	1060.00744790355	-0.294203109622263	0.132404618779862	-2.22200035265695	0.0262832817676175	0.367647692927397	Rps3a1	ribosomal protein S3A1	protein-coding
ENSMUSG00000021624	15.9956030915361	1.06116162257417	0.477998297479234	2.2200113016517	0.0264180004507689	0.368813744284315	Cd180	CD180 antigen	protein-coding
ENSMUSG00000074884	446.357844335811	0.333323650032594	0.150315730848951	2.21749013326851	0.0265896165550372	0.369298869122233	Serf2	small EDRK-rich factor 2	protein-coding
ENSMUSG00000029472	902.081495408304	-0.285832782121956	0.128905643535218	-2.21737989340911	0.026597142513417	0.369298869122233	Anapc5	anaphase-promoting complex subunit 5	protein-coding
ENSMUSG00000029096	39.6327016531087	-0.777711745848247	0.350644628478602	-2.21794855156524	0.0265583405491112	0.369298869122233	Htra3	HtrA serine peptidase 3	protein-coding
ENSMUSG00000030847	698.37582254563	0.404294486039414	0.182280885376898	2.21797521557712	0.0265565223509753	0.369298869122233	Bag3	BCL2-associated athanogene 3	protein-coding
ENSMUSG00000074102	433.325899852853	0.401716677126965	0.181057543623497	2.21872377746559	0.0265055223639505	0.369298869122233	Rbm15b	RNA binding motif protein 15B	protein-coding
ENSMUSG00000031196	614.615297769897	0.303303343899269	0.13696484757649	2.21446122319733	0.0267970673461453	0.371268577705857	F8	coagulation factor VIII	protein-coding
ENSMUSG00000072889	338.503069996599	0.377970627965926	0.170674924352778	2.21456449680139	0.0267899711643645	0.371268577705857	Nfxl1	nuclear transcription factor, X-box binding-like 1	protein-coding
ENSMUSG00000026064	498.537483834201	-0.62142328960734	0.280684611924227	-2.2139556755434	0.0268318281861231	0.371347855891929	Ptp4a1	protein tyrosine phosphatase 4a1	protein-coding
ENSMUSG00000066829	79.1703898514082	-0.621240079120984	0.280813447374814	-2.21228749879556	0.0269468063304262	0.372133649409816	Zfp810	zinc finger protein 810	protein-coding
ENSMUSG00000047909	258.622352408547	-0.373073821033743	0.168707493931168	-2.21136484420754	0.0270105822839889	0.37261200242465	Ankrd16	ankyrin repeat domain 16	protein-coding
ENSMUSG00000056666	7704.01380613548	-0.320070502681274	0.144838544905318	-2.20984340108158	0.0271160324326926	0.372860024461584	Retsat	retinol saturase (all trans retinol 13,14 reductase)	protein-coding
ENSMUSG00000057982	276.7801737658	-0.366134436773412	0.16566923330768	-2.21003278317483	0.027102887161362	0.372860024461584	Zfp809	zinc finger protein 809	protein-coding
ENSMUSG00000055202	19.9240264069307	1.14462539398058	0.517899188913081	2.21013165975952	0.0270960261875328	0.372860024461584	Zfp811	zinc finger protein 811	protein-coding
ENSMUSG00000075551	564.513011620295	0.645799409637934	0.292463857590723	2.20813407495183	0.0272349282937707	0.373186440192798	Cyp3a41a	cytochrome P450, family 3, subfamily a, polypeptide 41A	protein-coding
ENSMUSG00000055652	304.095790601556	-0.413181800045792	0.187111773528345	-2.20820845345256	0.0272297453903061	0.373186440192798	Klhl25	kelch-like 25	protein-coding
ENSMUSG00000030852	1251.67349184398	0.449609640554879	0.203643729756471	2.20782462142364	0.0272565010275315	0.373186440192798	Tacc2	transforming, acidic coiled-coil containing protein 2	protein-coding
ENSMUSG00000034435	644.083141537997	-0.375614669492823	0.170082578178341	-2.20842530443636	0.0272146394608932	0.373186440192798	Tmem30b	transmembrane protein 30B	protein-coding
ENSMUSG00000031871	500.239830266022	0.332058438914444	0.15044847036679	2.20712406118116	0.0273053932143103	0.373365953169008	Cdh5	cadherin 5	protein-coding
ENSMUSG00000024331	872.310799760221	0.346774548711815	0.157143253746265	2.20674155870378	0.0273321200351547	0.373365953169008	Dsc2	desmocollin 2	protein-coding
ENSMUSG00000036904	269.155120354264	-0.535400608253889	0.242702743275241	-2.20599322870739	0.0273844738209619	0.373365953169008	Fzd8	frizzled class receptor 8	protein-coding
ENSMUSG00000037379	19.8536137227963	-1.00677983446367	0.456948177793231	-2.20326917447351	0.0275757822715768	0.374930734842806	Spon2	spondin 2, extracellular matrix protein	protein-coding
ENSMUSG00000015806	1762.63076727756	-0.284333407081938	0.129064748450888	-2.2030291810481	0.0275926919650486	0.374930734842806	Qdpr	quinoid dihydropteridine reductase	protein-coding
ENSMUSG00000019139	103.26127296208	0.52211188971415	0.237010025658374	2.20291056576113	0.0276010527798904	0.374930734842806	Isyna1	myo-inositol 1-phosphate synthase A1	protein-coding
ENSMUSG00000087231	20.5679702495378	-0.982181334703776	0.446609706753662	-2.19919388193128	0.0278641391864509	0.376515482513906	E230016M11Rik	RIKEN cDNA E230016M11 gene	ncRNA
ENSMUSG00000048787	518.452759775829	0.397746432943125	0.18077107448083	2.20027697509374	0.0277872498558436	0.376515482513906	Dcun1d3	DCN1, defective in cullin neddylation 1, domain containing 3 (S. cerevisiae)	protein-coding
ENSMUSG00000013833	218.788276006255	-0.412870095703614	0.187758947209937	-2.19893699788365	0.0278824024038684	0.376515482513906	Med16	mediator complex subunit 16	protein-coding
ENSMUSG00000042507	348.624032404379	-0.390214693629119	0.177443781404556	-2.19908914553317	0.0278715841937741	0.376515482513906	Mideas	mitotic deacetylase associated SANT domain protein	protein-coding
ENSMUSG00000026922	710.754137770465	0.328900190221086	0.149933684348537	2.19363775158438	0.0282614621699904	0.379231456694478	Agpat2	1-acylglycerol-3-phosphate O-acyltransferase 2 (lysophosphatidic acid acyltransferase, beta)	protein-coding
ENSMUSG00000031299	1444.1610853377	-0.273636318755492	0.124705027075082	-2.19426854853847	0.0282161091156503	0.379231456694478	Pdha1	pyruvate dehydrogenase E1 alpha 1	protein-coding
ENSMUSG00000030539	230.351721565237	-0.404796816590495	0.184411862818122	-2.19506928895204	0.0281586278123768	0.379231456694478	Sema4b	sema domain, immunoglobulin domain (Ig), transmembrane domain (TM) and short cytoplasmic domain, (semaphorin) 4B	protein-coding
ENSMUSG00000020334	40.1719393563401	-0.786495991742192	0.358513749220548	-2.19376800318573	0.0282520921946174	0.379231456694478	Slc22a4	solute carrier family 22 (organic cation transporter), member 4	protein-coding
ENSMUSG00000040483	53.1615814934892	0.834273729125879	0.380045032913809	2.19519703422906	0.0281494669336099	0.379231456694478	Xaf1	XIAP associated factor 1	protein-coding
ENSMUSG00000024965	142.595325978436	0.536018653316315	0.244258393535435	2.19447383386869	0.0282013630389966	0.379231456694478	Fermt3	fermitin family member 3	protein-coding
ENSMUSG00000073616	188.241668841198	-0.421894624764157	0.192489658404771	-2.19177813634533	0.0283955305565017	0.379380344300847	Cops9	COP9 signalosome subunit 9	protein-coding
ENSMUSG00000036873	61.1135514330142	0.5736944245507	0.261745095966814	2.19180581944289	0.028393530741572	0.379380344300847	2410004B18Rik	RIKEN cDNA 2410004B18 gene	protein-coding
ENSMUSG00000029798	191.678560314068	0.421737201150082	0.192417515211593	2.19178176522192	0.0283952684011241	0.379380344300847	Herc6	hect domain and RLD 6	protein-coding
ENSMUSG00000035181	469.727760351042	0.31544287459139	0.143944035157284	2.19142720465431	0.0284208922302323	0.379380344300847	Heatr5a	HEAT repeat containing 5A	protein-coding
ENSMUSG00000033931	115.022079602134	0.462951215344677	0.211314636157319	2.19081471952573	0.0284652030033848	0.37957561627454	Rbm34	RNA binding motif protein 34	protein-coding
ENSMUSG00000062991	20.2440896289788	1.33958947723653	0.611795922555064	2.18960183919166	0.0285531255238867	0.380351426249441	Nrg1	neuregulin 1	protein-coding
ENSMUSG00000030339	868.831809259391	-0.30412429886749	0.139092932285719	-2.18648276278172	0.0287803044304572	0.382635313616622	Ltbr	lymphotoxin B receptor	protein-coding
ENSMUSG00000061904	3543.14243117059	-0.313434314935415	0.143381445219705	-2.18601726642619	0.0288143421186118	0.382635313616622	Slc25a3	solute carrier family 25 (mitochondrial carrier, phosphate carrier), member 3	protein-coding
ENSMUSG00000064345	25758.931489342	0.382252816242339	0.174843704550814	2.1862543877366	0.0287969991770459	0.382635313616622	ND2	NADH dehydrogenase subunit 2	protein-coding
ENSMUSG00000026270	290.910576868909	0.368242641827836	0.168616620308969	2.1839047725727	0.0289692462580534	0.383895047821749	Capn10	calpain 10	protein-coding
ENSMUSG00000022474	34.785628796986	-0.834230882840742	0.382225029342192	-2.18256476891754	0.0290678766567922	0.384405384371312	Pmm1	phosphomannomutase 1	protein-coding
ENSMUSG00000025245	182.567823394991	0.395285982924705	0.181439648407518	2.178608624929	0.0293607549128266	0.387877410976474	Lztfl1	leucine zipper transcription factor-like 1	protein-coding
ENSMUSG00000071477	140.468259285668	-0.462690770239921	0.212661021371004	-2.17571968411042	0.0295762274115477	0.390320739049403	Zfp777	zinc finger protein 777	protein-coding
ENSMUSG00000026594	568.961781763376	0.463087484086708	0.212893804436083	2.17520413669784	0.0296148223330333	0.390427162881268	Ralgps2	Ral GEF with PH domain and SH3 binding motif 2	protein-coding
ENSMUSG00000035469	1358.84107524856	-0.260698404668441	0.119875839640575	-2.17473683980105	0.0296498425379366	0.390486288748849	Rcbtb1	regulator of chromosome condensation (RCC1) and BTB (POZ) domain containing protein 1	protein-coding
ENSMUSG00000037366	1242.45366682503	-0.366556182357815	0.168784456995587	-2.17174133734007	0.0298751786759989	0.390961320706766	Pafah2	platelet-activating factor acetylhydrolase 2	protein-coding
ENSMUSG00000051674	518.742729978406	-0.321108397931786	0.147797029532086	-2.17263093140904	0.0298081059344521	0.390961320706766	Dcun1d4	DCN1, defective in cullin neddylation 1, domain containing 4 (S. cerevisiae)	protein-coding
ENSMUSG00000030530	6929.4069634619	-0.435570898670197	0.200546274189949	-2.17192216823556	0.0298615340685259	0.390961320706766	Furin	furin (paired basic amino acid cleaving enzyme)	protein-coding
ENSMUSG00000045128	927.083757704226	-0.290527168680907	0.133668636391585	-2.17348793646552	0.029743612790145	0.390961320706766	Rpl18a	ribosomal protein L18A	protein-coding
ENSMUSG00000021188	1208.10013591406	0.28795463090907	0.132557244207224	2.17230399312554	0.0298327410440351	0.390961320706766	Trip11	thyroid hormone receptor interactor 11	protein-coding
ENSMUSG00000057863	562.360039167388	-0.312347616909334	0.143845287111191	-2.17141362906031	0.0298999195848622	0.390961320706766	Rpl36	ribosomal protein L36	protein-coding
ENSMUSG00000062624	393.111162641592	-0.407506091881246	0.187543639059673	-2.17286010831637	0.0297908476664206	0.390961320706766	Cyp2c67	cytochrome P450, family 2, subfamily c, polypeptide 67	protein-coding
ENSMUSG00000022025	19.5202116444618	-0.973508919918533	0.448868527836514	-2.16880636432836	0.0300973878630162	0.392740199992093	Cnmd	chondromodulin	protein-coding
ENSMUSG00000025630	396.291790265151	-0.330753971987321	0.152647126647069	-2.1667880637678	0.0302510180028396	0.394342526218464	Hprt	hypoxanthine guanine phosphoribosyl transferase	protein-coding
ENSMUSG00000045639	293.39667544121	-0.375443633070215	0.173339635155255	-2.16594221358515	0.0303156029944171	0.394782007222612	Zfp629	zinc finger protein 629	protein-coding
ENSMUSG00000023456	2736.43737147262	-0.33873757643315	0.15651726554387	-2.16421859439018	0.0304475768802209	0.39529300826829	Tpi1	triosephosphate isomerase 1	protein-coding
ENSMUSG00000097589	489.205739245479	0.368662659836422	0.170284733060048	2.16497775937682	0.0303893885263362	0.39529300826829	Dleu2	deleted in lymphocytic leukemia, 2	ncRNA
ENSMUSG00000022508	128.487104349003	-0.586074584554547	0.270795796707998	-2.16426765732452	0.0304438134217451	0.39529300826829	Bcl6	B cell leukemia/lymphoma 6	protein-coding
ENSMUSG00000020483	1359.28248397289	0.331743806237183	0.153346367504189	2.1633626647734	0.0305132967929205	0.395744461853821	Dynll2	dynein light chain LC8-type 2	protein-coding
ENSMUSG00000110353	244.461334452158	-0.370486234387367	0.171317518630496	-2.1625706311241	0.0305742191525684	0.395753891836461	Gm33543	predicted gene, 33543	ncRNA
ENSMUSG00000020108	315.723413011169	-1.687412095996	0.780322780413278	-2.16245397206308	0.0305832012605322	0.395753891836461	Ddit4	DNA-damage-inducible transcript 4	protein-coding
ENSMUSG00000051359	196.822014242445	-0.51341103818768	0.237454296650137	-2.16214676015795	0.0306068657355536	0.395753891836461	Ncald	neurocalcin delta	protein-coding
ENSMUSG00000027999	312.899943374006	-0.370052789372028	0.171306496447436	-2.16017954395312	0.0307587730987981	0.396915429250686	Pla2g12a	phospholipase A2, group XIIA	protein-coding
ENSMUSG00000055817	134.675684138203	-0.439876967086891	0.203599236349045	-2.16050401256308	0.0307336733167712	0.396915429250686	Mta3	metastasis associated 3	protein-coding
ENSMUSG00000059326	66.7820481660229	0.573271427166453	0.26548844115772	2.15930842286986	0.0308262471238548	0.397385129253886	Csf2ra	colony stimulating factor 2 receptor, alpha, low-affinity (granulocyte-macrophage)	protein-coding
ENSMUSG00000036850	98.0039322221818	-0.501545302853719	0.232317064137379	-2.1588827523971	0.0308592642798671	0.397410142609205	Mrpl41	mitochondrial ribosomal protein L41	protein-coding
ENSMUSG00000036098	505.964464364526	-0.317761531672248	0.147258763718594	-2.1578446243069	0.0309399140829637	0.398047908745413	Myrf	myelin regulatory factor	protein-coding
ENSMUSG00000074491	711.625143694735	0.3093421384784	0.143408839786596	2.15706464774923	0.0310006276602576	0.398428167356155	Clec4g	C-type lectin domain family 4, member g	protein-coding
ENSMUSG00000033781	587.035170334162	0.334664979145806	0.155196127897107	2.15640031539759	0.0310524200783561	0.398693120443793	Asb13	ankyrin repeat and SOCS box-containing 13	protein-coding
ENSMUSG00000025362	918.369480827628	-0.330475099008915	0.153284023740793	-2.15596570956251	0.0310863428181019	0.398728336968794	Rps26	ribosomal protein S26	protein-coding
ENSMUSG00000029422	426.057866789936	0.371487411989322	0.172420306852096	2.15454559136115	0.0311974106243334	0.399351838902878	Rsrc2	arginine/serine-rich coiled-coil 2	protein-coding
ENSMUSG00000033712	271.215638702087	-0.403820401565439	0.18741702541083	-2.15466231352375	0.0311882689277909	0.399351838902878	Ccar2	cell cycle activator and apoptosis regulator 2	protein-coding
ENSMUSG00000018809	42.3521420205443	-0.702397656238075	0.326080050460832	-2.15406509918473	0.0312350670597922	0.399434037560623	Smyd4	SET and MYND domain containing 4	protein-coding
ENSMUSG00000016253	258.270923005768	-0.383827626668497	0.178283959100918	-2.15290051109551	0.031326498324892	0.399803653272175	Nelfcd	negative elongation factor complex member C/D, Th1l	protein-coding
ENSMUSG00000011148	189.511699467881	-0.445211370646453	0.20676790111072	-2.15319383838041	0.031303447729697	0.399803653272175	Adssl1	adenylosuccinate synthetase like 1	protein-coding
ENSMUSG00000028017	23.7185980275562	-0.910496774133822	0.423408898264561	-2.15039593609322	0.0315239095314767	0.401172990427831	Egf	epidermal growth factor	protein-coding
ENSMUSG00000000751	226.9884620387	-0.366762131601941	0.170550153990036	-2.15046496893441	0.0315184540797084	0.401172990427831	Rpa1	replication protein A1	protein-coding
ENSMUSG00000001870	67.436666917203	-0.666895899724178	0.310134319128435	-2.15034537808761	0.0315279054879551	0.401172990427831	Ltbp1	latent transforming growth factor beta binding protein 1	protein-coding
ENSMUSG00000071657	377.751185894402	-0.360062109875823	0.167574918581339	-2.14866349286664	0.0316610846112217	0.40246714712555	Bscl2	Berardinelli-Seip congenital lipodystrophy 2 (seipin)	protein-coding
ENSMUSG00000018858	211.689410007903	-0.373367826123827	0.173973119768919	-2.14612364611129	0.0318631151913119	0.404633085468219	Mrpl58	mitochondrial ribosomal protein L58	protein-coding
ENSMUSG00000047153	741.036826019162	0.335711522907183	0.156479600974952	2.14540119488751	0.0319207836540148	0.404963275166212	Khnyn	KH and NYN domain containing	protein-coding
ENSMUSG00000020661	553.959476251499	-0.303401743647617	0.141471880220001	-2.14460812407244	0.0319841922074772	0.405350705518604	Dnmt3a	DNA methyltransferase 3A	protein-coding
ENSMUSG00000024621	844.88459012355	0.3508594376837	0.163629815673406	2.1442268100087	0.0320147179053636	0.405350705518604	Csf1r	colony stimulating factor 1 receptor	protein-coding
ENSMUSG00000059895	136.979801944259	-0.42880405136143	0.200062045658472	-2.14335532734403	0.0320845773061132	0.40583340711234	Ptp4a3	protein tyrosine phosphatase 4a3	protein-coding
ENSMUSG00000030109	818.325083611659	-0.397958124132492	0.185749531001427	-2.14244483949429	0.0321577029376675	0.406356428030525	Slc6a12	solute carrier family 6 (neurotransmitter transporter, betaine/GABA), member 12	protein-coding
ENSMUSG00000037470	1437.90624392114	0.319034284674504	0.14902405313277	2.14082410166543	0.032288225579399	0.406799831240743	Uggt1	UDP-glucose glycoprotein glucosyltransferase 1	protein-coding
ENSMUSG00000040274	472.081816619636	-0.381063260021775	0.177941560085438	-2.14150791888533	0.0322331005738208	0.406799831240743	Cdk6	cyclin-dependent kinase 6	protein-coding
ENSMUSG00000015757	294.367228857144	0.365772764747437	0.170838468522522	2.14104450777851	0.0322704490214668	0.406799831240743	Ppil4	peptidylprolyl isomerase (cyclophilin)-like 4	protein-coding
ENSMUSG00000031274	43.0002980788613	-0.725431648375552	0.338993973936574	-2.13995440671545	0.0323584515502988	0.406882869641319	Col4a5	collagen, type IV, alpha 5	protein-coding
ENSMUSG00000007216	44.5342916930859	-0.687132599402776	0.321072069389792	-2.14011950870935	0.0323451098700392	0.406882869641319	Zfp775	zinc finger protein 775	protein-coding
ENSMUSG00000031375	1099.24722316212	-0.318122388239033	0.148779926550233	-2.13820772476067	0.0324998877090455	0.407297652097505	Bgn	biglycan	protein-coding
ENSMUSG00000039048	306.26878673122	-0.372847835953665	0.174363545199562	-2.13833594359953	0.0324894873127156	0.407297652097505	Foxred1	FAD-dependent oxidoreductase domain containing 1	protein-coding
ENSMUSG00000102101	31.2468319304073	-0.77633712329898	0.363035836663815	-2.13845864483593	0.0324795371432388	0.407297652097505	Zbtb11os1	zinc finger and BTB domain containing 11, opposite strand 1	ncRNA
ENSMUSG00000039164	60.0967424884668	0.594925097958657	0.278428607854138	2.13672403329447	0.0326204440589793	0.40817048789259	Naif1	nuclear apoptosis inducing factor 1	protein-coding
ENSMUSG00000025791	2535.93243713146	-0.306801968718832	0.143664032782921	-2.13555169499116	0.0327159723024839	0.408876029104525	Pgm1	phosphoglucomutase 1	protein-coding
ENSMUSG00000034032	236.476613962853	-0.402872485294373	0.188745288134383	-2.13447704722321	0.0328037505627938	0.409262792387324	Rpap1	RNA polymerase II associated protein 1	protein-coding
ENSMUSG00000096740	48.8863365027519	0.644816618288249	0.302277505389632	2.13319419007739	0.0329087995390404	0.410173224663985	Lbhd1	LBH domain containing 1	protein-coding
ENSMUSG00000033386	494.289086210408	-0.361206148764198	0.169534804404162	-2.13057224464129	0.0331243981703252	0.411859253635662	Frrs1	ferric-chelate reductase 1	protein-coding
ENSMUSG00000073460	70.0035817600214	0.806642514384742	0.378638800360145	2.13037468325353	0.0331406922107519	0.411859253635662	Pnldc1	poly(A)-specific ribonuclease (PARN)-like domain containing 1	protein-coding
ENSMUSG00000028334	71.8505951852069	0.623864644528012	0.293069087701354	2.12872892675651	0.0332766941351058	0.412213700858859	Nans	N-acetylneuraminic acid synthase (sialic acid synthase)	protein-coding
ENSMUSG00000074211	75.7188747671855	-0.543006964851053	0.25510152870437	-2.12859157531874	0.0332880661362947	0.412213700858859	Sdhaf1	succinate dehydrogenase complex assembly factor 1	protein-coding
ENSMUSG00000020077	91.5963889734009	0.618382086285661	0.29049856967342	2.1286923614834	0.0332797212291929	0.412213700858859	Srgn	serglycin	protein-coding
ENSMUSG00000095325	67.6832130064737	-0.560178437896845	0.263183643226947	-2.12846980544986	0.0332981508435409	0.412213700858859	Zfp870	zinc finger protein 870	protein-coding
ENSMUSG00000025402	167.318919978873	-0.49827388938804	0.23440546526955	-2.12569228629145	0.0335288896381874	0.414106088991933	Nab2	Ngfi-A binding protein 2	protein-coding
ENSMUSG00000051682	43.0064486370183	0.761474081839411	0.35816077213934	2.12606779154241	0.0334976152919288	0.414106088991933	Treml4	triggering receptor expressed on myeloid cells-like 4	protein-coding
ENSMUSG00000028003	197.016515779515	0.427810183950975	0.201352743907405	2.1246801789188	0.0336133084680616	0.414510114454746	Lrat	lecithin-retinol acyltransferase (phosphatidylcholine-retinol-O-acyltransferase)	protein-coding
ENSMUSG00000039166	81.4581105081083	-0.602630999249431	0.283773033761118	-2.12363730007105	0.0337004840198317	0.415184768444708	Akap7	A kinase (PRKA) anchor protein 7	protein-coding
ENSMUSG00000027332	1692.67346361764	-0.297911403337831	0.14041974588223	-2.12157771306387	0.0338732155798477	0.416047737366336	Ivd	isovaleryl coenzyme A dehydrogenase	protein-coding
ENSMUSG00000055172	989.343028178327	0.313950188910594	0.148001936145255	2.12125730978594	0.0339001547934362	0.416047737366336	C1ra	complement component 1, r subcomponent A	protein-coding
ENSMUSG00000058317	208.441482610985	0.386766833832491	0.182329576222593	2.12125120808878	0.0339006679962248	0.416047737366336	Ube2e2	ubiquitin-conjugating enzyme E2E 2	protein-coding
ENSMUSG00000038848	484.799442560027	0.315785104700012	0.148914269984003	2.12058323714668	0.0339568900138313	0.416338168261625	Ythdf1	YTH N6-methyladenosine RNA binding protein 1	protein-coding
ENSMUSG00000041328	686.837727502391	0.304394460403197	0.143612388927652	2.11955571992151	0.034043530066844	0.417000634573564	Pcf11	PCF11 cleavage and polyadenylation factor subunit	protein-coding
ENSMUSG00000031838	163.094350938298	0.427838363977758	0.201904350684172	2.11901508079439	0.0340891924756158	0.417160376438445	Ifi30	interferon gamma inducible protein 30	protein-coding
ENSMUSG00000028282	197.752685257206	0.376056797157213	0.177667496858826	2.11663249500288	0.0342910500390806	0.417634474155184	Casp8ap2	caspase 8 associated protein 2	protein-coding
ENSMUSG00000028470	471.933049277168	-0.302047120898037	0.142752296589281	-2.11588274314823	0.034354781470196	0.417634474155184	Hint2	histidine triad nucleotide binding protein 2	protein-coding
ENSMUSG00000042797	917.349306352279	0.300263728599313	0.141907902206423	2.1159056256257	0.0343528348862976	0.417634474155184	Aqp11	aquaporin 11	protein-coding
ENSMUSG00000051615	226.985544867665	0.409612568393215	0.193640397551855	2.1153260041388	0.0344021716165714	0.417634474155184	Rap2a	RAS related protein 2a	protein-coding
ENSMUSG00000041736	331.819930287917	-0.356494326137344	0.16853557178544	-2.11524678357629	0.034408919482371	0.417634474155184	Tspo	translocator protein	protein-coding
ENSMUSG00000022840	28.0603475117944	-0.85903001392389	0.40597494414854	-2.11596805740205	0.0343475243720733	0.417634474155184	Adcy5	adenylate cyclase 5	protein-coding
ENSMUSG00000019578	422.810350408258	-0.318985134073293	0.150813626861658	-2.11509490694697	0.0344218592242387	0.417634474155184	Ubxn6	UBX domain protein 6	protein-coding
ENSMUSG00000024087	31.2239608354549	-0.780994864128105	0.369231872304078	-2.11518810457653	0.0344139183836171	0.417634474155184	Cyp1b1	cytochrome P450, family 1, subfamily b, polypeptide 1	protein-coding
ENSMUSG00000025217	200.639941516397	-0.382175518124762	0.180653420077205	-2.11551775749075	0.0343858430894763	0.417634474155184	Btrc	beta-transducin repeat containing protein	protein-coding
ENSMUSG00000046826	52.7922295877774	0.663161193731991	0.313720938340519	2.11385697505527	0.0345274849602067	0.418122611430988	Fam187b	family with sequence similarity 187, member B	protein-coding
ENSMUSG00000000088	1285.42843929827	-0.334509916125478	0.158244358131009	-2.1138821002929	0.0345253384158776	0.418122611430988	Cox5a	cytochrome c oxidase subunit 5A	protein-coding
ENSMUSG00000026315	40.3362110767302	0.80624156991871	0.381579405657751	2.11290640418327	0.0346087796271268	0.418710571307187	Serpinb8	serine (or cysteine) peptidase inhibitor, clade B, member 8	protein-coding
ENSMUSG00000021226	443.315710199771	0.512493842750829	0.24284015752123	2.11041636598355	0.0348225080097911	0.420898140292258	Acot2	acyl-CoA thioesterase 2	protein-coding
ENSMUSG00000026581	26.8579549368541	0.910543895838895	0.431782103417697	2.10880415985665	0.0349614894048272	0.42185394161568	Sell	selectin, lymphocyte	protein-coding
ENSMUSG00000027430	52.7756649079446	-0.598407672570675	0.283781214250802	-2.10869374898724	0.0349710247568415	0.42185394161568	Dtd1	D-tyrosyl-tRNA deacylase 1	protein-coding
ENSMUSG00000020137	236.809798032566	0.375741560983048	0.17821576015776	2.10835203716234	0.0350005498947635	0.42185394161568	Thap2	THAP domain containing, apoptosis associated protein 2	protein-coding
ENSMUSG00000026687	2784.01442577653	-0.249232834514148	0.118257230430645	-2.10754838081818	0.0350700726034854	0.422293868600162	Aldh9a1	aldehyde dehydrogenase 9, subfamily A1	protein-coding
ENSMUSG00000045659	192.657114549132	-0.417330594946669	0.198150225951718	-2.10613231926547	0.0351928601437744	0.42257868123811	Plekha7	pleckstrin homology domain containing, family A member 7	protein-coding
ENSMUSG00000020715	1444.97203616391	0.331459631681419	0.157344926648076	2.10657972101494	0.0351540260800088	0.42257868123811	Ern1	endoplasmic reticulum (ER) to nucleus signalling 1	protein-coding
ENSMUSG00000024293	210.251934790059	0.414075070335972	0.196575234446697	2.10644576617942	0.035165649399431	0.42257868123811	Esco1	establishment of sister chromatid cohesion N-acetyltransferase 1	protein-coding
ENSMUSG00000033327	405.742850086365	-0.60152204477289	0.2856632863098	-2.10570302030532	0.03523015731968	0.422629692123891	Tnxb	tenascin XB	protein-coding
ENSMUSG00000026177	134.924124197204	0.451855886245901	0.214724925825383	2.10434761827956	0.0353481351230633	0.423037209951909	Slc11a1	solute carrier family 11 (proton-coupled divalent metal ion transporters), member 1	protein-coding
ENSMUSG00000025405	677.433836839433	0.505808753296023	0.240336764551909	2.10458335094536	0.0353275921372802	0.423037209951909	Inhbc	inhibin beta-C	protein-coding
ENSMUSG00000035173	307.896057976213	0.356949506442981	0.169638869246158	2.10417287045826	0.0353633701469026	0.423037209951909	Ccdc186	coiled-coil domain containing 186	protein-coding
ENSMUSG00000034330	54.7906108637809	0.637786834827679	0.303271789585567	2.1030206459336	0.0354639647791059	0.423771013091499	Plcg2	phospholipase C, gamma 2	protein-coding
ENSMUSG00000049960	161.254253204071	-0.393637246974254	0.187315018729404	-2.10147189288064	0.0355995627897551	0.423771013091499	Mrps16	mitochondrial ribosomal protein S16	protein-coding
ENSMUSG00000044408	276.127594652845	-0.386566730052339	0.183899579057012	-2.10205337083722	0.0355486008701948	0.423771013091499	Sptssa	serine palmitoyltransferase, small subunit A	protein-coding
ENSMUSG00000022551	1475.60777808041	-0.301622963260826	0.143511076591536	-2.10173995223596	0.0355760617806292	0.423771013091499	Cyc1	cytochrome c-1	protein-coding
ENSMUSG00000021048	2610.67752039875	-0.26842196611947	0.127805914691464	-2.10023117292707	0.0357085104278645	0.423992972471245	Mthfd1	methylenetetrahydrofolate dehydrogenase (NADP+ dependent), methenyltetrahydrofolate cyclohydrolase, formyltetrahydrofolate synthase	protein-coding
ENSMUSG00000024827	2817.04350610457	-0.440230640556312	0.20960183979458	-2.10031858970207	0.0357008250575859	0.423992972471245	Gldc	glycine decarboxylase	protein-coding
ENSMUSG00000026021	114.153969529238	0.444641330235767	0.211793130839319	2.09941336847748	0.0357804772498408	0.424453379472137	Sumo1	small ubiquitin-like modifier 1	protein-coding
ENSMUSG00000004264	1652.15929538304	-0.284079662976157	0.135362618341013	-2.09865667831933	0.0358471761578576	0.424850499264767	Phb2	prohibitin 2	protein-coding
ENSMUSG00000034810	19.8695914917357	-1.2843409591549	0.612674411584621	-2.09628627354141	0.0360568036605464	0.426268374789466	Scn7a	sodium channel, voltage-gated, type VII, alpha	protein-coding
ENSMUSG00000027962	758.732794846937	0.327612109738156	0.156244428341867	2.09679227102635	0.0360119680849574	0.426268374789466	Vcam1	vascular cell adhesion molecule 1	protein-coding
ENSMUSG00000063362	535.463852078264	0.28982361348731	0.138263186014227	2.09617340553317	0.0360668111919145	0.426268374789466	Alg11	asparagine-linked glycosylation 11 (alpha-1,2-mannosyltransferase)	protein-coding
ENSMUSG00000000266	132.674155547442	-0.500415461608235	0.238920547128324	-2.09448483030412	0.036216813005795	0.427645987736017	Mid2	midline 2	protein-coding
ENSMUSG00000057841	952.863893843474	-0.302811823459839	0.144609162907034	-2.09400163428447	0.036259834666724	0.427759008965006	Rpl32	ribosomal protein L32	protein-coding
ENSMUSG00000033965	1518.64303358787	0.37453695359411	0.178980157911852	2.09261718150104	0.0363833415657657	0.428530414881848	Slc16a2	solute carrier family 16 (monocarboxylic acid transporters), member 2	protein-coding
ENSMUSG00000030220	43.7532053084373	0.641072160588772	0.306560290370607	2.09117808380781	0.0365121031718949	0.429151447943191	Arhgdib	Rho, GDP dissociation inhibitor (GDI) beta	protein-coding
ENSMUSG00000046318	144.426451126806	-0.45223038154254	0.216236253351509	-2.09137170355705	0.0364947566938313	0.429151447943191	Ccbe1	collagen and calcium binding EGF domains 1	protein-coding
ENSMUSG00000064558	32.9500479977245	-0.835888498774206	0.399979332891058	-2.08982922375611	0.0366331431935254	0.42978406895303	Gm24620	predicted gene, 24620	snoRNA
ENSMUSG00000085622	36.4115117420825	0.733895229288788	0.351150398799457	2.08997407321163	0.0366201287580135	0.42978406895303	3110056K07Rik	RIKEN cDNA 3110056K07 gene	ncRNA
ENSMUSG00000069874	288.993838357561	0.483440440302158	0.231383941458313	2.0893430946644	0.0366768497328217	0.429902432981965	Irgm2	immunity-related GTPase family M member 2	protein-coding
ENSMUSG00000063904	579.558106101569	-0.308543911585876	0.147725899332976	-2.08862435753675	0.0367415508131192	0.430266439375612	Dpp3	dipeptidylpeptidase 3	protein-coding
ENSMUSG00000022401	564.953403178033	0.307674723024353	0.147346313927268	2.08810600566652	0.0367882734331763	0.430419433360895	Xpnpep3	X-prolyl aminopeptidase 3, mitochondrial	protein-coding
ENSMUSG00000020385	790.402555441997	0.301181543475364	0.14428068286721	2.08746962857501	0.0368457036745735	0.430697311325819	Clk4	CDC like kinase 4	protein-coding
ENSMUSG00000071711	582.435291895298	-0.324794406177928	0.155634210916838	-2.0869088117874	0.0368963782108465	0.43089578498658	Mpst	mercaptopyruvate sulfurtransferase	protein-coding
ENSMUSG00000031169	60.6082128189789	-0.756900530187435	0.362809156285006	-2.08622223853923	0.0369584967067566	0.431227423253653	Porcn	porcupine O-acyltransferase	protein-coding
ENSMUSG00000005732	157.665973154517	-0.436276438537246	0.209186062400072	-2.0855903760111	0.0370157438644225	0.431501670499758	Ranbp1	RAN binding protein 1	protein-coding
ENSMUSG00000022812	1351.101245704	-0.36036582068592	0.17291982587952	-2.08400522527128	0.0371596919688501	0.432785192074367	Gsk3b	glycogen synthase kinase 3 beta	protein-coding
ENSMUSG00000026499	558.529817891736	0.327534236073025	0.157268298581713	2.08264627408585	0.0372834779738679	0.433043702388576	Acbd3	acyl-Coenzyme A binding domain containing 3	protein-coding
ENSMUSG00000028522	776.467116827811	0.265719067339153	0.127582368387909	2.08272562029297	0.0372762407411116	0.433043702388576	Mier1	MEIR1 treanscription regulator	protein-coding
ENSMUSG00000024679	45.1408797293896	0.692568969200662	0.332504416116229	2.08288652911777	0.0372615677864912	0.433043702388576	Ms4a6d	membrane-spanning 4-domains, subfamily A, member 6D	protein-coding
ENSMUSG00000046679	134.44493721543	0.417181399682014	0.200363145756801	2.08212642153455	0.0373309237474607	0.433201318405197	C87436	expressed sequence C87436	protein-coding
ENSMUSG00000036875	282.117785309851	0.352266230795399	0.16925906220275	2.08122523078516	0.0374132951715121	0.43376357085521	Dna2	DNA replication helicase/nuclease 2	protein-coding
ENSMUSG00000056938	180.227997990918	-0.404676941740214	0.194684966056959	-2.07862450776922	0.0376518765882892	0.435690882440578	Acbd4	acyl-Coenzyme A binding domain containing 4	protein-coding
ENSMUSG00000006456	388.935102657825	0.32888570402348	0.158247468340886	2.07829994041369	0.0376817419439536	0.435690882440578	Rbm14	RNA binding motif protein 14	protein-coding
ENSMUSG00000029695	6234.41142742092	-0.447526338982811	0.215395529580249	-2.07769557638882	0.0377374067479728	0.435940341005489	Aass	aminoadipate-semialdehyde synthase	protein-coding
ENSMUSG00000027086	514.082707940436	-0.332102970205638	0.159879727589596	-2.07720500411491	0.0377826422147314	0.436068978918759	Fastkd1	FAST kinase domains 1	protein-coding
ENSMUSG00000037621	236.616955397124	-0.452617165037077	0.218045998152115	-2.07578753507467	0.0379136057254218	0.437148294998938	Atoh8	atonal bHLH transcription factor 8	protein-coding
ENSMUSG00000018387	475.346221040733	-0.346836570301041	0.167153015042024	-2.0749644881598	0.0379898261258995	0.437170165534256	Shroom1	shroom family member 1	protein-coding
ENSMUSG00000097746	23.1520827915411	0.948489694249815	0.457251844736341	2.07432666520291	0.0380489829715066	0.437170165534256	Gm6225	predicted gene 6225	ncRNA
ENSMUSG00000037847	567.856523843824	0.318959954464257	0.153747706744987	2.07456723236398	0.0380266616377861	0.437170165534256	Nmrk1	nicotinamide riboside kinase 1	protein-coding
ENSMUSG00000031642	210.50418493389	-0.352904207119929	0.170214976655722	-2.07328528930633	0.0381457369329386	0.437888405653877	Sh3rf1	SH3 domain containing ring finger 1	protein-coding
ENSMUSG00000017756	1391.34618226281	-0.300467028945907	0.144993074303267	-2.07228538597265	0.0382388344826182	0.438258938204926	Slc12a7	solute carrier family 12, member 7	protein-coding
ENSMUSG00000024781	2392.72677366282	0.265014886587778	0.127890436578008	2.07220253272128	0.0382465573222315	0.438258938204926	Lipa	lysosomal acid lipase A	protein-coding
ENSMUSG00000027281	60.0296189613685	0.574731967580255	0.277445578966401	2.07151243757917	0.0383109333592897	0.438603595164366	Slx4ip	SLX4 interacting protein	protein-coding
ENSMUSG00000025646	104.737140269216	-0.451463402967221	0.218111198206513	-2.06987723087819	0.0384638426636033	0.439960304098532	Atrip	ATR interacting protein	protein-coding
ENSMUSG00000028467	202.514487671363	-0.408990181593698	0.197671968272172	-2.06903480128535	0.0385428210900788	0.440076425089221	Gba2	glucosidase beta 2	protein-coding
ENSMUSG00000001666	994.824297941374	-0.311542348510667	0.150671103769844	-2.06769805699811	0.0386684247444625	0.441116695479203	Ddt	D-dopachrome tautomerase	protein-coding
ENSMUSG00000061947	2154.04936018382	0.37625684725335	0.182018976335846	2.06712978408972	0.0387219262774697	0.441333327305065	Serpina10	serine (or cysteine) peptidase inhibitor, clade A (alpha-1 antiproteinase, antitrypsin), member 10	protein-coding
ENSMUSG00000071014	399.434079427159	-0.323222314606421	0.156421125553141	-2.06635972899078	0.0387945254738915	0.441581338542842	Ndufb6	NADH:ubiquinone oxidoreductase subunit B6	protein-coding
ENSMUSG00000069792	150.318750129931	0.578119731552697	0.279803052757052	2.06616663348083	0.0388127482422705	0.441581338542842	Wfdc17	WAP four-disulfide core domain 17	protein-coding
ENSMUSG00000053332	486.04319269377	0.336422403049618	0.162947457040452	2.06460664781102	0.0389602337480436	0.441843879871549	Gas5	growth arrest specific 5	ncRNA
ENSMUSG00000020321	3930.63818523744	-0.28557701429027	0.138329943977517	-2.06446273365573	0.0389738637567371	0.441843879871549	Mdh1	malate dehydrogenase 1, NAD (soluble)	protein-coding
ENSMUSG00000002831	617.516505248879	0.973452120730592	0.471528467306991	2.06446097791339	0.038974030066868	0.441843879871549	Plin4	perilipin 4	protein-coding
ENSMUSG00000028683	133.760653076922	-0.477778668781878	0.231723537798998	-2.06184780933352	0.0392222276976821	0.444263815587208	Eif2b3	eukaryotic translation initiation factor 2B, subunit 3	protein-coding
ENSMUSG00000026888	496.777274103866	-0.429494579944425	0.20850332598242	-2.0598931835775	0.0394087535014738	0.445328469858647	Grb14	growth factor receptor bound protein 14	protein-coding
ENSMUSG00000038167	82.0921450621412	-0.610045332681224	0.296183678261691	-2.05968585528276	0.0394285825056431	0.445328469858647	Plekhg6	pleckstrin homology domain containing, family G (with RhoGef domain) member 6	protein-coding
ENSMUSG00000000958	86.5326674438605	0.491197769642851	0.238514483389081	2.05940437101917	0.0394555173873825	0.445328469858647	Slc7a7	solute carrier family 7 (cationic amino acid transporter, y+ system), member 7	protein-coding
ENSMUSG00000023828	47.0678118085621	-0.743280936087165	0.360799664062163	-2.06009320440804	0.0393896314119391	0.445328469858647	Slc22a3	solute carrier family 22 (organic cation transporter), member 3	protein-coding
ENSMUSG00000063524	1343.36541015433	-0.259412673149674	0.126019121657646	-2.05851834021202	0.0395404025693035	0.445893005340611	Eno1	enolase 1, alpha non-neuron	protein-coding
ENSMUSG00000070942	50.2123788392943	1.88653330526801	0.916823257532686	2.05768482612991	0.0396203979006571	0.445950664794654	Il1rl2	interleukin 1 receptor-like 2	protein-coding
ENSMUSG00000052726	16.9609871899019	1.08326579328514	0.527148433867687	2.05495401994695	0.0398834460296525	0.445950664794654	Kcnt2	potassium channel, subfamily T, member 2	protein-coding
ENSMUSG00000027296	26.8392607853155	-0.81847444725407	0.398525783936079	-2.05375531583008	0.039999379748561	0.445950664794654	Itpka	inositol 1,4,5-trisphosphate 3-kinase A	protein-coding
ENSMUSG00000026874	4234.86095406184	0.356713561286968	0.173553512317346	2.05535201520272	0.0398450166681131	0.445950664794654	Hc	hemolytic complement	protein-coding
ENSMUSG00000027993	459.811279919946	-0.366351449913216	0.178227974393063	-2.05552159340186	0.0398286521969013	0.445950664794654	Trim2	tripartite motif-containing 2	protein-coding
ENSMUSG00000028495	855.834989889565	-0.291862596867072	0.142037697083908	-2.05482490112928	0.0398959201527923	0.445950664794654	Rps6	ribosomal protein S6	protein-coding
ENSMUSG00000030946	807.970733672072	-0.539534924976757	0.262436460866642	-2.05586877370262	0.0397951667285746	0.445950664794654	Lhpp	phospholysine phosphohistidine inorganic pyrophosphate phosphatase	protein-coding
ENSMUSG00000033916	519.523192620054	-0.290597703056214	0.141513272192156	-2.05350140346992	0.0400239737631746	0.445950664794654	Chmp2a	charged multivesicular body protein 2A	protein-coding
ENSMUSG00000002885	481.613142612346	0.4519136874202	0.219869583228079	2.05537155610748	0.0398431306598589	0.445950664794654	Adgre5	adhesion G protein-coupled receptor E5	protein-coding
ENSMUSG00000055069	20.7681118674546	0.928108356132755	0.451224719330416	2.05686505276129	0.0396992084270777	0.445950664794654	Rab39	RAB39, member RAS oncogene family	protein-coding
ENSMUSG00000021326	240.577494400602	0.343293061185584	0.167068316315706	2.0548064932723	0.0398976987988905	0.445950664794654	Trim27	tripartite motif-containing 27	protein-coding
ENSMUSG00000071713	180.88532563713	0.56481460558485	0.27511122019348	2.05304096716822	0.04006860446114	0.445950664794654	Csf2rb	colony stimulating factor 2 receptor, beta, low-affinity (granulocyte-macrophage)	protein-coding
ENSMUSG00000060803	636.720276092559	-0.45555829022288	0.221818807067201	-2.05374060137681	0.0400008046441417	0.445950664794654	Gstp1	glutathione S-transferase, pi 1	protein-coding
ENSMUSG00000039997	156.957959887542	0.467892925919265	0.227984193721794	2.05230423338132	0.0401401048532109	0.446357965967705	Ifi203	interferon activated gene 203	protein-coding
ENSMUSG00000089862	79.3334088049533	0.492276459460166	0.240007454792608	2.05108820426242	0.0402583578259671	0.447283996419172	Umad1	UMAP1-MVP12 associated (UMA) domain containing 1	protein-coding
ENSMUSG00000032883	116.86208548726	0.622092339263932	0.303383122073907	2.05051729645126	0.0403139776939649	0.447401769212385	Acsl3	acyl-CoA synthetase long-chain family member 3	protein-coding
ENSMUSG00000036432	280.474295413117	0.330039626887997	0.160974414599155	2.05026138911475	0.0403389302394338	0.447401769212385	Siah2	siah E3 ubiquitin protein ligase 2	protein-coding
ENSMUSG00000062031	313.101640182264	-0.322498921739089	0.157415126581092	-2.04871621135441	0.0404898730508214	0.44794549966004	Pgghg	protein glucosylgalactosylhydroxylysine glucosidase	protein-coding
ENSMUSG00000032109	102.370018812432	-0.528604709986114	0.258061305256427	-2.04836873726907	0.0405238824052351	0.44794549966004	Nlrx1	NLR family member X1	protein-coding
ENSMUSG00000072949	1008.91081691355	0.501972580045209	0.245064791611228	2.04832598246729	0.0405280687446564	0.44794549966004	Acot1	acyl-CoA thioesterase 1	protein-coding
ENSMUSG00000002602	541.204115552756	0.355670539455806	0.173713327252652	2.04745683639178	0.0406132507615907	0.448499352969967	Axl	AXL receptor tyrosine kinase	protein-coding
ENSMUSG00000021037	800.526614173249	0.390165065543038	0.190642352620769	2.04658125636523	0.0406992167569596	0.449060900679896	Ahsa1	AHA1, activator of heat shock protein ATPase 1	protein-coding
ENSMUSG00000007892	1502.2552448185	-0.269078198374098	0.131523388922264	-2.04585815936613	0.0407703279353755	0.449457718653088	Rplp1	ribosomal protein, large, P1	protein-coding
ENSMUSG00000046658	68.1066632270633	-0.590580241954648	0.288848129350369	-2.04460469687959	0.0408938460779376	0.450043462689041	Zfp316	zinc finger protein 316	protein-coding
ENSMUSG00000078919	198.738879524719	0.364708216630458	0.178545242975022	2.04266554825816	0.0410855574918437	0.450681884476945	Dpm1	dolichol-phosphate (beta-D) mannosyltransferase 1	protein-coding
ENSMUSG00000070493	1524.04657313398	-0.251602573109891	0.123178076133083	-2.04259216419371	0.0410928274397965	0.450681884476945	Chchd2	coiled-coil-helix-coiled-coil-helix domain containing 2	protein-coding
ENSMUSG00000035885	1066.0767433421	-0.32162817385253	0.157458023296381	-2.04262804218705	0.0410892729741577	0.450681884476945	Cox8a	cytochrome c oxidase subunit 8A	protein-coding
ENSMUSG00000036097	566.172911952065	0.315456048899714	0.154398234473928	2.04313248771626	0.0410393246648594	0.450681884476945	Slf2	SMC5-SMC6 complex localization factor 2	protein-coding
ENSMUSG00000037111	225.541914829929	-0.445281560968976	0.218207883227915	-2.04063003765948	0.0412876141843361	0.450884722621084	Setd7	SET domain containing (lysine methyltransferase) 7	protein-coding
ENSMUSG00000019179	1478.28189921014	-0.318082982963522	0.155768093651057	-2.0420291184668	0.0411486430261845	0.450884722621084	Mdh2	malate dehydrogenase 2, NAD (mitochondrial)	protein-coding
ENSMUSG00000037316	539.793542797557	-0.301622607790487	0.147771079551322	-2.04114775845385	0.0412361425418058	0.450884722621084	Bag4	BCL2-associated athanogene 4	protein-coding
ENSMUSG00000038418	2679.28647228949	-1.65869062802984	0.812504673026762	-2.04145364709208	0.0412057567389353	0.450884722621084	Egr1	early growth response 1	protein-coding
ENSMUSG00000013593	1483.14864104867	-0.2560640244024	0.125950170343159	-2.03305818249184	0.0420466451614783	0.451535028558297	Ndufs2	NADH:ubiquinone oxidoreductase core subunit S2	protein-coding
ENSMUSG00000026842	733.057471397241	-0.282073668947226	0.138638091970677	-2.03460437847692	0.0418906964608098	0.451535028558297	Abl1	c-abl oncogene 1, non-receptor tyrosine kinase	protein-coding
ENSMUSG00000026926	690.005074069621	-0.298292155165797	0.14629202876004	-2.03901851450211	0.0414481797747276	0.451535028558297	Pmpca	peptidase (mitochondrial processing) alpha	protein-coding
ENSMUSG00000046532	281.869223530306	0.416377966629089	0.204450627688315	2.03656976423598	0.0416931753219427	0.451535028558297	Ar	androgen receptor	protein-coding
ENSMUSG00000050144	906.318607725275	0.292794445546356	0.143856147445932	2.03532800470972	0.0418178801469588	0.451535028558297	Slc25a44	solute carrier family 25, member 44	protein-coding
ENSMUSG00000028854	331.713236485532	-0.310136593209812	0.152752233722456	-2.03032443881191	0.0423235716510996	0.451535028558297	Slc9a1	solute carrier family 9 (sodium/hydrogen exchanger), member 1	protein-coding
ENSMUSG00000029630	11457.7002504014	-0.332394302349942	0.163298692669631	-2.03549885743671	0.0418007033978513	0.451535028558297	Cyp3a25	cytochrome P450, family 3, subfamily a, polypeptide 25	protein-coding
ENSMUSG00000029499	1008.24441107527	-0.291848426627598	0.143642175515178	-2.03177392420348	0.0421765481563646	0.451535028558297	Pxmp2	peroxisomal membrane protein 2	protein-coding
ENSMUSG00000044134	70.6108820216323	-0.553175525255089	0.271655158630935	-2.03631518739764	0.0417187157442713	0.451535028558297	Pheta1	PH domain containing endocytic trafficking adaptor 1	protein-coding
ENSMUSG00000041671	118.569650281232	-0.450731675984649	0.221903319922273	-2.03120744720056	0.0422339552553126	0.451535028558297	Pyroxd1	pyridine nucleotide-disulphide oxidoreductase domain 1	protein-coding
ENSMUSG00000053063	36.6467848067576	0.777175378930658	0.381831594961707	2.03538782328529	0.0418118655823069	0.451535028558297	Clec12a	C-type lectin domain family 12, member a	protein-coding
ENSMUSG00000029925	45.8654775587849	0.609413711080635	0.29960889800156	2.03403074857096	0.041948495325936	0.451535028558297	Tbxas1	thromboxane A synthase 1, platelet	protein-coding
ENSMUSG00000008036	311.943032158195	-0.312262950261942	0.153800238721238	-2.03031512082316	0.0423245181894885	0.451535028558297	Ap2s1	adaptor-related protein complex 2, sigma 1 subunit	protein-coding
ENSMUSG00000053964	362.949024449086	0.404533607739106	0.19922362469328	2.03055038458374	0.0423006251461443	0.451535028558297	Lgals4	lectin, galactose binding, soluble 4	protein-coding
ENSMUSG00000030541	1076.96234652919	-0.317756382900983	0.156444783829608	-2.03110883675781	0.0422439552455423	0.451535028558297	Idh2	isocitrate dehydrogenase 2 (NADP+), mitochondrial	protein-coding
ENSMUSG00000019989	181.286815830294	-0.577609969578238	0.284002546523426	-2.03381968453791	0.0419697790855301	0.451535028558297	Enpp3	ectonucleotide pyrophosphatase/phosphodiesterase 3	protein-coding
ENSMUSG00000002908	89.3643464440897	-0.462912143538633	0.22790019571849	-2.03120555504234	0.0422341471184124	0.451535028558297	Kcnn1	potassium intermediate/small conductance calcium-activated channel, subfamily N, member 1	protein-coding
ENSMUSG00000006519	68.2722705086399	0.613339129054029	0.30167791418281	2.03309258059362	0.042043170447122	0.451535028558297	Cyba	cytochrome b-245, alpha polypeptide	protein-coding
ENSMUSG00000021998	977.502382327666	0.267667699785465	0.131459025245663	2.03613026405196	0.0417372764833754	0.451535028558297	Lcp1	lymphocyte cytosolic protein 1	protein-coding
ENSMUSG00000032607	399.041543887358	-0.302266297857328	0.148878689924316	-2.03028585226662	0.042327491459612	0.451535028558297	Amt	aminomethyltransferase	protein-coding
ENSMUSG00000025647	297.173504091032	0.406700438983444	0.199534176031648	2.03824952232212	0.041524985193531	0.451535028558297	Shisa5	shisa family member 5	protein-coding
ENSMUSG00000020899	328.90819647837	-0.382337614774504	0.188288735321119	-2.03059208041544	0.0422963917690278	0.451535028558297	Pfas	phosphoribosylformylglycinamidine synthase (FGAR amidotransferase)	protein-coding
ENSMUSG00000021408	462.978908983997	0.300440197290661	0.147568493743426	2.03593727678097	0.0417566540517634	0.451535028558297	Ripk1	receptor (TNFRSF)-interacting serine-threonine kinase 1	protein-coding
ENSMUSG00000052957	136.679266540255	-0.629607988072221	0.30982719218673	-2.03212630766367	0.0421408707367483	0.451535028558297	Gas1	growth arrest specific 1	protein-coding
ENSMUSG00000022894	78.005834954333	-0.611469185730474	0.300902317820152	-2.03211856312768	0.0421416545655971	0.451535028558297	Adamts5	a disintegrin-like and metallopeptidase (reprolysin type) with thrombospondin type 1 motif, 5 (aggrecanase-2)	protein-coding
ENSMUSG00000068463	765.590805269642	-0.379068586821596	0.18671454429237	-2.03020385079389	0.0423358225869095	0.451535028558297	C730014E05Rik	RIKEN cDNA C730014E05 gene	ncRNA
ENSMUSG00000022500	796.021122257762	0.37157167710959	0.182669695552322	2.03411778831788	0.0419397208726921	0.451535028558297	Litaf	LPS-induced TN factor	protein-coding
ENSMUSG00000041859	45.2718252620787	0.717467591281301	0.353708163088248	2.02841683103112	0.04251772373673	0.452685653144261	Mcm3	minichromosome maintenance complex component 3	protein-coding
ENSMUSG00000027204	126.458258624321	-0.501195674690877	0.247058831649255	-2.02864909278942	0.0424940444504397	0.452685653144261	Fbn1	fibrillin 1	protein-coding
ENSMUSG00000055401	114.186239608539	-0.481673490232626	0.237689686188553	-2.02648039953458	0.0427155793053277	0.452685653144261	Fbxo6	F-box protein 6	protein-coding
ENSMUSG00000040044	345.782217648213	-0.335897969662381	0.165763407322213	-2.02636984295007	0.042726898916572	0.452685653144261	Orc3	origin recognition complex, subunit 3	protein-coding
ENSMUSG00000098470	35.1046093711818	0.694088392438716	0.342439322662683	2.02689453723287	0.0426731993225945	0.452685653144261	C1rb	complement component 1, r subcomponent B	protein-coding
ENSMUSG00000021057	250.142297062124	0.456770808414064	0.225317412576952	2.02723261904166	0.0426386287370652	0.452685653144261	Akap5	A kinase (PRKA) anchor protein 5	protein-coding
ENSMUSG00000053644	3225.00014550955	-0.236030292250899	0.116404887046058	-2.02766652019952	0.0425942948400378	0.452685653144261	Aldh7a1	aldehyde dehydrogenase family 7, member A1	protein-coding
ENSMUSG00000007570	91.480301298028	-0.467412657682033	0.230829569445337	-2.02492539757876	0.0428750252445611	0.453689977272127	Fance	Fanconi anemia, complementation group E	protein-coding
ENSMUSG00000032808	3356.65012382021	-0.351723819689097	0.173711892404277	-2.0247538313067	0.0428926479920239	0.453689977272127	Cyp2c38	cytochrome P450, family 2, subfamily c, polypeptide 38	protein-coding
ENSMUSG00000037447	39.5686985147439	0.698055974784694	0.34486012227888	2.02417133698107	0.0429525256686233	0.453775362796039	Arid5a	AT rich interactive domain 5A (MRF1-like)	protein-coding
ENSMUSG00000036817	250.056367368305	-0.324545896391613	0.16037726376255	-2.02364031395452	0.043007173890272	0.453775362796039	Sun1	Sad1 and UNC84 domain containing 1	protein-coding
ENSMUSG00000028630	1024.20059061453	-0.276031077116578	0.136388853324293	-2.02385363897926	0.0429852132959247	0.453775362796039	Dyrk2	dual-specificity tyrosine-(Y)-phosphorylation regulated kinase 2	protein-coding
ENSMUSG00000030909	807.473410865124	0.303644290264654	0.150106824174003	2.02285466990275	0.0430881332542598	0.453880599716207	Anks4b	ankyrin repeat and sterile alpha motif domain containing 4B	protein-coding
ENSMUSG00000022899	389.076083068763	0.348160639116699	0.172110915210162	2.02288529284482	0.0430849751983001	0.453880599716207	Slc15a2	solute carrier family 15 (H+/peptide transporter), member 2	protein-coding
ENSMUSG00000019878	674.225103432281	0.289598535256501	0.143212049353252	2.02216598787834	0.0431592067401735	0.453881526145838	Hsf2	heat shock factor 2	protein-coding
ENSMUSG00000068227	46.3536093102067	0.625140498819927	0.309108905962612	2.02239562419965	0.0431354967693217	0.453881526145838	Il2rb	interleukin 2 receptor, beta chain	protein-coding
ENSMUSG00000021903	70.6023453216544	-0.552312005415171	0.273398715168886	-2.02017044986474	0.0433657102995061	0.454489356804699	Galnt15	polypeptide N-acetylgalactosaminyltransferase 15	protein-coding
ENSMUSG00000033543	493.585531095633	-0.355507705335051	0.176033263721012	-2.01954845249294	0.0434302466386723	0.454489356804699	Gtf2a2	general transcription factor II A, 2	protein-coding
ENSMUSG00000038811	48.4546286702774	0.622178430760643	0.307955280108773	2.02035318420545	0.0433467658089203	0.454489356804699	Gngt2	guanine nucleotide binding protein (G protein), gamma transducing activity polypeptide 2	protein-coding
ENSMUSG00000018102	286.412878321823	0.474270431464712	0.234805479948617	2.01984396432527	0.043399575222572	0.454489356804699	H2bc4	H2B clustered histone 4	protein-coding
ENSMUSG00000018008	111.645132968923	0.542202087393454	0.268318556204331	2.02074017937303	0.043306668211171	0.454489356804699	Cyth4	cytohesin 4	protein-coding
ENSMUSG00000024312	231.21666366179	-0.357006978281829	0.176730677954965	-2.02006229146477	0.0433769266254706	0.454489356804699	Wdr46	WD repeat domain 46	protein-coding
ENSMUSG00000036580	695.627957261351	0.278945264908184	0.138189071615159	2.01857687911107	0.0435312161440912	0.454801627492352	Spg20	spastic paraplegia 20, spartin (Troyer syndrome) homolog (human)	protein-coding
ENSMUSG00000024382	214.974551706932	-0.359774141416934	0.178220042060042	-2.01870753288077	0.0435176265913521	0.454801627492352	Ercc3	excision repair cross-complementing rodent repair deficiency, complementation group 3	protein-coding
ENSMUSG00000043415	74.8464013447211	0.579709726468475	0.287466002958058	2.01662012378227	0.0437351713144804	0.455839873187339	Otud1	OTU domain containing 1	protein-coding
ENSMUSG00000016933	776.827192228865	-0.319820612434606	0.158751438876967	-2.01459977117101	0.0439466014833744	0.455839873187339	Plcg1	phospholipase C, gamma 1	protein-coding
ENSMUSG00000034723	353.765111787713	-0.380085032284485	0.188538149778316	-2.01595821711092	0.0438043451201411	0.455839873187339	Tmx4	thioredoxin-related transmembrane protein 4	protein-coding
ENSMUSG00000036885	1704.31497853583	0.336429561241712	0.167097476820515	2.0133730780572	0.0440753956448055	0.455839873187339	Arhgef26	Rho guanine nucleotide exchange factor (GEF) 26	protein-coding
ENSMUSG00000090733	986.334973983666	-0.334614614337588	0.166171063315671	-2.01367559225357	0.0440436042152893	0.455839873187339	Rps27	ribosomal protein S27	protein-coding
ENSMUSG00000056966	111.265297368027	-0.597277659760202	0.296395652770819	-2.01513636983749	0.0438903623709099	0.455839873187339	Gjc3	gap junction protein, gamma 3	protein-coding
ENSMUSG00000001630	175.943617733268	0.40369485910844	0.200524345581022	2.01319624277406	0.0440939883588316	0.455839873187339	Stk38l	serine/threonine kinase 38 like	protein-coding
ENSMUSG00000034832	836.370039673866	-0.263790757135389	0.130996343718248	-2.01372610599545	0.0440382975771901	0.455839873187339	Tet3	tet methylcytosine dioxygenase 3	protein-coding
ENSMUSG00000062797	196.918903531697	0.427953732696886	0.212545830882006	2.01346566489211	0.0440656635727806	0.455839873187339	Hikeshi	heat shock protein nuclear import factor	protein-coding
ENSMUSG00000062075	128.316235385907	-0.40998379896611	0.203647760617249	-2.01320062505703	0.044093527519356	0.455839873187339	Lmnb2	lamin B2	protein-coding
ENSMUSG00000055707	111.803755129543	-0.431848541564324	0.214139591633139	-2.01666837164872	0.0437301326893921	0.455839873187339	Klhl26	kelch-like 26	protein-coding
ENSMUSG00000039789	170.372714874834	0.428106058968333	0.212370342273544	2.01584672504276	0.0438160058959344	0.455839873187339	Zfp597	zinc finger protein 597	protein-coding
ENSMUSG00000024773	1207.79836579123	-0.28982894789979	0.1437468941909	-2.01624493893335	0.0437743693810566	0.455839873187339	Atg2a	autophagy related 2A	protein-coding
ENSMUSG00000078517	602.730312311857	-0.2735529897344	0.135993551266058	-2.01151442246861	0.0442711484892768	0.456036748758777	Emc1	ER membrane protein complex subunit 1	protein-coding
ENSMUSG00000030990	150.048353199108	-0.389040556571271	0.1934251908222	-2.01132311110855	0.0442913389082265	0.456036748758777	Pgap2	post-GPI attachment to proteins 2	protein-coding
ENSMUSG00000020038	232.966692065633	0.61987861087271	0.308155060468984	2.01158017632198	0.0442642108215555	0.456036748758777	Cry1	cryptochrome 1 (photolyase-like)	protein-coding
ENSMUSG00000007610	105.908216229329	-0.541698257149035	0.269274797398413	-2.01169311938076	0.0442522963776871	0.456036748758777	Gtpbp3	GTP binding protein 3	protein-coding
ENSMUSG00000020792	247.343717119666	-0.342166712293977	0.170268220461887	-2.0095747249004	0.0444762185602034	0.457571909048979	Exoc7	exocyst complex component 7	protein-coding
ENSMUSG00000044894	1632.56904951344	-0.256282607605335	0.127624044048981	-2.00810599221394	0.0446320296509943	0.458805783904272	Uqcrq	ubiquinol-cytochrome c reductase, complex III subunit VII	protein-coding
ENSMUSG00000042851	27.4407246584021	-0.912834402709334	0.454731739186099	-2.00741299550185	0.0447057062233471	0.458928213883939	Zc3h6	zinc finger CCCH type containing 6	protein-coding
ENSMUSG00000030762	151.343721870867	0.551819381557235	0.274903689723444	2.00731893454166	0.0447157143024232	0.458928213883939	Aqp8	aquaporin 8	protein-coding
ENSMUSG00000026430	149.282354503913	-0.432514972016117	0.215562358450002	-2.00644943359364	0.0448083186511182	0.4591045289205	Rassf5	Ras association (RalGDS/AF-6) domain family member 5	protein-coding
ENSMUSG00000026390	232.252545518199	0.441461348286416	0.220079196205499	2.00592039546619	0.0448647418403629	0.4591045289205	Marco	macrophage receptor with collagenous structure	protein-coding
ENSMUSG00000093674	983.201582348713	-0.278328041364087	0.138784169694429	-2.00547398148436	0.0449123995683098	0.4591045289205	Rpl41	ribosomal protein L41	protein-coding
ENSMUSG00000009378	1581.32302450901	0.289106430111678	0.144143415968029	2.00568599106741	0.0448897607832364	0.4591045289205	Slc16a12	solute carrier family 16 (monocarboxylic acid transporters), member 12	protein-coding
ENSMUSG00000022223	47.8797221949212	-0.645699113241683	0.322112953400195	-2.00457357093448	0.0450086544223643	0.459720984627152	Sdr39u1	short chain dehydrogenase/reductase family 39U, member 1	protein-coding
ENSMUSG00000087382	492.214306364967	-0.405141594978715	0.202190057073532	-2.00376616359219	0.0450951150037033	0.460236496941228	Ctcflos	CCCTC-binding factor (zinc finger protein)-like, opposite strand	ncRNA
ENSMUSG00000090083	78.7952791040975	0.488990046379689	0.244104387906763	2.00320055928884	0.0451557656699691	0.460487983562652	Rnf8	ring finger protein 8	protein-coding
ENSMUSG00000026986	119.652297026218	-0.593516642024117	0.29635222718129	-2.00274061602055	0.0452051368196231	0.460624135178757	Hnmt	histamine N-methyltransferase	protein-coding
ENSMUSG00000086841	130.846070217418	0.616376758905531	0.307949087690526	2.00155409950414	0.0453327098258769	0.461556284437352	2410006H16Rik	RIKEN cDNA 2410006H16 gene	ncRNA
ENSMUSG00000028464	16.1849171737717	-1.21275719342225	0.606320462185897	-2.000191761713	0.0454795610662993	0.46231528371688	Tpm2	tropomyosin 2, beta	protein-coding
ENSMUSG00000013495	119.540607599972	-0.449378727870023	0.224650100848218	-2.00034954880184	0.0454625321324463	0.46231528371688	Tmem175	transmembrane protein 175	protein-coding
ENSMUSG00000105827	22.0378763463111	-0.886889836805434	0.443760013700173	-1.99857988422693	0.0456538286675966	0.463248611659184	H2bc18	H2B clustered histone 18	protein-coding
ENSMUSG00000024691	51.8936940677613	0.626636944148854	0.313871744730238	1.99647453034496	0.0458822953922568	0.464930898158622	Fam111a	family with sequence similarity 111, member A	protein-coding
ENSMUSG00000040710	31.7376301310684	0.775219500477455	0.388386378293803	1.99600074514206	0.045933841689666	0.465084693212549	St8sia4	ST8 alpha-N-acetyl-neuraminide alpha-2,8-sialyltransferase 4	protein-coding
ENSMUSG00000089832	62.7340790000821	-0.515129257231413	0.258254014598963	-1.99466117896113	0.0460798461455733	0.465090033551375	Shkbp1	Sh3kbp1 binding protein 1	protein-coding
ENSMUSG00000022614	310.212607314139	-0.314799791905067	0.157818962782528	-1.99468927152218	0.0460767802220698	0.465090033551375	Lmf2	lipase maturation factor 2	protein-coding
ENSMUSG00000063268	242.762479375963	-0.351622476960907	0.176385346967929	-1.99349029273299	0.0462077854539597	0.466013533426842	Parp10	poly (ADP-ribose) polymerase family, member 10	protein-coding
ENSMUSG00000029777	561.952590238743	-0.284493273995911	0.142899304476379	-1.99086535122316	0.0464956923514573	0.467226464385313	Gars	glycyl-tRNA synthetase	protein-coding
ENSMUSG00000030137	17.0162106680461	-1.36013915882136	0.683236870172446	-1.99072857189054	0.0465107357806149	0.467226464385313	Tuba8	tubulin, alpha 8	protein-coding
ENSMUSG00000060147	210.487590001521	0.361581710826812	0.181604665778222	1.99103756105242	0.0464767579874707	0.467226464385313	Serpinb6a	serine (or cysteine) peptidase inhibitor, clade B, member 6a	protein-coding
ENSMUSG00000037169	38.8201426008227	-0.891287876385176	0.44763409008534	-1.99110813078435	0.0464690007642676	0.467226464385313	Mycn	v-myc avian myelocytomatosis viral related oncogene, neuroblastoma derived	protein-coding
ENSMUSG00000021257	61.4868156499634	-0.595709842486477	0.299323118088273	-1.99018988673904	0.0465700219458261	0.467249108770317	Angel1	angel homolog 1	protein-coding
ENSMUSG00000059040	212.718230867862	-0.349726316943592	0.175737963997224	-1.99004420552589	0.0465860661309161	0.467249108770317	Eno1b	enolase 1B, retrotransposed	protein-coding
ENSMUSG00000046814	587.338837559151	-0.352077903268825	0.17700537195058	-1.98908032783957	0.0466923373142534	0.467565169961492	Gchfr	GTP cyclohydrolase I feedback regulator	protein-coding
ENSMUSG00000069456	771.86678196973	-0.479650397833475	0.241133603570674	-1.98914788619618	0.046684882105502	0.467565169961492	Rdh16	retinol dehydrogenase 16	protein-coding
ENSMUSG00000020777	30361.2092407616	0.29810015758656	0.149892178928483	1.9887639216239	0.0467272667509217	0.467565169961492	Acox1	acyl-Coenzyme A oxidase 1, palmitoyl	protein-coding
ENSMUSG00000012848	1934.95859696146	-0.273754420170807	0.137748823229066	-1.98734489161896	0.0468841901143724	0.468768587320246	Rps5	ribosomal protein S5	protein-coding
ENSMUSG00000008307	46.2106784067789	0.593922795911072	0.299096299529624	1.98572431970944	0.0470639430802548	0.469831150749648	1700109H08Rik	RIKEN cDNA 1700109H08 gene	protein-coding
ENSMUSG00000032554	168777.059616148	0.331134256977421	0.166938102000368	1.98357506770199	0.0473032309173734	0.471483801224763	Trf	transferrin	protein-coding
ENSMUSG00000001924	2288.73752609493	-0.240649141821342	0.121517964319143	-1.98035856813175	0.0476632520146261	0.472928565870276	Uba1	ubiquitin-like modifier activating enzyme 1	protein-coding
ENSMUSG00000042289	85.8917608279819	0.65537941181661	0.330852802162872	1.98087913275094	0.047604829742237	0.472928565870276	Hsd3b7	hydroxy-delta-5-steroid dehydrogenase, 3 beta- and steroid delta-isomerase 7	protein-coding
ENSMUSG00000020427	302.712567235388	-0.462860380664136	0.233732713955159	-1.98029780612112	0.0476700751803867	0.472928565870276	Igfbp3	insulin-like growth factor binding protein 3	protein-coding
ENSMUSG00000042275	99.8643794341679	0.454764480333813	0.229631350590047	1.9804111205429	0.0476573513938534	0.472928565870276	Pelo	pelota mRNA surveillance and ribosome rescue factor	protein-coding
ENSMUSG00000038102	595.845234984303	-0.305232444570629	0.154219329715355	-1.97921003245185	0.0477923638485131	0.47361315891397	Trappc11	trafficking protein particle complex 11	protein-coding
ENSMUSG00000070327	2809.82381337404	0.326841117508438	0.165152567272393	1.97902535156698	0.0478131520298667	0.47361315891397	Rnf213	ring finger protein 213	protein-coding
ENSMUSG00000078349	84.3617765660066	0.466541598145086	0.235887102492236	1.97781732538955	0.0479493182541235	0.474431001721195	AW011738	expressed sequence AW011738	ncRNA
ENSMUSG00000029553	68.4000315774782	0.537558492172528	0.271818882507735	1.97763483983579	0.0479699159544498	0.474431001721195	Tfec	transcription factor EC	protein-coding
ENSMUSG00000028337	27.2900674840568	0.816400598640451	0.413007337136833	1.97672178005392	0.0480730874976356	0.474546752513394	Coro2a	coronin, actin binding protein 2A	protein-coding
ENSMUSG00000074227	557.761679620456	-0.279445910554667	0.141398255470177	-1.97630380675811	0.0481203787246134	0.474546752513394	Spint2	serine protease inhibitor, Kunitz type 2	protein-coding
ENSMUSG00000034910	34.3614654919323	0.811738227536146	0.410700294369331	1.97647344953245	0.0481011799290708	0.474546752513394	Pygo1	pygopus 1	protein-coding
ENSMUSG00000021646	633.226323887768	-0.294112588140746	0.148825958894184	-1.97621833130511	0.048130054583193	0.474546752513394	Mccc2	methylcrotonoyl-Coenzyme A carboxylase 2 (beta)	protein-coding
ENSMUSG00000055538	1767.26812994491	-0.278036866117033	0.140979677888406	-1.97217691430049	0.0485894140912475	0.478338281292435	Zcchc24	zinc finger, CCHC domain containing 24	protein-coding
ENSMUSG00000056025	130.247549433721	-0.48606303201507	0.246739163313092	-1.96994682760715	0.0488444648387752	0.479861710516628	Clca3a1	chloride channel accessory 3A1	protein-coding
ENSMUSG00000021376	759.32508433722	-0.275001680146888	0.139573602799252	-1.97029864266255	0.0488041539150188	0.479861710516628	Tpmt	thiopurine methyltransferase	protein-coding
ENSMUSG00000034634	25.2389519703418	1.18167223453933	0.599882411785771	1.96983977413448	0.0488567365571356	0.479861710516628	Ly6d	lymphocyte antigen 6 complex, locus D	protein-coding
ENSMUSG00000038641	3430.36401373898	-0.33029520549637	0.167752425867753	-1.96894443575294	0.0489594720689036	0.480120129074443	Akr1d1	aldo-keto reductase family 1, member D1	protein-coding
ENSMUSG00000090925	62.8554485529719	-0.593656028199764	0.301558065218695	-1.96862925144859	0.0489956809854667	0.480120129074443	1810064F22Rik	RIKEN cDNA 1810064F22 gene	ncRNA
ENSMUSG00000035958	229.627597743721	0.367663600980327	0.186732267358728	1.96893448668951	0.0489606146910679	0.480120129074443	Tdp2	tyrosyl-DNA phosphodiesterase 2	protein-coding
ENSMUSG00000026437	539.186625213496	-0.313379742487747	0.159533837370653	-1.96434654649256	0.049489917213893	0.480423741269046	Cdk18	cyclin-dependent kinase 18	protein-coding
ENSMUSG00000078862	21.0833059711526	-0.867089923190319	0.441444991473094	-1.96420831573342	0.0495059388520396	0.480423741269046	Gm14326	predicted gene 14326	protein-coding
ENSMUSG00000070544	1306.21221018228	0.25535874240823	0.130010698631958	1.96413637566177	0.0495142787883553	0.480423741269046	Top1	topoisomerase (DNA) I	protein-coding
ENSMUSG00000041120	18.3578173415659	-0.950529258384578	0.483203583761266	-1.96714033241567	0.0491670345909836	0.480423741269046	Nbl1	NBL1, DAN family BMP antagonist	protein-coding
ENSMUSG00000042608	577.664399248454	0.28967806230584	0.147397363620191	1.96528659123289	0.0493810766441847	0.480423741269046	Stk40	serine/threonine kinase 40	protein-coding
ENSMUSG00000029208	269.745997587353	-0.339104642993653	0.172613013391052	-1.96453695078839	0.0494678555233665	0.480423741269046	Guf1	GUF1 homolog, GTPase	protein-coding
ENSMUSG00000058013	409.988101664705	0.367686085108454	0.186951898203558	1.96674165195214	0.0492130023603859	0.480423741269046	Septin11	septin 11	protein-coding
ENSMUSG00000031955	468.317070492928	-0.357790793531027	0.182159639222376	-1.96416063985637	0.0495114657342666	0.480423741269046	Bcar1	breast cancer anti-estrogen resistance 1	protein-coding
ENSMUSG00000038208	24.7263989106323	-0.779536734935507	0.396899168965567	-1.96406744052199	0.0495222714718065	0.480423741269046	Pgap3	post-GPI attachment to proteins 3	protein-coding
ENSMUSG00000078920	89.3492393762757	0.512565445389101	0.260721287086704	1.96595165326353	0.0493041955690824	0.480423741269046	Ifi47	interferon gamma inducible protein 47	protein-coding
ENSMUSG00000022228	873.117827505519	-0.292251484950869	0.148818935929834	-1.963805769238	0.0495526207955796	0.480423741269046	Zscan26	zinc finger and SCAN domain containing 26	protein-coding
ENSMUSG00000004151	20.0760287030509	0.86956111630383	0.442498038877116	1.96511857659399	0.0494005150184014	0.480423741269046	Etv1	ets variant 1	protein-coding
ENSMUSG00000087141	1830.43506137172	-0.266371504089449	0.13546237979051	-1.9663873062129	0.049253888611101	0.480423741269046	Plcxd2	phosphatidylinositol-specific phospholipase C, X domain containing 2	protein-coding
ENSMUSG00000057421	382.774897650001	-0.308319036133751	0.157174514327261	-1.96163504912625	0.0498049886455504	0.48141057807959	Las1l	LAS1-like (S. cerevisiae)	protein-coding
ENSMUSG00000055737	3489.32720817615	0.453921676615671	0.231343983639012	1.96210711631891	0.0497500146132377	0.48141057807959	Ghr	growth hormone receptor	protein-coding
ENSMUSG00000034116	96.346863768621	0.483213019129292	0.246243260521891	1.96234007828342	0.0497229040584213	0.48141057807959	Vav1	vav 1 oncogene	protein-coding
ENSMUSG00000024493	531.706201661298	-0.277133188701448	0.141265341224204	-1.96179180469756	0.0497867282125653	0.48141057807959	Lars	leucyl-tRNA synthetase	protein-coding
ENSMUSG00000073758	43.6701082125589	0.710305984332113	0.362306978273417	1.9605087037437	0.0499363616765227	0.482315855830342	Sh3d21	SH3 domain containing 21	protein-coding
ENSMUSG00000026360	63.3253078766043	0.527236110035586	0.269012648454758	1.95989338443413	0.0500082530272185	0.482645690348732	Rgs2	regulator of G-protein signaling 2	protein-coding
ENSMUSG00000047407	217.591518754808	0.399833042481196	0.204045390614669	1.9595298932102	0.0500507625859834	0.48269166813692	Tgif1	TGFB-induced factor homeobox 1	protein-coding
ENSMUSG00000064363	11989.3812591154	0.45493968993411	0.232244456788836	1.95888287808633	0.0501265046395668	0.483057830693881	ND4	NADH dehydrogenase subunit 4	protein-coding
ENSMUSG00000026768	110.099013357407	-0.454613255041129	0.232163783884194	-1.95815750172255	0.0502115341761208	0.483149058724028	Itga8	integrin alpha 8	protein-coding
ENSMUSG00000037656	1155.43877193724	-0.262799552063214	0.13420212240385	-1.95823692916257	0.0502022177007184	0.483149058724028	Slc20a2	solute carrier family 20, member 2	protein-coding
ENSMUSG00000026024	1379.44171604782	0.253332508320042	0.129505314932577	1.95615530105411	0.050446862278148	0.483903969146818	Als2	alsin Rho guanine nucleotide exchange factor	protein-coding
ENSMUSG00000029153	35.6332597136223	-0.845801457467299	0.432716902566643	-1.95463004206783	0.0506267527494188	0.483903969146818	Ociad2	OCIA domain containing 2	protein-coding
ENSMUSG00000057342	618.248467919052	-0.292349105682457	0.149569949988548	-1.95459787012593	0.0506305529182391	0.483903969146818	Sphk2	sphingosine kinase 2	protein-coding
ENSMUSG00000034932	62.8941692932925	-0.538743287272837	0.275532347825271	-1.95528144526421	0.0505498600053102	0.483903969146818	Mrpl54	mitochondrial ribosomal protein L54	protein-coding
ENSMUSG00000021868	447.166072622377	-0.453967068469454	0.232151510244095	-1.95547755856566	0.0505267296297171	0.483903969146818	Ppif	peptidylprolyl isomerase F (cyclophilin F)	protein-coding
ENSMUSG00000020812	48.6392869928808	0.57085985793496	0.291819580228368	1.95620820744182	0.050440632073369	0.483903969146818	Snhg16	small nucleolar RNA host gene 16	ncRNA
ENSMUSG00000020580	1164.01990777035	0.248954583260668	0.127202844469665	1.95714635390907	0.050330263895759	0.483903969146818	Rock2	Rho-associated coiled-coil containing protein kinase 2	protein-coding
ENSMUSG00000034158	2019.23665567933	0.262086495849627	0.133999669841685	1.95587419102802	0.0504799763378934	0.483903969146818	Lrrc58	leucine rich repeat containing 58	protein-coding
ENSMUSG00000022504	35.2383558364587	0.814373660068416	0.416624609055386	1.95469408759806	0.0506191883648293	0.483903969146818	Ciita	class II transactivator	protein-coding
ENSMUSG00000028093	393.9499980731	-0.278614585039475	0.142598171549493	-1.95384402206569	0.0507196663254673	0.484393646728958	Acp6	acid phosphatase 6, lysophosphatidic	protein-coding
ENSMUSG00000052144	399.551358198142	0.294915170618591	0.150972254903241	1.95343952971759	0.0507675360568357	0.48448899335434	Ppp4r2	protein phosphatase 4, regulatory subunit 2	protein-coding
ENSMUSG00000037649	41.7971089060341	0.656255120688524	0.33609922840519	1.95256360391689	0.0508713273993995	0.484755987171029	H2-DMa	histocompatibility 2, class II, locus DMa	protein-coding
ENSMUSG00000025728	452.727809166755	-0.308929957027868	0.158193771822011	-1.95285789996496	0.050836435480786	0.484755987171029	Pigq	phosphatidylinositol glycan anchor biosynthesis, class Q	protein-coding
ENSMUSG00000001930	277.919595411877	-0.412512703689189	0.211400181719718	-1.95133561538804	0.051017135000497	0.485783412052387	Vwf	Von Willebrand factor	protein-coding
ENSMUSG00000061118	187.520301320493	-0.369381477198823	0.18942196295624	-1.95004566225594	0.0511706768281312	0.486520903552522	Dnajc30	DnaJ heat shock protein family (Hsp40) member C30	protein-coding
ENSMUSG00000005374	409.747263256676	0.302897077858054	0.155320349843768	1.95014419013818	0.0511589355213963	0.486520903552522	Tbl2	transducin (beta)-like 2	protein-coding
ENSMUSG00000026072	2165.92954593941	0.489259668438796	0.251160953939707	1.94799255522913	0.0514158539616711	0.48692336972912	Il1r1	interleukin 1 receptor, type I	protein-coding
ENSMUSG00000026648	140.379098650829	0.39745778064769	0.204097978011024	1.94738715454703	0.0514883369092136	0.48692336972912	Dclre1c	DNA cross-link repair 1C	protein-coding
ENSMUSG00000044359	334.808264149121	-0.401632948532722	0.206131262203751	-1.94843297537143	0.0513631773623816	0.48692336972912	P2ry4	pyrimidinergic receptor P2Y, G-protein coupled, 4	protein-coding
ENSMUSG00000037260	725.256180537465	-0.25815185560793	0.132547447543709	-1.947618459592	0.0514606333071758	0.48692336972912	Hgsnat	heparan-alpha-glucosaminide N-acetyltransferase	protein-coding
ENSMUSG00000034751	263.860231826559	-0.351990654537385	0.180598302519789	-1.94902526561021	0.0512924075253931	0.48692336972912	Mast4	microtubule associated serine/threonine kinase family member 4	protein-coding
ENSMUSG00000021286	178.442484343166	-0.354597238278071	0.181982794574107	-1.94852067805604	0.0513526930488964	0.48692336972912	Zfyve21	zinc finger, FYVE domain containing 21	protein-coding
ENSMUSG00000041444	529.417325663537	0.35467292234664	0.182190991084405	1.94670944065685	0.0515695791543477	0.487054489088478	Arhgap32	Rho GTPase activating protein 32	protein-coding
ENSMUSG00000062300	359.742843199815	-0.378902248877138	0.194686371230363	-1.94621866175111	0.0516284791641218	0.487250916273645	Nectin2	nectin cell adhesion molecule 2	protein-coding
ENSMUSG00000026411	99.6281010049752	-0.473515386148564	0.243820300892371	-1.94206710604294	0.0521289770023302	0.487310981939878	Tmem9	transmembrane protein 9	protein-coding
ENSMUSG00000051817	48.4705345508707	-0.630652726135457	0.324281687048601	-1.94476824107844	0.0518028781016228	0.487310981939878	Sox12	SRY (sex determining region Y)-box 12	protein-coding
ENSMUSG00000027605	539.490975012445	-0.301899999897708	0.155449533329387	-1.94210939995555	0.0521238578010735	0.487310981939878	Acss2	acyl-CoA synthetase short-chain family member 2	protein-coding
ENSMUSG00000108976	20.4741302517401	0.91279962821394	0.470016974968828	1.94205672736496	0.0521302332885325	0.487310981939878	Gm29797	predicted gene, 29797	protein-coding
ENSMUSG00000027424	95.9159940782237	0.454127712863151	0.233616068009309	1.94390615651084	0.0519067687132433	0.487310981939878	Mgme1	mitochondrial genome maintenance exonuclease 1	protein-coding
ENSMUSG00000072964	57.9270988571297	-0.590568928300517	0.303854057022702	-1.94359402038984	0.0519444274821636	0.487310981939878	Bhlhb9	basic helix-loop-helix domain containing, class B9	protein-coding
ENSMUSG00000085667	47.2898794769796	0.738886758553365	0.380266243074247	1.94307744116297	0.0520068022271443	0.487310981939878	Gm12992	predicted gene 12992	ncRNA
ENSMUSG00000073889	179.128348643609	-0.353127269086669	0.181529180302633	-1.94529203788592	0.0517398398699325	0.487310981939878	Il11ra1	interleukin 11 receptor, alpha chain 1	protein-coding
ENSMUSG00000042190	96.8488009144354	0.434684516212095	0.223639694755876	1.94368229972141	0.0519337743919676	0.487310981939878	Cmklr1	chemokine-like receptor 1	protein-coding
ENSMUSG00000029561	71.3105293034606	0.577851407181531	0.297113005147895	1.94488762581729	0.051788504659868	0.487310981939878	Oasl2	2'-5' oligoadenylate synthetase-like 2	protein-coding
ENSMUSG00000030035	125.536761927341	-0.393292173575709	0.202374864459677	-1.94338449404655	0.0519697193491507	0.487310981939878	Wbp1	WW domain binding protein 1	protein-coding
ENSMUSG00000002963	180.766429569839	-0.385228429580504	0.198139970520104	-1.94422371502987	0.0518684791815451	0.487310981939878	Pnkp	polynucleotide kinase 3'- phosphatase	protein-coding
ENSMUSG00000000184	301.581713953975	0.406948883502482	0.209620693634087	1.94135834801143	0.0522148267574649	0.487745218827217	Ccnd2	cyclin D2	protein-coding
ENSMUSG00000052684	1408.27223769979	-0.981658902600408	0.505955913596708	-1.94020640182274	0.0523546108192286	0.48777461629412	Jun	jun proto-oncogene	protein-coding
ENSMUSG00000034917	99.3111617603347	-0.46332468376918	0.238817894242782	-1.94007524117169	0.0523705464632332	0.48777461629412	Tjp3	tight junction protein 3	protein-coding
ENSMUSG00000039989	211.441467842848	-0.396327466908268	0.204234141509164	-1.94055442434675	0.0523123467292257	0.48777461629412	Cbx4	chromobox 4	protein-coding
ENSMUSG00000010110	728.458779855315	0.325088465934818	0.167512880634557	1.94067742554093	0.0522974162064037	0.48777461629412	Stx5a	syntaxin 5A	protein-coding
ENSMUSG00000021223	49.1002283379998	-0.689945398341365	0.356286503719445	-1.936490411898	0.0528076657368784	0.490773567909303	Papln	papilin, proteoglycan-like sulfated glycoprotein	protein-coding
ENSMUSG00000037997	71.8826262203837	0.493396612105973	0.254858733485565	1.93596117095166	0.0528724567770616	0.491018865116241	Parp11	poly (ADP-ribose) polymerase family, member 11	protein-coding
ENSMUSG00000023235	171.606891521237	0.345116581762255	0.178367856777229	1.93485860063501	0.0530076496514495	0.49186952063216	Ccl25	chemokine (C-C motif) ligand 25	protein-coding
ENSMUSG00000021994	65.1622977852849	-0.606448774587119	0.313526762329709	-1.93428072959644	0.0530786212316504	0.49186952063216	Wnt5a	wingless-type MMTV integration site family, member 5A	protein-coding
ENSMUSG00000006526	155.107970228511	-0.406304740058578	0.210055418224828	-1.93427402869322	0.0530794446725352	0.49186952063216	Stimate	STIM activating enhancer	protein-coding
ENSMUSG00000021922	21878.5675147477	0.346028063102229	0.17897672888479	1.93336902098022	0.053190754701554	0.492006296682275	Itih4	inter alpha-trypsin inhibitor, heavy chain 4	protein-coding
ENSMUSG00000058881	201.86589650863	-0.393416054587281	0.203454667656482	-1.93367917835896	0.0531525854301522	0.492006296682275	Zfp516	zinc finger protein 516	protein-coding
ENSMUSG00000032217	657.296849155184	0.258375348919731	0.133704584554928	1.93243447694635	0.0533059020855043	0.492540372738027	Rnf111	ring finger 111	protein-coding
ENSMUSG00000021413	1268.68754647575	0.281261729277037	0.145571588873522	1.9321196632772	0.0533447378760461	0.492543327046121	Prpf4b	pre-mRNA processing factor 4B	protein-coding
ENSMUSG00000025810	814.085968572489	0.420148384808335	0.217667261607944	1.93023232664678	0.05357805780903	0.49327300450819	Nrp1	neuropilin 1	protein-coding
ENSMUSG00000004798	535.040314299309	0.270927924362077	0.140343212650763	1.93046688361244	0.0535490146682718	0.49327300450819	Ulk2	unc-51 like kinase 2	protein-coding
ENSMUSG00000044674	169.866974339453	-0.400984542960418	0.207862695991348	-1.92908372061675	0.0537204696418677	0.493518222543251	Fzd1	frizzled class receptor 1	protein-coding
ENSMUSG00000091264	489.132896103718	-0.336704840749737	0.174538363884371	-1.9291165177462	0.0537163988562504	0.493518222543251	Smim13	small integral membrane protein 13	protein-coding
ENSMUSG00000038155	31.8982454398071	-0.784793683064468	0.406694854063483	-1.92968677922334	0.0536456590594614	0.493518222543251	Gstp2	glutathione S-transferase, pi 2	protein-coding
ENSMUSG00000029681	127.962820281176	0.40313558174224	0.209035037936913	1.92855506771026	0.0537861216793965	0.493766636063261	Bcl7b	B cell CLL/lymphoma 7B	protein-coding
ENSMUSG00000062785	132.723062873824	-0.427115768402342	0.221552628900737	-1.92782983673691	0.0538762952006976	0.493810099552528	Kcnc3	potassium voltage gated channel, Shaw-related subfamily, member 3	protein-coding
ENSMUSG00000030779	1045.176574315	0.269166617591107	0.139634189985375	1.92765552347387	0.0538979877049192	0.493810099552528	Rbbp6	retinoblastoma binding protein 6, ubiquitin ligase	protein-coding
ENSMUSG00000015016	337.84038236844	-0.298025421601307	0.154610739021952	-1.92758551887519	0.053906701515118	0.493810099552528	Acsf3	acyl-CoA synthetase family member 3	protein-coding
ENSMUSG00000048578	1482.17608176439	0.418511370451857	0.217255690826246	1.92635400647143	0.054060186213196	0.494288561549519	Mlec	malectin	protein-coding
ENSMUSG00000041733	386.789375685932	-0.288388283750899	0.149715952264003	-1.92623617850934	0.054074890335297	0.494288561549519	Coq5	coenzyme Q5 methyltransferase	protein-coding
ENSMUSG00000031072	166.806874901805	0.39357326035421	0.204306758563843	1.92638394892465	0.0540564501320438	0.494288561549519	LTO1	ABCE maturation factor	protein-coding
ENSMUSG00000008348	2048.19890996369	-0.276060285210717	0.143374161830805	-1.92545352443974	0.054172644941262	0.494775655153324	Ubc	ubiquitin C	protein-coding
ENSMUSG00000032220	1305.78360282652	0.316693957092031	0.164552938205184	1.92457187666342	0.0542829405833683	0.494775655153324	Myo1e	myosin IE	protein-coding
ENSMUSG00000051934	99.1687856144958	-0.496391548758106	0.257893130541947	-1.92479554501886	0.0542549415676043	0.494775655153324	Spats2	spermatogenesis associated, serine-rich 2	protein-coding
ENSMUSG00000024974	389.159750849809	0.287902330707417	0.149565824352104	1.92492056226458	0.0542392970416061	0.494775655153324	Smc3	structural maintenance of chromosomes 3	protein-coding
ENSMUSG00000013698	162.856131008882	0.387971326368965	0.201665774388602	1.92383327089186	0.0543754856055964	0.494913672544033	Pea15a	proliferation and apoptosis adaptor protein 15A	protein-coding
ENSMUSG00000028138	2615.74106976346	-0.236420761665654	0.122876112345628	-1.92405795685207	0.0543473192279288	0.494913672544033	Adh5	alcohol dehydrogenase 5 (class III), chi polypeptide	protein-coding
ENSMUSG00000023886	43.2303076251926	-0.662809613040627	0.344584157769719	-1.92350576222246	0.0544165635350554	0.494935287685838	Smoc2	SPARC related modular calcium binding 2	protein-coding
ENSMUSG00000039795	109.571428556141	-0.40306051057249	0.209649687149503	-1.92254286687804	0.0545374851135277	0.495682558373698	Zfand1	zinc finger, AN1-type domain 1	protein-coding
ENSMUSG00000036620	357.962329015719	-0.321940725617876	0.167545554657393	-1.92151159292886	0.0546672422589646	0.496268914309457	Mgat4b	mannoside acetylglucosaminyltransferase 4, isoenzyme B	protein-coding
ENSMUSG00000051169	71.2917874771938	-0.486614081994291	0.253319956659332	-1.92094649158928	0.0547384536821752	0.496450599778479	Rpusd3	RNA pseudouridylate synthase domain containing 3	protein-coding
ENSMUSG00000033618	495.832735398929	0.449814097521682	0.234312309379698	1.91972030284063	0.0548932383168463	0.497501581570398	Map3k13	mitogen-activated protein kinase kinase kinase 13	protein-coding
ENSMUSG00000005483	416.629361099545	0.428306852560289	0.223152503906414	1.91934594083655	0.0549405675534584	0.497577888012483	Dnajb1	DnaJ heat shock protein family (Hsp40) member B1	protein-coding
ENSMUSG00000047824	236.329368962877	0.327233925592323	0.170640248572756	1.91768312768719	0.0551512024027881	0.49790141050881	Pygo2	pygopus 2	protein-coding
ENSMUSG00000060407	5714.26111376623	-0.22210646797901	0.115829619578048	-1.91752738883296	0.0551709648647939	0.49790141050881	Cyp2a12	cytochrome P450, family 2, subfamily a, polypeptide 12	protein-coding
ENSMUSG00000006715	45.3182009871137	-0.569375857153852	0.296833155770378	-1.9181679879262	0.0550897139047612	0.49790141050881	Gmnn	geminin	protein-coding
ENSMUSG00000079012	10127.3818255343	-0.386615645653007	0.201615186480685	-1.91759188581782	0.0551627798121484	0.49790141050881	Serpina3m	serine (or cysteine) peptidase inhibitor, clade A, member 3M	protein-coding
ENSMUSG00000022707	1179.91656281144	0.262886055459466	0.137018807799654	1.91861292388307	0.0550333387775994	0.49790141050881	Gbe1	glucan (1,4-alpha-), branching enzyme 1	protein-coding
ENSMUSG00000050199	1068.26802837311	-0.276302024760682	0.144152264988607	-1.91673731094353	0.055271312652404	0.49810397899855	Lgr4	leucine-rich repeat-containing G protein-coupled receptor 4	protein-coding
ENSMUSG00000020585	1525.76586275938	0.252783678870697	0.13186201816298	1.91703177603621	0.0552338948741545	0.49810397899855	Laptm4a	lysosomal-associated protein transmembrane 4A	protein-coding
ENSMUSG00000024042	1207.87696667642	0.477572739816189	0.249242572533	1.91609617475344	0.0553528551254675	0.498136742677325	Sik1	salt inducible kinase 1	protein-coding
ENSMUSG00000066357	68.2383999435726	-0.558380522801211	0.291633582666468	-1.9146646888051	0.0555352795699458	0.499399929656624	Wdr6	WD repeat domain 6	protein-coding
ENSMUSG00000034271	47.6224786365007	0.651740505847033	0.340472070692836	1.91422604656173	0.0555912790430181	0.499399929656624	Jdp2	Jun dimerization protein 2	protein-coding
ENSMUSG00000035933	294.377723967795	0.35337273976413	0.184617873314473	1.91407653776947	0.0556103769026457	0.499399929656624	Cog5	component of oligomeric golgi complex 5	protein-coding
ENSMUSG00000044916	40.570902363638	0.603111427601892	0.315249199248971	1.91312596206019	0.0557319288457341	0.499758936872964	1700029I15Rik	RIKEN cDNA 1700029I15 gene	protein-coding
ENSMUSG00000024485	16.1245580049663	-1.03259382001066	0.539749625415751	-1.91309779828988	0.0557355335744856	0.499758936872964	Slc4a9	solute carrier family 4, sodium bicarbonate cotransporter, member 9	protein-coding
ENSMUSG00000024870	1030.87931396188	-0.241534969942532	0.126269860167573	-1.91284737008491	0.055767594848117	0.499758936872964	Rab1b	RAB1B, member RAS oncogene family	protein-coding
ENSMUSG00000049493	52.6398301183673	-0.608883670020164	0.318414719883324	-1.91223468011553	0.0558460997565782	0.499762017975593	Pls1	plastin 1 (I-isoform)	protein-coding
ENSMUSG00000036941	173.747940168409	-0.360247519355357	0.188372797273597	-1.91241795296019	0.055822607081413	0.499762017975593	Elac1	elaC ribonuclease Z 1	protein-coding
ENSMUSG00000036086	46.1957114352007	0.607123761522499	0.317566713359591	1.91179911489978	0.0559019653615099	0.499912121009083	Zranb3	zinc finger, RAN-binding domain containing 3	protein-coding
ENSMUSG00000028070	237.532613081643	-0.326980201494859	0.171122688010698	-1.91079397650893	0.0560310620994165	0.50071643754531	Naxe	NAD(P)HX epimerase	protein-coding
ENSMUSG00000016252	645.451537708418	-0.281780117071698	0.147604988247766	-1.9090148674292	0.0562601737740874	0.500861658969821	Atp5e	ATP synthase, H+ transporting, mitochondrial F1 complex, epsilon subunit	protein-coding
ENSMUSG00000031352	187.861559808081	-0.33801477585561	0.177078327736304	-1.90884327956249	0.0562823118501434	0.500861658969821	Hccs	holocytochrome c synthetase	protein-coding
ENSMUSG00000006599	429.792068258303	0.285382612873513	0.149396634618112	1.91023454847566	0.0561030207172115	0.500861658969821	Gtf2h1	general transcription factor II H, polypeptide 1	protein-coding
ENSMUSG00000021822	15.6831667900992	1.1204796147073	0.586875813631946	1.90922779348	0.0562327123721937	0.500861658969821	Plau	plasminogen activator, urokinase	protein-coding
ENSMUSG00000059674	35.590039668837	0.712755945644047	0.373201915881866	1.90983999629215	0.0561538177977247	0.500861658969821	Cdh24	cadherin-like 24	protein-coding
ENSMUSG00000039163	94.8545610979162	-0.453076659180538	0.23726830591501	-1.9095540697409	0.0561906536729825	0.500861658969821	Cmc1	COX assembly mitochondrial protein 1	protein-coding
ENSMUSG00000068921	324.933625279509	-0.287181108802225	0.150669243838647	-1.90603670321576	0.0566454438813406	0.501649540411761	Dap3	death associated protein 3	protein-coding
ENSMUSG00000040532	198.784793682205	-0.351484395284254	0.184379881969698	-1.90630556614641	0.0566105725110783	0.501649540411761	Abhd11	abhydrolase domain containing 11	protein-coding
ENSMUSG00000030357	1509.78372186976	0.31424179813077	0.164768763564019	1.90716851503638	0.056498769205877	0.501649540411761	Fkbp4	FK506 binding protein 4	protein-coding
ENSMUSG00000053877	254.053409418724	0.348853005884164	0.182975219985676	1.90655874555841	0.0565777516196082	0.501649540411761	Srcap	Snf2-related CREBBP activator protein	protein-coding
ENSMUSG00000030826	296.25836257384	-0.30374663694015	0.159271139769143	-1.9071040577748	0.0565071139060984	0.501649540411761	Bcat2	branched chain aminotransferase 2, mitochondrial	protein-coding
ENSMUSG00000111080	287.863196582673	0.325870291345887	0.170890655067302	1.90689357014606	0.056534370985844	0.501649540411761	Gm20300	predicted gene, 20300	ncRNA
ENSMUSG00000031380	26.2308069039275	0.736809176293054	0.386887476999704	1.90445341370824	0.0568511584222758	0.501734033060085	Vegfd	vascular endothelial growth factor D	protein-coding
ENSMUSG00000022477	3017.56418210097	-0.328539336524081	0.172444422732264	-1.90518969137186	0.0567554177274704	0.501734033060085	Aco2	aconitase 2, mitochondrial	protein-coding
ENSMUSG00000064061	47.6481565156014	0.560925365071105	0.294377906196855	1.90546013563941	0.0567202846457943	0.501734033060085	Dzip3	DAZ interacting protein 3, zinc finger	protein-coding
ENSMUSG00000040018	313.751328263193	-0.31912723027591	0.167556406766314	-1.90459581006048	0.056832631664872	0.501734033060085	Cox15	cytochrome c oxidase assembly protein 15	protein-coding
ENSMUSG00000053841	562.85518147088	0.303651806565974	0.159511940435646	1.90363057296316	0.0569583141785166	0.502333049458532	Txlna	taxilin alpha	protein-coding
ENSMUSG00000074813	53.0020152736825	0.545594788680696	0.286722048011561	1.90287001806954	0.0570575080424551	0.502735920174658	Morrbid	myeloid RNA regulator of BCL2L11 induced cell death	ncRNA
ENSMUSG00000020359	237.772212730795	-0.342424999910025	0.17997005489611	-1.90267764327624	0.0570826209019082	0.502735920174658	Phykpl	5-phosphohydroxy-L-lysine phospholyase	protein-coding
ENSMUSG00000033898	1070.30847329771	0.252560281548501	0.132895857887662	1.90043757241849	0.057375720156224	0.504622221016364	Cfhr2	complement factor H-related 2	protein-coding
ENSMUSG00000029176	209.886778813719	-0.355685742255768	0.187195063386261	-1.90008078109325	0.057422519411014	0.504638162839047	Anapc4	anaphase promoting complex subunit 4	protein-coding
ENSMUSG00000003198	66.0520064017547	0.552540971324175	0.29083825375265	1.89982220081027	0.0574564564508642	0.504638162839047	Zfp959	zinc finger protein 959	protein-coding
ENSMUSG00000024013	48.2064229387831	0.600084502059121	0.315933341617216	1.89940225677789	0.0575116070055145	0.504775861624241	Fgd2	FYVE, RhoGEF and PH domain containing 2	protein-coding
ENSMUSG00000030161	3434.0523402825	0.296266025040962	0.156157363511074	1.89722737615221	0.0577979351886867	0.506892181012005	Gabarapl1	gamma-aminobutyric acid (GABA) A receptor-associated protein-like 1	protein-coding
ENSMUSG00000033427	2956.0742650467	-0.236576982160842	0.124713139638347	-1.89696917940552	0.057832005950619	0.506892181012005	Upb1	ureidopropionase, beta	protein-coding
ENSMUSG00000032418	479.319448088786	0.329559836806373	0.17386206092901	1.89552473406453	0.0580229180849173	0.507869319965723	Me1	malic enzyme 1, NADP(+)-dependent, cytosolic	protein-coding
ENSMUSG00000049323	620.45066681014	0.257899812597243	0.136165319645842	1.89401980818629	0.0582223807023931	0.509266624091794	Smcr8	Smith-Magenis syndrome chromosome region, candidate 8 homolog (human)	protein-coding
ENSMUSG00000025815	3359.46384636912	-0.258366930681001	0.136495545484913	-1.89285979819436	0.0583765167357416	0.509606404795488	Dhtkd1	dehydrogenase E1 and transketolase domain containing 1	protein-coding
ENSMUSG00000033420	44.7267230272922	-0.58789159583536	0.310589059256343	-1.89282776812221	0.0583807775277909	0.509606404795488	Antxr1	anthrax toxin receptor 1	protein-coding
ENSMUSG00000021431	329.147711857989	0.310095686660275	0.163785330166644	1.89330562355473	0.0583172377482764	0.509606404795488	Snrnp48	small nuclear ribonucleoprotein 48 (U11/U12)	protein-coding
ENSMUSG00000062762	1767.37004829932	-0.310010468804916	0.163934907877794	-1.89105830367755	0.0586165617241463	0.511315546608719	Ei24	etoposide induced 2.4 mRNA	protein-coding
ENSMUSG00000001128	364.381479232011	0.361983805981255	0.191496898320414	1.89028547802158	0.0587197899263697	0.511704563740353	Cfp	complement factor properdin	protein-coding
ENSMUSG00000028034	1162.90958390655	0.334344100106739	0.176889901116428	1.89012542828364	0.0587411870168	0.511704563740353	Fubp1	far upstream element (FUSE) binding protein 1	protein-coding
ENSMUSG00000072647	22.7740577149693	0.810741139267037	0.429455091698297	1.88783683076368	0.0590478590332683	0.512630021260988	Adam1a	a disintegrin and metallopeptidase domain 1a	protein-coding
ENSMUSG00000030431	85.1362022377857	-0.434041012929688	0.229886133704557	-1.88806956702967	0.0590166117974201	0.512630021260988	Tmem238	transmembrane protein 238	protein-coding
ENSMUSG00000026317	815.71789364223	0.306861361258122	0.162499465087154	1.88838382387008	0.0589744413682082	0.512630021260988	Cln8	CLN8 transmembrane ER and ERGIC protein	protein-coding
ENSMUSG00000024338	179.75339032854	0.362144904238835	0.191829219929714	1.88785058069634	0.0590460125818489	0.512630021260988	Psmb8	proteasome (prosome, macropain) subunit, beta type 8 (large multifunctional peptidase 7)	protein-coding
ENSMUSG00000025733	351.684754364847	-0.297656519778853	0.157574146628656	-1.88899337960764	0.0588927158116541	0.512630021260988	Rhot2	ras homolog family member T2	protein-coding
ENSMUSG00000027203	43.6727809853556	-0.625524164519058	0.331496460478691	-1.88697087026444	0.0591642437671617	0.512877786577582	Dut	deoxyuridine triphosphatase	protein-coding
ENSMUSG00000031633	42.0853217167799	-0.617918938220776	0.327507963200149	-1.88672950783535	0.0591967166866211	0.512877786577582	Slc25a4	solute carrier family 25 (mitochondrial carrier, adenine nucleotide translocator), member 4	protein-coding
ENSMUSG00000019256	1333.92656616628	-0.320183872584066	0.169678374572856	-1.88700459554784	0.0591597075424687	0.512877786577582	Ahr	aryl-hydrocarbon receptor	protein-coding
ENSMUSG00000030409	411.007191374276	0.312678620262442	0.165872412053019	1.88505500337511	0.0594224121767743	0.513350810879299	Dmpk	dystrophia myotonica-protein kinase	protein-coding
ENSMUSG00000057228	783.835776864574	-0.299746993689279	0.158968633803281	-1.88557318835744	0.0593524932527084	0.513350810879299	Aadat	aminoadipate aminotransferase	protein-coding
ENSMUSG00000049517	545.423906430144	-0.28819774515199	0.152927491517997	-1.88453849789378	0.0594921724838225	0.513350810879299	Rps23	ribosomal protein S23	protein-coding
ENSMUSG00000003526	1758.03979968709	-0.353792994315571	0.187708433775226	-1.88480073697288	0.0594567454401311	0.513350810879299	Prodh	proline dehydrogenase	protein-coding
ENSMUSG00000022215	33.4920327540907	-0.803179860977759	0.42628937555796	-1.88411888034154	0.0595488969187087	0.513493792175622	Fitm1	fat storage-inducing transmembrane protein 1	protein-coding
ENSMUSG00000031596	18426.8843551165	-0.414222207723736	0.219982522787996	-1.88297780420917	0.0597033759980878	0.513925833498039	Slc7a2	solute carrier family 7 (cationic amino acid transporter, y+ system), member 2	protein-coding
ENSMUSG00000017718	518.182118648476	-0.315445994522794	0.167535699803685	-1.88285836924565	0.0597195643242169	0.513925833498039	Afmid	arylformamidase	protein-coding
ENSMUSG00000051439	109.805215212259	0.630030020167259	0.334565211595938	1.88313069718725	0.0596826580541587	0.513925833498039	Cd14	CD14 antigen	protein-coding
ENSMUSG00000030643	613.277093392589	0.326394381818188	0.173416445850045	1.88214203225238	0.0598167337309188	0.514070155208999	Rab30	RAB30, member RAS oncogene family	protein-coding
ENSMUSG00000052934	1568.70196847316	-0.308906002087737	0.164104576090679	-1.88237287129059	0.0597854066553111	0.514070155208999	Fbxo31	F-box protein 31	protein-coding
ENSMUSG00000025377	117.734253449913	-0.415024975917212	0.220845061781552	-1.8792585741751	0.060209195168864	0.516748448200961	Tepsin	TEPSIN, adaptor related protein complex 4 accessory protein	protein-coding
ENSMUSG00000078671	2148.38331696885	0.335814143458455	0.178830023885584	1.8778398401004	0.0604030782986836	0.517749721225248	Chd2	chromodomain helicase DNA binding protein 2	protein-coding
ENSMUSG00000057561	950.231655209017	0.356622101710263	0.189913593945501	1.87781240037299	0.0604068332865241	0.517749721225248	Eif1a	eukaryotic translation initiation factor 1A	protein-coding
ENSMUSG00000066113	19.8940952568497	-0.870967685001621	0.463898522462354	-1.87749613941118	0.060450125967085	0.517773751418006	Adamtsl1	ADAMTS-like 1	protein-coding
ENSMUSG00000047248	293.813234841571	0.315264366898576	0.168028794638366	1.87625202916615	0.0606206807472975	0.518539976853806	C2cd3	C2 calcium-dependent domain containing 3	protein-coding
ENSMUSG00000068417	17.2031410388572	0.91059675692861	0.485319786693995	1.87628195242483	0.0606165738994086	0.518539976853806	Pnp2	purine-nucleoside phosphorylase 2	protein-coding
ENSMUSG00000034573	55.2264720037176	-0.555061806765832	0.296147368082047	-1.87427567011858	0.0608924391293065	0.520516384749714	Ptpn13	protein tyrosine phosphatase, non-receptor type 13	protein-coding
ENSMUSG00000088490	21.4963395056334	-0.86590233002975	0.462439994469037	-1.87246419078427	0.0611424115624927	0.522304047469043	Gm24400	predicted gene, 24400	snRNA
ENSMUSG00000029661	240.050303885462	-0.621646156333945	0.332063178211021	-1.87207193427179	0.0611966522223355	0.522418416968776	Col1a2	collagen, type I, alpha 2	protein-coding
ENSMUSG00000075324	295.552957230275	-0.401807017008553	0.214699413497998	-1.87148632808119	0.0612777031472	0.522761352799462	Fign	fidgetin	protein-coding
ENSMUSG00000032436	27.657631078468	0.709772723762625	0.379460217100121	1.87047993907449	0.0614172002415918	0.523602104459651	Cmtm7	CKLF-like MARVEL transmembrane domain containing 7	protein-coding
ENSMUSG00000068040	858.587027549414	0.2631680896778	0.140879394979193	1.86803818767584	0.0617567482652546	0.526096339827807	Tm9sf4	transmembrane 9 superfamily member 4	protein-coding
ENSMUSG00000029445	18132.0287139299	-0.340860158535308	0.182502336134978	-1.86770298810427	0.0618034819162347	0.526096339827807	Hpd	4-hydroxyphenylpyruvic acid dioxygenase	protein-coding
ENSMUSG00000024742	20.3754822891724	0.811024475943432	0.434285838851595	1.86749003395567	0.0618331872662804	0.526096339827807	Fen1	flap structure specific endonuclease 1	protein-coding
ENSMUSG00000040522	82.9750294300307	0.448336292528335	0.240213290916125	1.86640918501416	0.0619841390412061	0.527030033283872	Tlr8	toll-like receptor 8	protein-coding
ENSMUSG00000000563	2087.07016959396	-0.257993552529949	0.138347771894487	-1.86481899200163	0.0622067802673435	0.527258336293386	Atp5pb	ATP synthase peripheral stalk-membrane subunit b	protein-coding
ENSMUSG00000042613	169.408544828014	-0.390929090519087	0.209582153049468	-1.86527853078604	0.0621423728648609	0.527258336293386	Pbxip1	pre B cell leukemia transcription factor interacting protein 1	protein-coding
ENSMUSG00000028553	4949.87390111714	-0.329042706624519	0.176393860188465	-1.86538639311459	0.0621272632433043	0.527258336293386	Angptl3	angiopoietin-like 3	protein-coding
ENSMUSG00000059824	530.824937684033	-0.505416902190955	0.270910762926466	-1.8656213460524	0.0620943609770405	0.527258336293386	Dbp	D site albumin promoter binding protein	protein-coding
ENSMUSG00000035868	55.6486376903969	0.563305006005268	0.302081506603155	1.86474508929566	0.0622171433740006	0.527258336293386	Zfp983	zinc finger protein 983	protein-coding
ENSMUSG00000024155	257.989679337799	0.528737706776752	0.283590816958873	1.8644387446912	0.0622601161919573	0.527273089975331	Meiob	meiosis specific with OB domains	protein-coding
ENSMUSG00000024561	882.354611879115	0.279388255819371	0.149896900042647	1.86386947121577	0.0623400368489549	0.527579101131951	Mbd1	methyl-CpG binding domain protein 1	protein-coding
ENSMUSG00000050552	317.325840249886	-0.297229568618267	0.159520541696784	-1.86326830047531	0.0624245276932182	0.527617224151272	Lamtor4	late endosomal/lysosomal adaptor, MAPK and MTOR activator 4	protein-coding
ENSMUSG00000081207	15.8637988087437	0.922459414530874	0.495513794087958	1.86162206892494	0.0626563803196769	0.528528886232209	Mup-ps16	major urinary protein, pseudogene 16	protein-coding
ENSMUSG00000023169	64.320075843641	0.512959754613659	0.275530569230148	1.86171630990676	0.0626430883814788	0.528528886232209	Slc38a1	solute carrier family 38, member 1	protein-coding
ENSMUSG00000034903	1195.77597835252	-0.260370367304329	0.14003131796046	-1.85937239680804	0.0629743715956713	0.530109515595686	Cobll1	Cobl-like 1	protein-coding
ENSMUSG00000086040	219.404436691694	-0.384610138248868	0.206877086320371	-1.85912391309137	0.0630095764549141	0.530109515595686	Wipf3	WAS/WASL interacting protein family, member 3	protein-coding
ENSMUSG00000031980	7306.01479286891	-0.254581389370206	0.136914675365545	-1.8594163751293	0.0629681424965435	0.530109515595686	Agt	angiotensinogen (serpin peptidase inhibitor, clade A, member 8)	protein-coding
ENSMUSG00000002342	182.590007638855	-0.358920499682907	0.19332518184898	-1.85656362120112	0.0633732636470806	0.532468656714104	Tmem161a	transmembrane protein 161A	protein-coding
ENSMUSG00000027597	2957.43685706696	-0.401524072910577	0.216347071768187	-1.8559256181697	0.063464160890886	0.532532604640847	Ahcy	S-adenosylhomocysteine hydrolase	protein-coding
ENSMUSG00000029577	995.98323680782	-0.235533295808731	0.127111619838106	-1.85296431678484	0.0638874733488052	0.534670311111985	Ube3b	ubiquitin protein ligase E3B	protein-coding
ENSMUSG00000040250	246.345805779478	0.316442541037126	0.170845913765054	1.85221018204916	0.0639956472353772	0.534670311111985	Ints13	integrator complex subunit 13	protein-coding
ENSMUSG00000037709	669.620726838241	-0.405102111872318	0.218725936511797	-1.85209910782789	0.0640115926112331	0.534670311111985	Fam13a	family with sequence similarity 13, member A	protein-coding
ENSMUSG00000030827	119.542896925278	0.653441715501581	0.352760918749705	1.85236425230318	0.0639735349495106	0.534670311111985	Fgf21	fibroblast growth factor 21	protein-coding
ENSMUSG00000021222	27.4161343246557	-0.877028147313747	0.473487253694726	-1.85227403793894	0.0639864818213698	0.534670311111985	Dcaf4	DDB1 and CUL4 associated factor 4	protein-coding
ENSMUSG00000038903	116.92962428087	-0.424580656619487	0.229147989350398	-1.85286660303288	0.0639014809917274	0.534670311111985	Ccdc68	coiled-coil domain containing 68	protein-coding
ENSMUSG00000109089	274.499791813874	-0.394910793820696	0.213353743302901	-1.85096726079015	0.0641742632173177	0.534980754904211	4833411C07Rik	RIKEN cDNA 4833411C07 gene	ncRNA
ENSMUSG00000045414	570.624869599863	0.343171539668568	0.185382416476656	1.85115474374982	0.0641472943485176	0.534980754904211	Dipk2a	divergent protein kinase domain 2A	protein-coding
ENSMUSG00000009292	192.316451329499	0.406675872641573	0.219766249712515	1.85049284489116	0.0642425483568748	0.535201112956166	Trpm2	transient receptor potential cation channel, subfamily M, member 2	protein-coding
ENSMUSG00000062906	117.318586330326	-0.375171003430904	0.202852109620632	-1.84948041276247	0.0643884735698736	0.536067578132516	Hdac10	histone deacetylase 10	protein-coding
ENSMUSG00000040488	402.830746088374	-0.399671370678741	0.21625158068353	-1.84817780020593	0.0645766258191182	0.537284249170386	Ltbp4	latent transforming growth factor beta binding protein 4	protein-coding
ENSMUSG00000028057	117.654706041984	0.393142389634821	0.212830615613047	1.8472078770359	0.0647170181955545	0.538102229313883	Rit1	Ras-like without CAAX 1	protein-coding
ENSMUSG00000090145	340.20883530832	0.304215467393764	0.16488748204238	1.84498825275028	0.0650392474713888	0.54036762623458	Ugt1a6b	UDP glucuronosyltransferase 1 family, polypeptide A6B	protein-coding
ENSMUSG00000062729	194.937985555408	-0.32343759355558	0.175356326073196	-1.84445922652698	0.0651162427297066	0.54036762623458	Ppox	protoporphyrinogen oxidase	protein-coding
ENSMUSG00000043241	388.797008335065	0.269459114469628	0.14608087123204	1.84458863228992	0.0650974018812518	0.54036762623458	Upf2	UPF2 regulator of nonsense transcripts homolog (yeast)	protein-coding
ENSMUSG00000039263	505.400866530098	-0.258740338606191	0.140365922781697	-1.84332730821422	0.0652812363286782	0.540684229385451	Npepl1	aminopeptidase-like 1	protein-coding
ENSMUSG00000029179	134.151930438551	-0.375883994249249	0.203885069752721	-1.84360725729027	0.0652403976124226	0.540684229385451	Zcchc4	zinc finger, CCHC domain containing 4	protein-coding
ENSMUSG00000022952	54.448240018563	0.538375022908568	0.29206688726975	1.84332783473441	0.0652811595006089	0.540684229385451	Runx1	runt related transcription factor 1	protein-coding
ENSMUSG00000025047	674.902767635795	-0.284264471698182	0.154268194890489	-1.84266414668283	0.0653780618551922	0.541135699031843	Pdcd11	programmed cell death 11	protein-coding
ENSMUSG00000005469	616.794274934129	-0.252417706373212	0.137106496163081	-1.84103389290158	0.0656165920683307	0.542407872895807	Prkaca	protein kinase, cAMP dependent, catalytic, alpha	protein-coding
ENSMUSG00000032591	1616.06249713565	-0.319507913265661	0.173547617421189	-1.84103889188082	0.0656158595486807	0.542407872895807	Mst1	macrophage stimulating 1 (hepatocyte growth factor-like)	protein-coding
ENSMUSG00000050714	133.437202627547	0.430348121462272	0.234187442586513	1.83762253308392	0.0661180460940463	0.543042757514877	Zbtb26	zinc finger and BTB domain containing 26	protein-coding
ENSMUSG00000046079	417.169435522266	-0.271673081945819	0.147746726615123	-1.83877564105715	0.0659481924755134	0.543042757514877	Lrrc8d	leucine rich repeat containing 8D	protein-coding
ENSMUSG00000075552	202.486284301016	1.13978464944888	0.619905354694755	1.8386430135131	0.0659677102865077	0.543042757514877	Cyp3a41b	cytochrome P450, family 3, subfamily a, polypeptide 41B	protein-coding
ENSMUSG00000029246	287.09560529937	-0.37042794689151	0.201387532835903	-1.83937874244354	0.0658594985375299	0.543042757514877	Ppat	phosphoribosyl pyrophosphate amidotransferase	protein-coding
ENSMUSG00000031482	6056.45955003167	-0.3371042387785	0.183360082139651	-1.83848215404788	0.0659913891676467	0.543042757514877	Slc25a15	solute carrier family 25 (mitochondrial carrier ornithine transporter), member 15	protein-coding
ENSMUSG00000021843	537.300618638584	-0.272649468648582	0.148328414814516	-1.83814725580078	0.0660407094265128	0.543042757514877	Ktn1	kinectin 1	protein-coding
ENSMUSG00000040111	68.1129123149077	0.483294720506362	0.262976401998402	1.83778740918852	0.0660937376646187	0.543042757514877	Gramd1b	GRAM domain containing 1B	protein-coding
ENSMUSG00000055065	3467.99264029096	0.274985298119568	0.149575314756249	1.83844037746262	0.0659975399221392	0.543042757514877	Ddx17	DEAD box helicase 17	protein-coding
ENSMUSG00000053617	542.936805847918	-0.355956216657772	0.193554382980336	-1.8390501479573	0.065907810451498	0.543042757514877	Sh3pxd2a	SH3 and PX domains 2A	protein-coding
ENSMUSG00000028414	209.050423234435	-0.347927185650104	0.189444031580742	-1.83656979186392	0.0662734302271099	0.543665052739546	Fktn	fukutin	protein-coding
ENSMUSG00000061983	1059.53919876368	-0.264613068472031	0.144082923561295	-1.83653317084076	0.0662788408837153	0.543665052739546	Rps12	ribosomal protein S12	protein-coding
ENSMUSG00000022420	59.2206362638461	-0.498372202130867	0.271542675004651	-1.83533657139649	0.0664558355113611	0.544767451614927	Dnal4	dynein, axonemal, light chain 4	protein-coding
ENSMUSG00000054580	122.450766444841	-0.406656436022551	0.221619700183119	-1.83492909559277	0.0665161959535052	0.544912949297517	Pla2r1	phospholipase A2 receptor 1	protein-coding
ENSMUSG00000035242	1080.68631136675	-0.253581903667434	0.138241703349477	-1.8343372334351	0.0666039504430307	0.545282534100817	Oaz1	ornithine decarboxylase antizyme 1	protein-coding
ENSMUSG00000026098	76.4465700129924	-0.463196797863164	0.252608426908303	-1.83365536744863	0.066705167836659	0.54576179545438	Pms1	PMS1 homolog 1, mismatch repair system component	protein-coding
ENSMUSG00000022774	192.440663253589	0.360324691436399	0.196575827178731	1.83300610562245	0.0668016631035686	0.546201833611531	Ncbp2	nuclear cap binding protein subunit 2	protein-coding
ENSMUSG00000092417	37.9450965681395	0.586933877176387	0.320400802744934	1.83187392836726	0.0669702056801203	0.547067154271558	Gpank1	G patch domain and ankyrin repeats 1	protein-coding
ENSMUSG00000006014	310.841634713625	0.309126177924477	0.168796152250254	1.83135796523473	0.0670471310323092	0.547074832690729	Prg4	proteoglycan 4 (megakaryocyte stimulating factor, articular superficial zone protein)	protein-coding
ENSMUSG00000054435	104.632088818591	0.449675611386416	0.245571313162442	1.83114063933421	0.0670795540865705	0.547074832690729	Gimap4	GTPase, IMAP family member 4	protein-coding
ENSMUSG00000019889	996.226100163975	0.243780287838866	0.133186561658228	1.83036700402578	0.0671950782266358	0.547667724896251	Ptprk	protein tyrosine phosphatase, receptor type, K	protein-coding
ENSMUSG00000022211	21.4893439559191	1.0090117908837	0.551370783001932	1.83000590889156	0.0672490552725601	0.54775854702261	Carmil3	capping protein regulator and myosin 1 linker 3	protein-coding
ENSMUSG00000055862	52.4980499768507	-0.563684289875165	0.308123072509371	-1.82941279042978	0.0673377929591092	0.548132206467911	Izumo4	IZUMO family member 4	protein-coding
ENSMUSG00000000134	397.211032679982	0.322955028452844	0.176604499846165	1.82869082460617	0.0674459377778375	0.548314464273989	Tfe3	transcription factor E3	protein-coding
ENSMUSG00000022261	2296.45096553813	-0.238028558031057	0.13015313861726	-1.82883456027154	0.067424395915827	0.548314464273989	Sdc2	syndecan 2	protein-coding
ENSMUSG00000031641	240.43335877342	-0.325526012129967	0.178126552715877	-1.82749852375575	0.0676248479635734	0.54941966693658	Cbr4	carbonyl reductase 4	protein-coding
ENSMUSG00000000594	1311.09490954041	0.298045024473117	0.16311499146411	1.82720804383388	0.0676684949003038	0.549425214466721	Gm2a	GM2 ganglioside activator protein	protein-coding
ENSMUSG00000058099	148.56231452578	0.427139262177408	0.233878955142038	1.82632619475318	0.0678011417856496	0.550152919514522	Nfam1	Nfat activating molecule with ITAM motif 1	protein-coding
ENSMUSG00000045094	183.662336180622	-0.391663994175392	0.214511566792663	-1.82584090933407	0.0678742291364121	0.550396729357285	Arhgef37	Rho guanine nucleotide exchange factor (GEF) 37	protein-coding
ENSMUSG00000020120	78.8758086340241	0.654392978670123	0.358464811990937	1.82554314058214	0.0679191072467699	0.550411624506777	Plek	pleckstrin	protein-coding
ENSMUSG00000027257	502.9787305791	-0.290112687242715	0.158943569339696	-1.82525589709568	0.0679624221687735	0.550412195905087	Pacsin3	protein kinase C and casein kinase substrate in neurons 3	protein-coding
ENSMUSG00000040990	58.9154135944544	0.496925700807358	0.272292238380159	1.82497196307733	0.0680052603636251	0.550412195905087	Sh3kbp1	SH3-domain kinase binding protein 1	protein-coding
ENSMUSG00000037234	2126.62747954023	0.246302875353523	0.135017748882662	1.82422590653303	0.0681179265629615	0.550975360459931	Hook3	hook microtubule tethering protein 3	protein-coding
ENSMUSG00000062410	414.577081216881	-0.343847700676959	0.188543146276074	-1.82370829949703	0.0681961834636684	0.551225049183595	Hsd3b3	hydroxy-delta-5-steroid dehydrogenase, 3 beta- and steroid delta-isomerase 3	protein-coding
ENSMUSG00000001173	130.177768885075	-0.36951623876879	0.202749049053198	-1.82253007101323	0.0683745952534948	0.551655724985294	Ocrl	OCRL, inositol polyphosphate-5-phosphatase	protein-coding
ENSMUSG00000029287	359.561552577656	-0.290758969978588	0.15953016571936	-1.82259554904545	0.0683646702641807	0.551655724985294	Tgfbr3	transforming growth factor, beta receptor III	protein-coding
ENSMUSG00000025986	54.9703183305877	0.530405337853752	0.291218974039058	1.82132822768139	0.0685569780291305	0.551916607452009	Slc39a10	solute carrier family 39 (zinc transporter), member 10	protein-coding
ENSMUSG00000062937	179.911046400384	-0.357821760691043	0.196442675408745	-1.82150726641506	0.0685297831274523	0.551916607452009	Mtap	methylthioadenosine phosphorylase	protein-coding
ENSMUSG00000059482	41.5057432369305	-0.564807271949292	0.310309308085113	-1.82014286143931	0.0687372518446089	0.551916607452009	Cfap418	cilia and flagella associated protein 418	protein-coding
ENSMUSG00000074781	171.26954055454	0.422615316867048	0.232082248561759	1.82097217467534	0.0686110866890315	0.551916607452009	Ube2n	ubiquitin-conjugating enzyme E2N	protein-coding
ENSMUSG00000031983	188.056782266552	-0.325354704426113	0.178789768199385	-1.81976131913365	0.0687953606723883	0.551916607452009	2310022B05Rik	RIKEN cDNA 2310022B05 gene	protein-coding
ENSMUSG00000042148	217.514865355361	-0.344111171650014	0.189079573318696	-1.8199277987052	0.0687700009001293	0.551916607452009	Cox10	heme A:farnesyltransferase cytochrome c oxidase assembly factor 10	protein-coding
ENSMUSG00000018906	115.078139478982	0.496495527663872	0.27253981212296	1.82173578163278	0.0684950859282006	0.551916607452009	P4ha2	procollagen-proline, 2-oxoglutarate 4-dioxygenase (proline 4-hydroxylase), alpha II polypeptide	protein-coding
ENSMUSG00000024677	45.5882783686643	0.569562449721855	0.313116783630775	1.81900964591371	0.0689099584734658	0.552489372387888	Ms4a6b	membrane-spanning 4-domains, subfamily A, member 6B	protein-coding
ENSMUSG00000020368	6235.5975799556	0.262498731175151	0.144332307237891	1.81871083611583	0.0689555576478732	0.552508565915415	Canx	calnexin	protein-coding
ENSMUSG00000026491	1750.09976214339	0.293308155780561	0.161319361496002	1.81818321781438	0.069036134143346	0.552649891126448	Ahctf1	AT hook containing transcription factor 1	protein-coding
ENSMUSG00000026921	269.232951274217	0.317112911626573	0.174505512410646	1.81720856405007	0.0691851841488409	0.552649891126448	Egfl7	EGF-like domain 7	protein-coding
ENSMUSG00000026832	29.7838864422615	0.761494383074539	0.419109002245719	1.81693635544503	0.0692268591391096	0.552649891126448	Cytip	cytohesin 1 interacting protein	protein-coding
ENSMUSG00000029084	328.139947658899	0.28968688082232	0.159379230752065	1.81759492410253	0.0691260680182103	0.552649891126448	Cd38	CD38 antigen	protein-coding
ENSMUSG00000011832	80.5344103303514	-0.477472362056186	0.262693307051371	-1.81760383397516	0.069124705227157	0.552649891126448	Evi5l	ecotropic viral integration site 5 like	protein-coding
ENSMUSG00000053205	105.512287715388	0.448425910050682	0.246820148100782	1.81681241787271	0.0692458407444489	0.552649891126448	Styx	serine/threonine/tyrosine interaction protein	protein-coding
ENSMUSG00000032905	400.894370565334	0.276233619543678	0.152059323009171	1.81661744953986	0.0692757096868702	0.552649891126448	Atg12	autophagy related 12	protein-coding
ENSMUSG00000047617	92.1035149882175	-0.536160364383183	0.295430579849725	-1.81484382779842	0.0695479129257117	0.553820514302681	Paxx	non-homologous end joining factor	protein-coding
ENSMUSG00000036894	60.4416862667367	0.498417140472059	0.274919248380427	1.81295832652052	0.0698382490851679	0.553820514302681	Rap2b	RAP2B, member of RAS oncogene family	protein-coding
ENSMUSG00000061859	349.077158992973	-0.28116589906811	0.155070091609033	-1.81315362718037	0.0698081298840308	0.553820514302681	Patj	PATJ, crumbs cell polarity complex component	protein-coding
ENSMUSG00002076083	94.8021652432553	-0.442816774933371	0.244263082931515	-1.81286819776006	0.0698521523086687	0.553820514302681	Klhl17	kelch-like 17	protein-coding
ENSMUSG00000033174	3932.1705456822	0.337329985074275	0.185998499286248	1.81361670319249	0.0697367570727239	0.553820514302681	Mgll	monoglyceride lipase	protein-coding
ENSMUSG00000021264	1163.52656416676	0.26508089963323	0.146120511651539	1.81412518090124	0.0696584556203168	0.553820514302681	Yy1	YY1 transcription factor	protein-coding
ENSMUSG00000041849	255.248493863791	-0.313176232377137	0.172682825996848	-1.81359223518182	0.0697405267697711	0.553820514302681	Card6	caspase recruitment domain family, member 6	protein-coding
ENSMUSG00000051483	831.27783339399	-0.297467834168848	0.164061880539662	-1.81314412092781	0.0698095956881432	0.553820514302681	Cbr1	carbonyl reductase 1	protein-coding
ENSMUSG00000004069	1548.49176671717	-0.286534972558134	0.158082532503866	-1.81256567705307	0.0698988356337603	0.553820514302681	Dnaja3	DnaJ heat shock protein family (Hsp40) member A3	protein-coding
ENSMUSG00000024065	1301.36192296112	-0.272255099719842	0.150187319975785	-1.81277021098544	0.0698672702836366	0.553820514302681	Ehd3	EH-domain containing 3	protein-coding
ENSMUSG00000050732	681.293894049899	-0.264571794184647	0.146014071972971	-1.81196093369428	0.0699922330522772	0.554217137010849	Vamp8	vesicle-associated membrane protein 8	protein-coding
ENSMUSG00000031207	483.641580899876	0.343501269379513	0.189663142384632	1.81111240202327	0.0701234541377658	0.554313480895383	Msn	moesin	protein-coding
ENSMUSG00000063600	35.4367510806206	0.593466383440743	0.327755925967948	1.81069611994988	0.0701879038093756	0.554313480895383	Egfem1	EGF-like and EMI domain containing 1	protein-coding
ENSMUSG00000052137	93.6178034493025	0.399799867832355	0.220927483429426	1.80964297255515	0.0703511713710671	0.554313480895383	Rbm12b2	RNA binding motif protein 12 B2	protein-coding
ENSMUSG00000031827	111.602869697254	0.448945049894847	0.248024035295523	1.81008687065318	0.0702823166924973	0.554313480895383	Cotl1	coactosin-like 1 (Dictyostelium)	protein-coding
ENSMUSG00000000740	648.500878035614	-0.278895131034348	0.154017831102409	-1.81079767867206	0.0701721757921833	0.554313480895383	Rpl13	ribosomal protein L13	protein-coding
ENSMUSG00000022822	238.341290031541	0.309405591857176	0.170959445036993	1.80981864903823	0.0703239149266446	0.554313480895383	Abcc5	ATP-binding cassette, sub-family C (CFTR/MRP), member 5	protein-coding
ENSMUSG00000024570	156.163934322597	-0.358355474140588	0.197863079225753	-1.81112856194722	0.0701209532036844	0.554313480895383	Rbfa	ribosome binding factor A	protein-coding
ENSMUSG00000032915	75.757917134052	0.620673390528828	0.343218309449089	1.80839242383395	0.0705454462368404	0.555484707598142	Adgre4	adhesion G protein-coupled receptor E4	protein-coding
ENSMUSG00000046070	645.641897335195	0.41894127202066	0.231698995170057	1.80812727182168	0.0705866945454317	0.555484707598142	Igfals	insulin-like growth factor binding protein, acid labile subunit	protein-coding
ENSMUSG00000050423	130.438526535581	-2.02118292682138	1.11897908278988	-1.80627409207872	0.0708755366078252	0.557072134075519	Ppp1r3g	protein phosphatase 1, regulatory subunit 3G	protein-coding
ENSMUSG00000024778	170.912321438598	0.418248737956626	0.23154876924796	1.80630948423973	0.0708700112169555	0.557072134075519	Fas	Fas (TNF receptor superfamily member 6)	protein-coding
ENSMUSG00000025465	2137.31576455977	-0.248641772779977	0.137801431730518	-1.80434825427806	0.0711767295772092	0.558783843606817	Echs1	enoyl Coenzyme A hydratase, short chain, 1, mitochondrial	protein-coding
ENSMUSG00000047953	17.2683412028373	0.914797799437414	0.507003383972102	1.80432286717785	0.0711807070093451	0.558783843606817	Gp5	glycoprotein 5 (platelet)	protein-coding
ENSMUSG00000035585	144.594225534499	-0.391964202217126	0.217275759851136	-1.80399416154695	0.0712322222292615	0.558845188875949	Tsen34	tRNA splicing endonuclease subunit 34	protein-coding
ENSMUSG00000015355	24.577921859061	0.700142406458054	0.388258108664388	1.80329113760573	0.0713425037346963	0.559189210310116	Cd48	CD48 antigen	protein-coding
ENSMUSG00000049130	75.8739674591451	0.551278789563925	0.305822836473503	1.80260832029687	0.0714497494030786	0.559189210310116	C5ar1	complement component 5a receptor 1	protein-coding
ENSMUSG00000112239	62.5961417791988	-0.523773032833718	0.290568638974911	-1.802579365349	0.0714543000866921	0.559189210310116	Gm17823	transaldolase 1 pseudogene	pseudo
ENSMUSG00000020902	204.627689420467	-0.369503555251748	0.204970197473483	-1.80271844300462	0.0714324442160669	0.559189210310116	Ntn1	netrin 1	protein-coding
ENSMUSG00000038146	50.3200911869907	-0.581716281921325	0.322759297275627	-1.80232230901332	0.0714947105768721	0.559189210310116	Notch3	notch 3	protein-coding
ENSMUSG00000029613	461.876448829123	-0.268978785763533	0.149272236677866	-1.80193445043633	0.0715557192534979	0.559324289617195	Eif2ak1	eukaryotic translation initiation factor 2 alpha kinase 1	protein-coding
ENSMUSG00000027286	73.9331158551123	-0.459191440807003	0.254894107261657	-1.80149884883619	0.0716242885791495	0.559361958840137	Lrrc57	leucine rich repeat containing 57	protein-coding
ENSMUSG00000027660	535.596725545614	0.264382610302146	0.146905809890383	1.79967429810585	0.0719120817353959	0.559361958840137	Skil	SKI-like	protein-coding
ENSMUSG00000028218	35.8689673943543	-0.613872852144636	0.341310075180905	-1.79857817504879	0.0720854322934427	0.559361958840137	Cibar1	CBY1 interacting BAR domain containing 1	protein-coding
ENSMUSG00000029131	221.637435691948	0.339540140784796	0.188695096419646	1.79941157575012	0.0719535998179192	0.559361958840137	Dnajb6	DnaJ heat shock protein family (Hsp40) member B6	protein-coding
ENSMUSG00000034826	139.814467355548	0.361120759982767	0.200647602316032	1.79977610404723	0.0718959985922442	0.559361958840137	Nup54	nucleoporin 54	protein-coding
ENSMUSG00000112148	71.1264867692835	0.528379236434993	0.293579512288607	1.79978239052173	0.0718950055614472	0.559361958840137	Lilrb4a	leukocyte immunoglobulin-like receptor, subfamily B, member 4A	protein-coding
ENSMUSG00000020689	144.887612689879	-0.499692163449572	0.277593700660752	-1.80008466424188	0.0718472707338692	0.559361958840137	Itgb3	integrin beta 3	protein-coding
ENSMUSG00000021550	205.970424549155	-0.332620801137827	0.184922649521038	-1.79870233310704	0.07206577967302	0.559361958840137	2210016F16Rik	RIKEN cDNA 2210016F16 gene	protein-coding
ENSMUSG00000022948	184.530432463409	-0.449436167936688	0.249547254007014	-1.80100626522645	0.0717018924645182	0.559361958840137	Setd4	SET domain containing 4	protein-coding
ENSMUSG00000044533	1274.71119819112	-0.227860566267332	0.126631996310307	-1.79939172489209	0.0719567376518469	0.559361958840137	Rps2	ribosomal protein S2	protein-coding
ENSMUSG00000037058	624.722858750503	0.248223314986285	0.138002996520277	1.79868061741553	0.072069216670436	0.559361958840137	Paip2	polyadenylate-binding protein-interacting protein 2	protein-coding
ENSMUSG00000026395	384.144084085142	0.382060125879636	0.212535061171055	1.79763340586964	0.0722351208964569	0.560173618198683	Ptprc	protein tyrosine phosphatase, receptor type, C	protein-coding
ENSMUSG00000057133	491.264279513156	-0.265727690032058	0.147876342531671	-1.79695876624177	0.0723421660501776	0.560173618198683	Chd6	chromodomain helicase DNA binding protein 6	protein-coding
ENSMUSG00000020372	2372.83170781172	-0.24749344189807	0.137710400123901	-1.79720225687671	0.0723035163911901	0.560173618198683	Rack1	receptor for activated C kinase 1	protein-coding
ENSMUSG00000018340	1095.12515047924	-0.259839992257588	0.144611562779497	-1.79681338935387	0.0723652500206619	0.560173618198683	Anxa6	annexin A6	protein-coding
ENSMUSG00000034055	156.094909063723	-0.349585218424217	0.19472283988072	-1.79529642561889	0.072606484238244	0.56034503345725	Phka1	phosphorylase kinase alpha 1	protein-coding
ENSMUSG00000009291	2202.1666178858	-0.22294722611854	0.124181050597958	-1.79534015089261	0.0725995216515954	0.56034503345725	Pttg1ip	pituitary tumor-transforming 1 interacting protein	protein-coding
ENSMUSG00000039952	1578.71035455056	-0.247865390918083	0.138016753320579	-1.79590799634558	0.0725091505031388	0.56034503345725	Dag1	dystroglycan 1	protein-coding
ENSMUSG00000043013	313.470764827164	0.533078910927416	0.296880073843062	1.79560353790943	0.0725575928248661	0.56034503345725	Onecut1	one cut domain, family member 1	protein-coding
ENSMUSG00000022403	2405.83986335005	0.234821073538106	0.130755326575005	1.79588151159109	0.0725133634355031	0.56034503345725	St13	suppression of tumorigenicity 13	protein-coding
ENSMUSG00000015882	428.813645166644	0.294977132739463	0.164347560229934	1.79483730897354	0.0726796246062996	0.560570793420981	Lcorl	ligand dependent nuclear receptor corepressor-like	protein-coding
ENSMUSG00000052446	126.826215173512	-0.362561456648875	0.202066721031376	-1.79426604637475	0.0727707147687703	0.560570793420981	Zfp961	zinc finger protein 961	protein-coding
ENSMUSG00000022177	107.134003227609	-0.460933342026699	0.25696790669942	-1.79373894564142	0.072854846001178	0.560570793420981	Haus4	HAUS augmin-like complex, subunit 4	protein-coding
ENSMUSG00000032409	395.118032326423	-0.297199000349442	0.165675378745098	-1.79386341290157	0.0728349724447747	0.560570793420981	Atr	ataxia telangiectasia and Rad3 related	protein-coding
ENSMUSG00000041920	87.331169107817	0.470200146889421	0.262134165075576	1.79373851078839	0.0728549154414819	0.560570793420981	Slc16a6	solute carrier family 16 (monocarboxylic acid transporters), member 6	protein-coding
ENSMUSG00000002699	89.891884595853	0.417150883459297	0.232610322186876	1.7933463981197	0.0729175527204925	0.560715372332927	Lcp2	lymphocyte cytosolic protein 2	protein-coding
ENSMUSG00000034412	155.260362074055	-0.376816479833917	0.210152908780229	-1.79305859729013	0.0729635549440268	0.560731935471283	Tbc1d10a	TBC1 domain family, member 10a	protein-coding
ENSMUSG00000044005	2159.15044916688	-0.297718463165266	0.166123182839901	-1.79215482195636	0.0731081692326849	0.560883816045582	Gls2	glutaminase 2 (liver, mitochondrial)	protein-coding
ENSMUSG00000052395	177.851137969902	-0.336196396444218	0.187597787308678	-1.7921128029673	0.073114898447606	0.560883816045582	Rft1	RFT1 homolog	protein-coding
ENSMUSG00000022390	731.177928336341	-0.239249664050975	0.133501005034153	-1.79211882329851	0.0731139342785397	0.560883816045582	Zc3h7b	zinc finger CCCH type containing 7B	protein-coding
ENSMUSG00000023089	344.258098533007	-0.309649951345052	0.172919875987989	-1.79071347105616	0.0733392868544126	0.561594491194149	Ndufa5	NADH:ubiquinone oxidoreductase subunit A5	protein-coding
ENSMUSG00000070427	200.381725100294	0.342385793317296	0.191193732563577	1.79077937716104	0.0733287059241853	0.561594491194149	Il18bp	interleukin 18 binding protein	protein-coding
ENSMUSG00000031776	40.5412438225291	0.564519529497129	0.315243064188828	1.79074369470977	0.0733344344270427	0.561594491194149	Arl2bp	ADP-ribosylation factor-like 2 binding protein	protein-coding
ENSMUSG00000014243	48.5630901025469	-0.565383458116298	0.316036644064724	-1.78898070440372	0.0736179231288548	0.563390784543265	Zswim7	zinc finger SWIM-type containing 7	protein-coding
ENSMUSG00000022175	558.887278835441	-0.266733861564235	0.149162916068859	-1.78820492783274	0.0737429515557115	0.564010086420119	Lrp10	low-density lipoprotein receptor-related protein 10	protein-coding
ENSMUSG00000025271	739.242058039389	-0.337167756273823	0.188697274696722	-1.78681836722722	0.0739668497488073	0.564709298261342	Pfkfb1	6-phosphofructo-2-kinase/fructose-2,6-biphosphatase 1	protein-coding
ENSMUSG00000029165	73.7837322192817	-0.460131357019776	0.25750583207809	-1.78687742062572	0.0739573026430786	0.564709298261342	Agbl5	ATP/GTP binding protein-like 5	protein-coding
ENSMUSG00000052681	742.062786096693	0.269283755283907	0.150683936077761	1.78707672691097	0.0739250884258711	0.564709298261342	Rap1b	RAS related protein 1b	protein-coding
ENSMUSG00000031939	397.332932771824	0.289738710185535	0.162234145417577	1.78592927795669	0.0741107097553281	0.56513283026305	Taf1d	TATA-box binding protein associated factor, RNA polymerase I, D	protein-coding
ENSMUSG00000005951	650.433567347117	-0.270980301417949	0.1517929615635	-1.7851967484315	0.0742294092099185	0.565700646589057	Shpk	sedoheptulokinase	protein-coding
ENSMUSG00000020994	452.714612011022	0.414534397735364	0.232267578206677	1.78472777361333	0.0743054836705	0.565943135901343	Pnn	pinin	protein-coding
ENSMUSG00000035637	1380.08170511898	-0.308370819313603	0.172880800664173	-1.78371929172531	0.0744692897572755	0.566515929456299	Grhpr	glyoxylate reductase/hydroxypyruvate reductase	protein-coding
ENSMUSG00000006205	19.623762444165	-0.814714179835069	0.456704228922901	-1.78389891802952	0.0744400917695296	0.566515929456299	Htra1	HtrA serine peptidase 1	protein-coding
ENSMUSG00000029817	388.857437292558	0.293091819226925	0.164345384887008	1.78338941144245	0.0745229356765467	0.566586980637146	Tra2a	transformer 2 alpha	protein-coding
ENSMUSG00000026621	3989.40797453003	-0.250853008949167	0.140796723043586	-1.78166795026551	0.0748033963175465	0.566684680218979	Mtarc1	mitochondrial amidoxime reducing component 1	protein-coding
ENSMUSG00000002111	61.3755397083932	0.57870055872092	0.325548055604791	1.77761945973178	0.0754663755405787	0.566684680218979	Spi1	spleen focus forming virus (SFFV) proviral integration oncogene	protein-coding
ENSMUSG00000031200	73.2101103690146	0.468500046782297	0.262868642439437	1.78225916349165	0.0747069787557739	0.566684680218979	Mtcp1	mature T cell proliferation 1	protein-coding
ENSMUSG00000074207	11131.6838105695	0.339478747257237	0.190917718657004	1.77814164994885	0.0753805933890853	0.566684680218979	Adh1	alcohol dehydrogenase 1 (class I)	protein-coding
ENSMUSG00000028693	209.689464068423	0.316746336328902	0.17808069326824	1.7786674709975	0.0752942952335571	0.566684680218979	Nasp	nuclear autoantigenic sperm protein (histone-binding)	protein-coding
ENSMUSG00000043962	965.558437156688	-0.254486561106322	0.14294705429496	-1.78028545157153	0.0750292568293754	0.566684680218979	Thrap3	thyroid hormone receptor associated protein 3	protein-coding
ENSMUSG00000057425	70.9923674406851	1.45941697701922	0.819626808696126	1.78058716666537	0.0749799178164963	0.566684680218979	Ugt2b37	UDP glucuronosyltransferase 2 family, polypeptide B37	protein-coding
ENSMUSG00000040552	73.5318839785589	0.532284203674906	0.29876511837571	1.78161428806938	0.0748121528052697	0.566684680218979	C3ar1	complement component 3a receptor 1	protein-coding
ENSMUSG00000040242	447.885433921732	0.253172722401798	0.142350414162975	1.7785176382553	0.0753188776776074	0.566684680218979	Fgfr1op2	FGFR1 oncogene partner 2	protein-coding
ENSMUSG00000043421	24.5398362811947	0.733938075446937	0.412127981111275	1.78084990363411	0.0749369744231016	0.566684680218979	Hilpda	hypoxia inducible lipid droplet associated	protein-coding
ENSMUSG00000038193	95.027110959013	-0.416535801036003	0.233880784540339	-1.7809748751042	0.0749165553452751	0.566684680218979	Hand2	heart and neural crest derivatives expressed 2	protein-coding
ENSMUSG00000032113	16.9365564177493	0.88425854321548	0.496577552144057	1.78070583214554	0.07496051989125	0.566684680218979	Chek1	checkpoint kinase 1	protein-coding
ENSMUSG00000071757	279.200663843319	0.290692116985868	0.163490290282301	1.77803902900854	0.0753974450298892	0.566684680218979	Zhx2	zinc fingers and homeoboxes 2	protein-coding
ENSMUSG00000038591	546.530803969129	0.288485131727356	0.162021055447617	1.7805409977756	0.0749874660277248	0.566684680218979	Colec10	collectin sub-family member 10	protein-coding
ENSMUSG00000023004	34.6352593643263	0.60082745673389	0.337962881362878	1.7777912601259	0.0754381444526304	0.566684680218979	Tuba1b	tubulin, alpha 1B	protein-coding
ENSMUSG00000033355	88.7556531218768	0.498424748895514	0.27954244512157	1.78300203634104	0.0745859718437351	0.566684680218979	Rtp4	receptor transporter protein 4	protein-coding
ENSMUSG00000090264	105.434251095006	-1.52615176517804	0.858122128258081	-1.77847851130002	0.0753252981556045	0.566684680218979	Eif4ebp3	eukaryotic translation initiation factor 4E binding protein 3	protein-coding
ENSMUSG00000024926	131.529123310337	-0.36010802670373	0.202403829667147	-1.77915619134247	0.0752141584113377	0.566684680218979	Kat5	K(lysine) acetyltransferase 5	protein-coding
ENSMUSG00000024913	1493.80512549646	-0.33056844766397	0.185443152008982	-1.78258643731401	0.0746536492191836	0.566684680218979	Lrp5	low density lipoprotein receptor-related protein 5	protein-coding
ENSMUSG00000025190	5072.80027134899	-0.856020862704548	0.481404166444119	-1.77817501877378	0.0753751144735016	0.566684680218979	Got1	glutamic-oxaloacetic transaminase 1, soluble	protein-coding
ENSMUSG00000022020	338.372186860205	0.319491177367694	0.179820782738515	1.7767199792044	0.0756143234160697	0.567129599908914	Naa16	N(alpha)-acetyltransferase 16, NatA auxiliary subunit	protein-coding
ENSMUSG00000017309	303.793776736739	-0.296353563207935	0.166778282438719	-1.77693137784188	0.0755795309965335	0.567129599908914	Cd300lg	CD300 molecule like family member G	protein-coding
ENSMUSG00000026483	131.02107957948	0.39765911596117	0.224065906612456	1.77474173547054	0.0759405407039501	0.567673158116613	Niban1	niban apoptosis regulator 1	protein-coding
ENSMUSG00000073155	583.060686071185	0.411523705535442	0.23189523775795	1.77461042112898	0.0759622353403652	0.567673158116613	1810058I24Rik	RIKEN cDNA 1810058I24 gene	protein-coding
ENSMUSG00000034902	415.396847776426	-0.276109757637668	0.155607670043677	-1.77439683763769	0.0759975325848953	0.567673158116613	Pip5k1c	phosphatidylinositol-4-phosphate 5-kinase, type 1 gamma	protein-coding
ENSMUSG00000032565	72.3678191037872	-0.433972533625619	0.244473021090602	-1.77513466185207	0.0758756549477482	0.567673158116613	Nudt16	nudix (nucleoside diphosphate linked moiety X)-type motif 16	protein-coding
ENSMUSG00000020553	616.287558756892	-0.422879055511265	0.238147432982642	-1.77570276620234	0.0757819212285051	0.567673158116613	Pctp	phosphatidylcholine transfer protein	protein-coding
ENSMUSG00000092203	99.5434508471022	0.408885860946133	0.230257291081093	1.77577812640092	0.0757694943612005	0.567673158116613	1110038B12Rik	RIKEN cDNA 1110038B12 gene	ncRNA
ENSMUSG00000024990	37598.4031855412	-0.244891870978749	0.137954145629199	-1.77516862477611	0.075870048617115	0.567673158116613	Rbp4	retinol binding protein 4, plasma	protein-coding
ENSMUSG00000026222	192.942803129171	0.355980258899656	0.201001179218625	1.77103567393733	0.0765547696313512	0.567962369077484	Sp100	nuclear antigen Sp100	protein-coding
ENSMUSG00000026837	134.507963813841	-0.453216572772161	0.255908313899632	-1.77101152309539	0.0765587855478771	0.567962369077484	Col5a1	collagen, type V, alpha 1	protein-coding
[truncated: 10,238 more rows]
