# Supplementary material for: Murine Falcor/LL35 lncRNA Contributes to Glucose and Lipid Metabolism In Vitro and In Vivo
Source: Biomedicines. 2022 Jun 13;10(6):1397. doi: 10.3390/biomedicines10061397 (PMC9220108; doi:10.3390/biomedicines10061397)
Supplement: Supplementary file 1 [file biomedicines-10-01397-s001.zip › Supplementary_Table_S6.xlsx]

## Sheet: metabolites_AML12_cells
Polarity	ID	Compound	Mz	Charge	Rt	Width	IsotopeDist	MaxAbund	MinCV	Eb_19	Eb_20	Eb_21	Mix_std	ASO4_13	ASO5_11	ASO6_9	luc1_12	luc2_14	luc3_10	TQC_04	TQC_05	TQC_06	TQC_07	TQC_08	TQC_15	Nblanks	BioNA	BioTQC_NA	CV_TQC	Bl_mean	Samp_mean	Mean_diff	Mean_ebsamp	BioTQC_mean	HMDB
pos	1	0.00_152.0703m/z	152.07	1	0.00295	0.0349	100 - 46.1 - 2.58	91.9694	45.68	0.013023	0.013978	6.64718	0.0191836	6.25248	6.48162	6.80644	7.23061	5.73598	5.47738	7.2062	7.02836	6.75469	5.7107	6.6034	6.86901	1	0	0	7.85655	2.22473	6.33075	4.10602	4.27774	6.51307	HMDB0001859
pos	2	0.00_155.0465m/z	155.046	1	0.00295	0.0261833	89.6 - 100 - 25.1	128.227	39.66	0.0174867	0.0184566	5.61859	0.015989	6.47887	6.55214	7.18793	6.9371	6.96097	6.9051	7.59262	6.43036	7.56451	6.60212	7.42793	7.45454	1	0	0	7.24053	1.88484	6.83702	4.95218	4.36093	7.00785	HMDB0012209
pos	3	0.01_131.1179m/z	131.118	1	0.0116833	0.05235	100	183.93	65.6	0.0187418	0.011894	7.80358	0.0140269	6.89185	7.77216	7.92475	7.93273	7.69289	7.70307	6.7399	4.92235	7.03411	6.98033	7.41769	7.94556	1	0	0	15.0532	2.61141	7.65291	5.0415	5.13216	7.24645	HMDB0002064 HMDB0002064
pos	4	0.03_302.3049m/z	302.305	1	0.0291333	0.663033	100 - 15.1	55047.1	32.98	15.7753	0.0169119	15.8312	0.01533	15.9665	15.9457	15.9386	15.8709	15.989	15.9695	15.4412	15.505	15.645	15.7315	15.836	16.035	2	0	0	1.39498	10.5411	15.9467	5.40557	13.2439	15.8228	HMDB0000269
pos	5	0.54_141.0658m/z	141.066	1	0.535133	0.0785167	100 - 10.2	250.59	33.84	7.88895	0.0160054	7.69545	0.0169846	8.14896	7.97185	8.45507	8.22749	8.1146	8.08167	7.98478	7.83874	7.91063	7.50193	7.71935	7.92231	2	0	0	2.26937	5.20013	8.16661	2.96647	6.68337	7.98978	HMDB0002820
pos	6	0.54_152.0705m/z	152.071	1	0.535133	0.08725	100	131.742	44.66	7.54623	0.0154645	7.22871	0.0127366	7.42368	7.05084	7.75795	7.05907	7.54316	7.35689	7.12107	7.19359	7.01814	6.08201	6.72649	6.28597	2	0	0	6.85788	4.93013	7.36526	2.43513	6.1477	7.05157	HMDB0001859
pos	7	0.62_267.1716m/z	267.172	1	0.622367	0.750283	100 - 13.7	136228	27.75	16.6836	0.0147863	17.0554	0.0139418	17.1237	17.1344	17.1274	17.1413	17.1114	17.1502	17.1946	17.1191	17.1572	17.1611	17.1702	17.1745	2	0	0	0.146174	11.2513	17.1314	5.88012	14.1913	17.1471	HMDB0001924
pos	8	0.64_115.1120m/z	115.112	1	0.639817	0.0697833	100	32.7049	51.12	0.0131927	0.0151014	0.015491	0.0141772	5.43294	5.53868	5.54509	5.89873	5.53394	3.6831	3.85326	5.37312	5.08613	4.94188	5.53858	3.75229	0	0	0	16.1702	0.0145951	5.27208	5.25748	2.64334	5.01481	HMDB0003671 HMDB0031475
pos	9	0.68_154.0861m/z	154.086	1	0.683433	0.1832	100 - 16.2	262.816	34.97	8.40586	0.0124483	6.62293	0.0160822	8.22506	7.71165	8.20058	8.57429	8.02415	7.28648	8.18125	8.19023	8.2574	8.24328	8.36304	7.71258	2	0	0	2.79082	5.01374	8.0037	2.98996	6.50872	8.08083	HMDB0000073 HMDB0004825
pos	10	0.70_139.0753m/z	139.075	1	0.700883	0.0959667	100 - 0.654	610.143	30.44	8.51509	0.0139642	7.57933	0.0146095	9.28127	8.88992	9.28183	9.3188	9.25311	9.21697	9.54066	9.44167	9.414	9.26041	9.44444	9.58401	2	0	0	1.19267	5.36946	9.20698	3.83752	7.28822	9.32726	HMDB0004284
pos	11	0.71_163.0388m/z	163.039	1	0.709617	0.0348833	100	312.831	38.97	0.0152912	0.0151667	0.0145315	0.0172672	8.5901	8.57495	7.87662	8.52122	9.0476	8.6748	8.09474	7.85829	8.47786	8.44959	8.34891	8.63067	0	0	0	3.41379	0.0149965	8.54755	8.53255	4.28127	8.42878	HMDB0029865
pos	12	0.80_139.0501m/z	139.05	1	0.79685	0.0959833	100 - 0.811	557.661	30.45	8.85841	0.0117224	9.23802	0.0142316	9.11934	9.48491	9.3875	9.39489	9.05857	9.29756	8.97553	9.03911	9.17654	9.50651	9.14791	9.04972	2	0	0	2.07724	6.03605	9.29046	3.25441	7.66326	9.21984	HMDB0000301 HMDB0000301
pos	13	0.90_110.0603m/z	110.06	1	0.90155	0.0698	100 - 64.3	174.15	41.48	4.84363	0.0137824	6.79101	0.0155364	7.41415	6.69829	7.63969	6.95449	7.73111	7.2333	7.6444	7.63157	7.55891	7.09951	7.36718	7.71052	2	0	0	3.06273	3.88281	7.2785	3.39569	5.58066	7.39026	HMDB0001169
pos	14	0.93_123.0555m/z	123.056	1	0.927717	0.331533	100 - 0.298 - 0.0869	102663	30.77	9.87365	0.0142599	10.5326	0.0140669	16.8017	16.3842	16.3875	16.7155	17.1245	16.6878	16.8522	16.7682	16.7388	16.7328	16.7201	16.6321	2	0	0	0.42632	6.80683	16.6835	9.87671	11.7452	16.7121	HMDB0001406
pos	15	1.05_298.0964m/z	298.096	1	1.04985	0.549633	100 - 0.303	202118	29.77	0.0166089	0.0147092	0.0158186	0.0132933	17.5263	17.5975	17.9026	17.5489	17.4459	17.6161	17.8314	17.8623	17.868	17.8649	17.8926	17.6206	0	0	0	0.567703	0.0157122	17.6062	17.5905	8.81095	17.7147	HMDB0001173
pos	16	1.15_154.0861m/z	154.086	1	1.15455	0.322783	100 - 33.2	781.874	32.25	8.78004	0.0142352	9.7239	0.0125854	9.64933	9.78263	10.0201	9.42787	9.41715	9.58746	9.50439	10.0504	9.64908	9.83018	9.4253	9.51953	2	0	0	2.4511	6.17273	9.64741	3.47469	7.91007	9.65528	HMDB0000073 HMDB0004825
pos	17	2.25_137.0597m/z	137.06	1	2.24507	0.0610667	100 - 41.6	114.695	46.58	4.66992	0.0143902	4.45285	0.015811	7.1379	7.84853	7.07632	6.98213	6.35637	6.1455	7.24214	6.15063	7.2012	6.86096	6.62379	7.14325	2	0	0	6.17887	3.04572	6.92446	3.87874	4.98509	6.89739	HMDB0000209 HMDB0002340
pos	18	2.54_123.0554m/z	123.055	1	2.54168	0.253	100 - 0.465 - 0.135	1.98147e+06	28.22	9.58461	10.394	9.54046	20.9181	12.0681	12.0269	12.126	12.296	12.6087	12.4993	12.2572	12.2972	12.267	12.2264	12.2186	12.3404	3	0	0	0.371383	9.8397	12.2708	2.43114	11.0553	12.2693	HMDB0001406
pos	19	3.16_113.0348m/z	113.035	1	3.1611	0.226833	100 - 0.61	2887.29	46.52	0.0152057	0.0155095	0.0136037	0.0134101	11.0867	11.0336	10.7018	12.1426	12.4921	12.1661	11.4459	11.3768	11.3616	11.2975	11.3919	11.658	0	0	0	1.09594	0.014773	11.6038	11.5891	5.80931	11.5129	HMDB0000300
pos	20	3.34_153.0406m/z	153.041	1	3.3443	0.383867	100 - 2.13	11415.6	50.53	0.0131517	0.0163716	0.0164874	0.0122918	12.4172	13.0191	12.0429	13.7155	14.6716	13.6301	13.7686	13.6528	13.6222	13.5797	13.5751	13.4194	0	0	0	0.840133	0.0153369	13.2494	13.2341	6.63236	13.4262	HMDB0000292 HMDB0000786
pos	21	3.37_298.0965m/z	298.096	1	3.37048	0.34025	100	1407.31	155.05	0.0146937	0.0152862	0.0148759	0.0137044	7.37442	8.60891	9.26463	7.34685	9.42532	8.78989	8.90122	9.32192	9.16602	8.66415	9.15788	7.79453	0	0	0	6.33704	0.0149519	8.46834	8.45339	4.24165	8.65131	HMDB0001173
pos	22	3.38_114.0665m/z	114.066	1	3.3792	0.549617	100 - 0.259 - 0.445	39875.5	7.7	10.537	10.3649	10.6692	10.2068	15.3119	15.1988	15.3165	15.1436	15.5501	15.4883	15.4605	15.3952	15.4204	15.4298	15.4104	15.3093	3	0	0	0.333753	10.5237	15.3349	4.81115	12.9293	15.3696	HMDB0000562
pos	23	4.15_298.1143m/z	298.114	1	4.14692	0.0872333	100 - 5.78	1552.23	35.23	0.0173227	5.00186	0.0152935	0.0148842	10.0429	10.1576	10.4417	10.3653	11.0517	11.0116	10.8902	10.7698	10.8621	10.8053	10.6602	10.4013	1	0	0	1.68412	1.67816	10.5118	8.83363	6.09497	10.6216	HMDB0001563
pos	24	4.27_300.2893m/z	300.289	1	4.26907	0.3926	100 - 17.7	71548.4	30.1	11.9773	12.1624	11.4305	11.4643	15.5141	15.5945	15.5732	16.5425	16.5173	16.59	16.4122	16.2546	16.2617	16.1942	16.1466	15.9992	3	0	0	0.846918	11.8567	16.0553	4.19852	13.956	16.1333	HMDB0000252 HMDB0002100
pos	25	4.85_137.0456m/z	137.046	1	4.85358	0.575783	100 - 1.18 - 0.018	1.10593e+06	35.07	0.01358	5.12332	0.0139853	17.648	19.6613	19.6973	19.588	20.5144	20.6653	20.4505	20.2418	20.1924	20.1615	20.1351	20.13	20.1383	1	0	0	0.215879	1.71696	20.0961	18.3792	10.9065	20.1313	HMDB0000157
pos	26	5.32_522.3549m/z	522.355	1	5.32468	0.209367	100 - 26.2	53723.2	32.78	0.0169726	0.015506	9.41308	5.30165	15.3562	15.6963	15.4369	15.5152	16.204	15.9515	16.0469	16.0156	15.9396	15.8176	15.8103	15.5466	1	0	0	1.15526	3.14852	15.6933	12.5448	9.42093	15.7781	HMDB0061732
pos	27	5.41_522.3549m/z	522.355	1	5.41193	0.113417	100 - 25.8	29722.9	29.97	0.015806	0.0154634	0.0153066	0.0166429	14.7164	14.7497	14.6755	14.955	15.1561	15.1129	15.1637	15.0646	15.0109	14.9536	14.9261	14.7563	0	0	0	0.922449	0.0155253	14.8943	14.8788	7.4549	14.9367	HMDB0061732
pos	28	5.48_245.0959m/z	245.096	1	5.48172	0.279167	100	7360.68	40.79	0.0164719	0.0159057	0.0154185	0.0156616	12.2721	12.1307	12.0194	13.1433	13.6391	13.2085	13.1181	12.998	12.8655	12.8644	12.9128	12.8008	0	0	0	0.884615	0.015932	12.7355	12.7196	6.37572	12.8311	HMDB0000030
pos	29	5.49_244.0926m/z	244.093	1	5.49045	0.3228	100 - 0.34 - 0.303 - 0.0169	83429.3	40.51	2.04608	9.0997	2.85472	6.52421	15.7299	15.6064	15.4932	16.6917	17.0768	16.6868	16.6348	16.5189	16.4429	16.4293	16.3885	16.2591	3	0	0	0.766569	4.66683	16.2141	11.5473	10.4405	16.3299	HMDB0000089
pos	30	5.49_112.0508m/z	112.051	1	5.49045	0.3228	100 - 0.316 - 0.0471	22590.2	40.29	9.41036	11.1324	7.68107	10.0549	13.9136	13.7889	13.6766	14.8814	15.2854	14.7735	14.6827	14.5936	14.5749	14.5288	14.5457	14.461	3	0	0	0.506969	9.40794	14.3866	4.97862	11.8972	14.4755	HMDB0000630
pos	31	5.52_166.0862m/z	166.086	1	5.51662	0.59325	100 - 0.0531 - 0.0513	139216	29.42	11.1074	10.8427	10.2302	10.2852	17.0294	17.3317	17.2462	16.7244	17.2424	17.1909	17.2377	17.2097	17.1795	17.1855	17.1922	17.1115	3	0	0	0.245164	10.7268	17.1275	6.40071	13.9271	17.1567	HMDB0000159
pos	32	5.78_132.1019m/z	132.102	1	5.77833	0.41875	100 - 0.108 - 0.161	108229	29.4	11.4991	12.0949	10.4474	12.1846	16.6723	16.9536	16.8605	16.3878	16.9381	16.8699	16.8405	16.8324	16.8153	16.802	16.8141	16.7324	3	0	0	0.229897	11.3472	16.7804	5.4332	14.0638	16.7932	HMDB0000172 HMDB0000687 HMDB0001645 HMDB0003640
pos	33	5.80_138.0549m/z	138.055	1	5.80452	0.12215	100 - 27.9	570.721	28.87	3.99526	8.36999	0.0143475	8.20236	9.32442	9.13259	9.47519	9.15692	9.22856	9.34865	9.27079	9.26057	9.25508	9.12718	9.02258	9.24035	2	0	0	1.08774	4.12653	9.27772	5.15119	6.70213	9.23691	HMDB0000875 HMDB0001123 HMDB0001392
pos	34	5.92_205.0970m/z	205.097	1	5.91793	0.148317	100 - 7.46	10254.6	35.55	0.0158866	0.0147935	0.0139193	0.0131529	13.1927	13.5053	13.3949	12.6802	13.3809	13.5385	13.3497	13.4512	13.2981	13.1407	13.459	13.3075	0	0	0	0.880794	0.0148665	13.2821	13.2672	6.64848	13.3082	HMDB0000929 HMDB0013609 HMDB0030396
pos	35	6.00_203.2229m/z	203.223	1	5.99645	0.549617	100 - 7.78	40810.2	50.5	0.0174428	0.0149887	13.6321	0.0161905	15.587	15.2062	15.494	14.9609	15.3099	14.7872	16.3935	15.8409	15.8804	15.3063	15.5171	15.2188	1	0	0	2.78201	4.55484	15.2242	10.6693	9.88951	15.4585	HMDB0001256
pos	36	6.02_132.1019m/z	132.102	1	6.02262	0.253	100 - 4.52	22504.6	31.05	10.8093	11.0772	8.27903	10.4463	14.6061	14.828	14.7479	14.0999	14.6797	14.6193	14.5539	14.54	14.5839	14.6112	14.5866	14.6836	3	0	0	0.349509	10.0552	14.5968	4.54162	12.326	14.595	HMDB0000172 HMDB0000687 HMDB0001645 HMDB0003640
pos	37	6.21_306.0804m/z	306.08	1	6.20582	0.165767	100 - 4.78	13052.6	41.68	0.0163721	0.0170646	0.0180791	0.0153873	13.0018	13.0369	13.193	14.148	14.5558	14.1578	13.8204	13.685	13.7509	13.6195	13.8407	13.8695	0	0	0	0.708092	0.0171719	13.6822	13.6651	6.8497	13.7233	HMDB0005010
pos	38	6.35_189.1344m/z	189.134	1	6.35413	0.200667	100	1660.42	39.36	0.0160135	3.91698	0.0163978	0.0145261	11.1804	11.0396	11.0587	9.97423	11.33	10.3462	10.5725	10.3681	10.7572	10.8451	10.7778	11.1778	1	0	0	2.53138	1.31646	10.8215	9.50507	6.069	10.7856	HMDB0000670
pos	39	6.40_282.1193m/z	282.119	1	6.39775	0.0785167	100	1347.79	42.89	0.0156768	0.013797	0.0125967	0.0135625	9.88898	9.40418	10.423	9.6084	11.1008	10.5045	10.7454	10.0885	10.469	10.3382	10.6327	10.9728	0	0	0	2.9631	0.0140235	10.155	10.1409	5.0845	10.348	HMDB0003331
pos	40	6.43_201.0167m/z	201.017	1	6.43265	0.05235	100	309.626	83.85	0.016408	0.0123458	0.0140287	0.0102454	8.58066	7.39046	9.07503	6.7465	6.60717	8.20981	9.63069	9.63896	8.56019	9.01306	8.36597	5.55234	0	0	0	17.9569	0.0142608	7.76827	7.75401	3.89127	8.11424	HMDB0001321
pos	41	6.56_162.0759m/z	162.076	1	6.56352	0.20065	100 - 0.963	4386.3	54.91	0.0162575	0.0150966	0.0160178	0.0149915	11.046	11.0759	11.0962	12.9192	13.1626	12.903	12.0275	11.9322	12.028	12.0179	12.11	12.463	0	0	0	1.55607	0.0157906	12.0338	12.018	6.0248	12.0651	HMDB0000510
pos	42	6.61_201.0168m/z	201.017	1	6.60713	0.0610667	100 - 14.7	520.249	56.46	0.0155611	0.014301	0.0171981	0.0106815	8.45157	8.29282	9.57735	8.30212	5.33014	9.474	10.0074	9.13683	9.45504	9.7263	8.91455	6.48538	0	0	0	14.2023	0.0156867	8.238	8.22231	4.12684	8.59613	HMDB0001321
pos	43	6.70_278.2103m/z	278.21	1	6.7031	0.139583	100	4541.87	36.19	0.0178209	0.0145843	8.12976	0.0134728	12.6456	12.3901	12.5148	12.4345	12.232	12.1185	12.1797	12.3604	12.1975	12.4729	12.3331	12.2515	1	0	0	0.905183	2.72072	12.3893	9.66854	7.55499	12.3442	HMDB0005016
pos	44	7.16_165.0545m/z	165.055	1	7.15675	0.104683	100 - 0.806	2099.03	32.5	0.0127192	0.0134325	0.0136469	0.0164795	11.2476	11.3087	11.4032	10.1514	11.2084	11.326	11.0898	11.0421	11.0889	11.0143	11.1593	11.1855	0	0	0	0.593457	0.0132662	11.1076	11.0943	5.56041	11.1021	HMDB0000205 HMDB0001713 HMDB0002035 HMDB0002641 HMDB0030677 HMDB0001713
pos	45	7.17_182.0810m/z	182.081	1	7.16548	0.174483	100 - 7.03	15979.4	29.78	0.0153339	0.0160794	0.0163769	0.0152221	13.9486	14.2206	14.1769	13.5263	14.1173	14.2053	14.0464	14.0452	14.0972	14.0115	14.092	13.9811	0	0	0	0.32052	0.0159301	14.0325	14.0166	7.02422	14.039	HMDB0000158
pos	46	7.95_171.0796m/z	171.08	1	7.95065	0.113417	100 - 0.169	3033.79	28.73	0.0136685	0.0150919	0.0157802	0.012859	11.6029	11.6757	11.6693	11.5325	11.9078	11.768	11.7673	11.6169	11.6572	11.5741	11.6568	11.6647	0	0	0	0.551987	0.0148469	11.6927	11.6779	5.85378	11.6744	HMDB0032582
pos	47	8.03_132.0655m/z	132.066	1	8.02917	0.113417	100	1132.38	31.63	0.0156098	0.0169338	0.0120484	0.0125072	10.0386	9.96973	10.2823	10.0819	10.7383	10.3794	10.3809	10.2916	10.1721	10.1236	10.1541	10.0936	0	0	0	1.08373	0.014864	10.2484	10.2335	5.13162	10.2255	HMDB0000725 HMDB0001149 HMDB0000725 HMDB0061880
pos	48	8.09_104.0710m/z	104.071	1	8.09023	0.05235	100	241.999	45.59	7.55774	0.0157644	0.0162493	0.0141742	4.6747	6.47936	6.14022	6.75165	5.37896	6.22875	5.38842	3.73583	6.40714	6.47807	6.38404	4.26441	1	0	0	22.036	2.52992	5.94227	3.41236	4.2361	5.69263	HMDB0000092 HMDB0000112 HMDB0000452 HMDB0000650 HMDB0001906 HMDB0002166 HMDB0002299 HMDB0003911
pos	49	8.30_131.1179m/z	131.118	1	8.29962	0.1047	100	741.109	37.75	5.09109	0.017225	7.85218	7.5481	9.8383	9.33388	9.41424	9.90005	10.2246	10.0195	9.19717	9.43912	9.69385	9.85833	9.64444	9.68185	2	0	0	2.4294	4.32017	9.78844	5.46827	7.0543	9.68712	HMDB0002064 HMDB0002064
pos	50	8.44_132.0768m/z	132.077	1	8.4392	0.1832	100	293.666	48.47	0.0141595	0.0148742	0.0128856	0.0136382	8.51461	8.73604	8.84121	6.59379	7.55832	6.84129	8.86613	7.94865	8.823	8.49707	7.88111	8.23333	0	0	0	5.07323	0.0139731	7.84754	7.83357	3.93076	8.11121	HMDB0000064 HMDB0013222
pos	51	8.46_786.1629m/z	786.163	1	8.45665	0.0872333	100 - 13.1	9543.17	34.49	0.0163676	0.0160208	0.0154308	0.0178943	13.0662	12.8062	13.2017	12.7403	13.7401	13.5374	13.3492	13.4505	13.2315	13.325	13.275	13.1137	0	0	0	0.859195	0.0159397	13.182	13.166	6.59895	13.2364	HMDB0001248
pos	52	8.62_130.0499m/z	130.05	1	8.62242	0.139583	100	1209.33	46.01	0.015422	0.0168159	0.0130916	0.014424	10.969	10.8657	10.8173	8.87324	9.67561	8.89279	10.3102	10.3627	10.4747	10.4943	10.5488	10.2241	0	0	0	1.19286	0.0151098	10.0156	10.0005	5.01536	10.209	HMDB0000267 HMDB0000267 HMDB0000267
pos	53	8.81_162.1123m/z	162.112	1	8.80562	0.314067	100 - 6.25 - 0.0522	48551.4	46.82	0.0138746	0.0147136	0.016694	0.0151262	14.8961	15.0306	14.7558	16.0415	16.661	16.06	15.6034	15.5739	15.4464	15.4929	15.5262	15.7697	0	0	0	0.72754	0.0150941	15.5742	15.5591	7.79463	15.5714	HMDB0000062
pos	54	8.81_106.0502m/z	106.05	1	8.81435	0.366417	100 - 1.63	15286.3	29.04	0.0154266	0.0183206	0.0147951	0.0160468	14.0107	14.0308	14.0883	13.5508	14.1514	13.9343	14.0407	14.0311	14.0235	13.9621	13.9981	13.9889	0	0	0	0.212073	0.0161808	13.961	13.9449	6.98861	13.9842	HMDB0000187 HMDB0003406 HMDB0000187
pos	55	8.85_104.0710m/z	104.071	1	8.84923	0.174483	100 - 2.31	6635.15	34.77	4.29757	9.02294	0.0173783	9.19716	12.3196	12.0494	12.4082	12.7072	13.2705	13.1353	12.8974	12.8605	12.9111	12.7561	12.7773	12.6861	2	0	0	0.694398	4.44597	12.6484	8.20242	8.54717	12.7316	HMDB0000092 HMDB0000112 HMDB0000452 HMDB0000650 HMDB0001906 HMDB0002166 HMDB0002299 HMDB0003911
pos	56	9.08_195.0797m/z	195.08	1	9.0848	0.113417	100	1820.88	31.84	0.0128504	0.0150882	0.0145455	0.0165226	10.5118	10.8255	10.6371	10.7759	11.3064	11.0601	11.1114	11.0183	10.9045	11.0691	10.8876	10.7282	0	0	0	1.29108	0.0141613	10.8528	10.8386	5.43349	10.903	HMDB0059797 HMDB0059801
pos	57	9.27_325.0427m/z	325.043	1	9.268	0.340233	100 - 7.94 - 0.199	66007.6	31.57	0.0170491	0.0147768	0.0142417	0.0158257	15.7885	15.6565	15.8558	16.0614	16.4737	16.3907	16.2284	16.1518	16.1231	16.0775	16.1145	16.0797	0	0	0	0.347542	0.0153559	16.0378	16.0224	8.02655	16.0835	HMDB0000288
pos	58	9.44_308.0907m/z	308.091	1	9.44248	0.392583	100 - 8.82 - 2.75	123366	29.73	13.6008	0.015405	13.1674	0.0143567	16.8517	16.9183	17.3986	16.8912	17.1767	16.945	16.9757	17.0164	17.0188	17.0109	17.0183	17.0434	2	0	0	0.128406	8.92788	17.0302	8.10237	12.9791	17.0221	HMDB0000125
pos	59	9.54_349.0539m/z	349.054	1	9.53845	0.174483	100 - 0.815	6113.25	51.32	0.0122808	0.014186	0.0136989	0.0137257	12.0122	11.6259	11.0717	12.9297	13.7898	12.6229	12.9037	12.7294	12.7061	12.6638	12.6595	12.6451	0	0	0	0.757717	0.0133885	12.342	12.3286	6.17771	12.53	HMDB0000175
pos	60	9.66_148.0603m/z	148.06	1	9.66058	0.4362	100 - 0.16 - 0.368	108721	29.01	4.74114	0.0142543	0.0151369	0.0140408	16.8917	16.8677	16.8315	16.4278	16.9455	16.6835	16.9139	16.8545	16.841	16.8394	16.8435	16.7621	1	0	0	0.287536	1.59018	16.7746	15.1844	9.1824	16.8085	HMDB0000148 HMDB0003011 HMDB0003339
pos	61	9.76_608.0881m/z	608.088	1	9.75655	0.20065	100 - 17.8 - 4.04	308974	28.91	0.0166006	0.0175302	0.014839	0.0162149	18.1254	18.3129	18.3339	18.0291	18.434	18.4491	18.3891	18.4095	18.3435	18.3377	18.4014	18.242	0	0	0	0.339938	0.0163233	18.2808	18.2644	9.14854	18.3173	HMDB0000290
pos	62	10.02_324.0587m/z	324.059	1	10.0183	0.279183	100 - 7.41	44273.3	31.82	0.0168063	0.0141584	0.0147567	0.0151667	15.2093	15.0651	15.3012	15.412	15.8899	15.8419	15.6598	15.578	15.5235	15.5751	15.5901	15.4258	0	0	0	0.504157	0.0152405	15.4532	15.438	7.73423	15.506	HMDB0000095
pos	63	10.11_364.0648m/z	364.065	1	10.1142	0.383867	100 - 8.35 - 0.0491	70620	34.38	0.0149922	0.0146394	0.0153852	0.0144494	15.6364	15.6527	15.9577	16.2131	16.7239	16.5469	16.3726	16.2058	16.2301	16.2422	16.1626	16.1925	0	0	0	0.451965	0.0150056	16.1218	16.1068	8.06839	16.178	HMDB0001397
pos	64	10.11_130.0499m/z	130.05	1	10.1142	0.148317	100 - 0.306	1779.93	34.82	0.0162527	0.0128297	0.0184669	0.0135457	10.4495	10.2945	10.5538	10.5713	11.1638	11.247	11.1307	11.1635	10.9683	10.9112	10.7769	10.6835	0	0	0	1.73608	0.0158498	10.7133	10.6975	5.36458	10.8262	HMDB0000267 HMDB0000267 HMDB0000267
pos	65	10.14_325.0427m/z	325.043	1	10.1404	0.191933	100 - 8.39	6069.88	317.24	0.0141808	0.0136688	0.0162489	0.0152148	10.2189	9.30391	10.0064	8.80076	10.3303	10.0462	10.6733	10.3547	10.2253	10.0599	10.1258	7.10917	0	0	0	13.4829	0.0146995	9.78442	9.76972	4.89956	9.77122	HMDB0000288
pos	66	10.44_324.0587m/z	324.059	1	10.437	0.157033	100 - 2.17	6216.95	32.87	0.014135	0.0133893	0.0157625	0.0134885	12.2466	12.3694	12.4492	12.4427	13.1128	13.0097	12.7898	12.8113	12.697	12.7614	12.5164	12.6869	0	0	0	0.843299	0.0144289	12.6051	12.5906	6.30974	12.6578	HMDB0000095
pos	67	10.56_590.0888m/z	590.089	1	10.5592	0.1047	100	4293.69	41.35	0.0135082	0.0145646	0.0145999	0.0179083	11.1029	10.9069	11.7644	12.0328	12.5221	12.6764	11.9501	12.3978	12.3379	12.39	12.0872	12.1363	0	0	0	1.51752	0.0142242	11.8343	11.82	5.92425	12.0254	HMDB0001096
pos	68	10.78_335.0634m/z	335.063	1	10.7773	0.2181	100	5640.25	34.38	0.0125742	0.015064	0.0150721	0.0183458	12.1544	11.934	11.9942	12.5944	12.9308	12.8789	12.7651	12.6717	12.7261	12.602	12.6643	12.3515	0	0	0	1.16775	0.0142368	12.4145	12.4002	6.21434	12.5223	HMDB0000229
pos	69	10.85_364.0647m/z	364.065	1	10.8471	0.2181	100 - 9.66	6144.33	297.17	0.0134586	0.0159895	0.0140105	0.0146556	8.8029	8.62009	10.3042	10.1558	11.6097	10.8957	10.7287	11.0278	10.9233	10.0986	10.2992	9.83266	0	0	0	4.58495	0.0144862	10.0647	10.0502	5.03961	10.2749	HMDB0001397
pos	70	11.43_175.1189m/z	175.119	1	11.4316	0.532167	100 - 0.707 - 0.0135	104422	38.9	0.0134648	0.0146432	5.05448	0.01519	16.5186	16.3513	16.746	15.9826	16.3672	16.589	17.1806	17.191	17.11	17.005	16.8768	16.0565	1	0	0	2.55205	1.6942	16.4258	14.7316	9.06	16.6645	HMDB0000517
pos	71	11.54_212.0429m/z	212.043	1	11.5363	0.305333	100	7701.65	40.57	0.0145722	0.015264	0.0155988	0.014025	13.6042	13.3756	13.5428	11.811	12.4807	12.504	12.9845	13.0506	13.0114	13.047	13.149	12.8962	0	0	0	0.64159	0.015145	12.8864	12.8712	6.45076	12.9548	HMDB0001511
pos	72	11.78_130.0863m/z	130.086	1	11.7805	0.30535	100 - 1.88	5953.49	29.18	0.0137336	0.0147772	4.59711	5.54853	12.4882	12.3972	12.4692	12.4689	12.7972	12.8163	12.7148	12.7925	12.6783	12.6186	12.6602	12.5416	1	0	0	0.672415	1.54187	12.5728	11.0309	7.05734	12.6202	HMDB0000070 HMDB0000716
pos	73	11.79_147.1127m/z	147.113	1	11.7893	0.331517	100 - 4.42	21325.6	29.28	0.0145169	0.0135907	0.0142843	0.0141417	14.3952	14.2252	14.3409	14.2406	14.622	14.6222	14.57	14.5939	14.515	14.5244	14.4458	14.3696	0	0	0	0.572115	0.0141306	14.4077	14.3935	7.21091	14.4554	HMDB0000182
pos	74	11.89_156.0767m/z	156.077	1	11.8852	0.759	100	8542.2	35.17	0.0146089	0.0153809	0.0147544	0.0147889	12.8905	13.0836	13.2513	12.2842	13.0242	13.0574	13.4778	13.4914	13.4128	13.3231	13.1434	12.6	0	0	0	2.56183	0.0149147	12.9319	12.917	6.4734	13.0866	HMDB0000177
pos	75	12.20_147.1126m/z	147.113	1	12.1993	0.191933	100 - 5.09	28031.5	45.3	0.0139455	0.013472	0.0142831	14.7748	7.71004	7.56986	7.6788	8.11334	8.39321	8.10015	8.69721	9.05968	8.33258	8.90918	8.17989	7.65188	0	0	0	6.16654	0.0139002	7.92757	7.91367	3.97073	8.19965	HMDB0000182
pos	76	12.35_156.0768m/z	156.077	1	12.3476	0.0261667	100	198.279	30.17	0.0180611	0.016052	0.0156864	0.0164265	7.93678	8.10757	7.93838	7.06554	8.09602	6.98234	7.79892	8.03585	7.93314	7.74514	7.47042	7.24831	0	0	0	3.83035	0.0165998	7.68777	7.67117	3.85219	7.69653	HMDB0000177
pos	77	12.57_613.1585m/z	613.158	1	12.5657	0.296617	100 - 22.1 - 7.76 - 0.591	41069.6	340.75	0.0147763	0.0147972	0.0156585	0.0139201	12.1335	12.3301	11.966	11.7643	12.2432	10.5389	13.0539	12.4914	12.7083	12.4269	12.396	11.2152	0	0	0	5.02231	0.0150774	11.8293	11.8143	5.92221	12.1056	HMDB0003337
pos	78	12.62_325.1601m/z	325.16	1	12.6181	0.191933	100 - 4.74	7721.89	32.67	0.0133883	0.0150502	0.0148218	0.0165642	12.6242	12.5501	12.6301	13.1545	13.4237	13.2508	13.1174	13.0521	13.1182	13.0058	13.0244	12.8344	0	0	0	0.802733	0.0144201	12.9389	12.9245	6.47666	12.9821	HMDB0000600
pos	79	12.69_189.1596m/z	189.16	1	12.6879	0.2181	100 - 1.12	4044.76	40.71	0.0153816	0.012723	0.0175873	0.0153678	11.8138	11.4955	11.9791	11.4389	11.8153	12.0024	12.5318	12.3549	12.4911	12.2038	12.2028	10.9678	0	0	0	4.8141	0.0152306	11.7575	11.7423	5.88636	11.9414	HMDB0001325
pos	80	13.99_508.0027m/z	508.003	1	13.9878	0.139583	100 - 1.78	15699.3	24.05	0.0142029	0.015621	0.015759	0.0156984	13.9	14.1767	14.2273	13.5207	14.0532	14.3665	14.3731	14.2443	13.9261	13.3622	13.6751	13.5127	0	0	0	2.91916	0.0151943	14.0407	14.0256	7.02797	13.9448	HMDB0000538
pos	81	15.90_508.0027m/z	508.003	1	15.8984	0.0785167	100	2636.18	48.41	0.0140177	0.0159146	0.0156991	0.0137497	11.3872	11.1882	11.6514	10.5713	9.37859	11.2944	11.957	12.2397	11.4337	11.1795	10.3824	9.33238	0	0	0	9.7053	0.0152105	10.9119	10.8967	5.46354	10.9997	HMDB0000538
pos	82	20.94_203.2229m/z	203.223	1	20.9409	1.50927	100 - 6.07	30030.2	103.96	6.06603	9.38146	5.80667	11.9905	14.0695	14.1941	11.8007	14.6242	12.9392	13.763	15.9528	15.4105	14.7886	14.7287	14.7111	10.9843	3	0	0	12.1824	7.08472	13.5651	6.4804	10.3249	13.9972	HMDB0001256
pos	83	21.01_190.0497m/z	190.05	1	21.0107	0.13085	100	558.112	22.81	8.75022	4.51273	7.7843	8.99753	9.32545	9.22082	9.0995	9.01583	9.2555	8.99094	9.27104	8.84882	9.1706	8.23445	8.96604	8.79567	3	0	0	4.12048	7.01575	9.15134	2.13559	8.08354	9.01622	HMDB0000715
pos	84	21.01_385.1307m/z	385.131	1	21.0107	0.08725	100	2406.46	22.98	10.4455	0.0145061	10.3621	11.0124	11.0113	11.082	10.9229	11.1716	11.3533	10.3536	11.4501	11.4567	11.2746	11.0974	11.1497	10.7037	2	0	0	2.50439	6.94069	10.9824	4.04176	8.96157	11.0856	HMDB0000939
pos	85	20.96_129.1275m/z	129.127	1	20.9583	0.0959833	100 - 0.838	616.933	8.87	9.48768	0.0169668	9.06249	8.97494	9.22357	9.2844	9.00429	9.2909	9.34028	9.35846	9.23678	9.39265	9.26887	9.3207	8.90782	9.32812	2	0	0	1.86606	6.18905	9.25032	3.06127	7.71968	9.2464	HMDB0001140
pos	86	18.45_146.1651m/z	146.165	1	18.4545	0.697917	100 - 0.725	210812	32.33	3.85566	6.18835	0.0156303	10.8215	17.0625	17.5631	17.581	17.4153	17.0497	17.5205	18.0932	18.1352	17.9318	17.96	17.9874	15.8671	2	0	0	4.99977	3.35322	17.3654	14.0121	10.3593	17.5139	HMDB0001257
pos	87	17.00_203.2229m/z	203.223	1	16.9976	2.43403	100 - 6.46	83423.8	108.8	7.00284	9.42467	7.15151	8.61967	15.6486	15.3656	15.4547	15.5726	14.1221	15.2236	17.9411	17.1312	16.3503	16.2124	16.0734	10.2082	3	0	0	17.6222	7.85967	15.2312	7.3715	11.5454	15.442	HMDB0001256
pos	88	15.72_508.0024m/z	508.002	1	15.7239	0.0349	100	1220.48	55.65	0.0169761	0.0119062	0.0145531	0.0130038	8.75972	10.6815	10.5674	9.88746	9.35383	10.9055	11.0729	11.2653	10.0048	8.93368	8.83238	8.90989	0	0	0	11.3938	0.0144785	10.0259	10.0114	5.02019	9.9312	HMDB0000538
pos	89	13.30_508.0026m/z	508.003	1	13.2986	0.462383	100 - 1.51	59765.1	23.17	0.013378	0.0167634	0.0171075	0.0143481	15.5081	15.7595	15.8882	15.2428	15.7365	16.0565	16.2252	16.1378	15.7289	15.8505	15.4474	15.6625	0	0	0	1.86226	0.0157496	15.6986	15.6828	7.85717	15.7703	HMDB0000538
pos	90	13.01_188.1755m/z	188.176	1	13.0107	0.366417	100 - 7.09	23358.1	31.2	0.0145073	0.0158999	0.0160672	0.0154314	14.6742	14.7779	14.9415	14.1744	14.5816	14.349	14.7124	14.6823	14.6087	14.5746	14.545	14.2604	0	0	0	1.10983	0.0154915	14.5831	14.5676	7.29929	14.5735	HMDB0001276 HMDB0002189 HMDB0002189
pos	91	12.39_613.1583m/z	613.158	1	12.3912	0.0349	100	1365.94	48.64	0.0161847	0.013664	0.0121457	0.0148316	11.0289	10.5442	10.668	9.33492	9.90705	8.45156	10.9384	10.643	10.675	10.761	10.1962	10.0389	0	0	0	3.30122	0.0139981	9.98912	9.97512	5.00156	10.2656	HMDB0003337
pos	92	12.36_161.1283m/z	161.128	1	12.3564	0.16575	100	2217.74	35.73	0.0148195	0.0160907	0.0171376	0.0149405	11.0376	10.9816	11.3483	10.7227	10.9307	11.05	11.5275	11.4605	11.4415	11.318	11.3291	10.315	0	0	0	4.06261	0.0160159	11.0118	10.9958	5.5139	11.1219	HMDB0002038
pos	93	12.35_144.1018m/z	144.102	1	12.3476	0.2879	100	2195.37	16.94	8.30773	10.109	8.75954	10.9329	11.1333	11.1083	11.218	10.9398	10.9934	10.9811	11.274	11.2577	11.2616	11.3118	11.2912	10.8932	3	0	0	1.41653	9.05876	11.0623	2.00355	10.0605	11.1386	HMDB0004827
pos	94	11.67_613.1584m/z	613.158	1	11.6671	0.663033	100 - 20.9 - 7.47 - 0.973 - 0.0115	514102	29.59	0.0109197	0.014907	0.0149648	10.4546	19.1009	19.0212	19.099	18.6508	19.2477	18.8083	19.1985	19.2013	19.1157	19.121	19.117	19.0071	0	0	0	0.371784	0.0135971	18.988	18.9744	9.50078	19.0574	HMDB0003337
pos	95	11.54_405.0091m/z	405.009	1	11.5363	0.383867	100	3437.52	165.23	0.0163725	0.0146289	0.0151779	0.0176172	10.4872	10.5548	11.2369	9.75882	10.8996	11.3518	10.7904	10.9994	11.1818	11.2729	10.9668	11.2951	0	0	0	1.7902	0.0153931	10.7149	10.6995	5.36512	10.8996	HMDB0000295
pos	96	11.41_112.0872m/z	112.087	1	11.4141	0.139583	100	298.965	49.17	0.0190912	0.0122439	0.0140132	0.0134425	9.01165	7.67222	7.95622	8.86598	9.02044	8.75026	8.0105	8.26369	8.09149	7.90384	7.97842	8.75416	0	0	0	3.82964	0.0151161	8.54613	8.53101	4.28062	8.35657	HMDB0000870 HMDB0000870
pos	97	11.36_404.0249m/z	404.025	1	11.3618	0.0610667	100 - 0.583	2471.19	38.88	0.0174389	0.0170528	0.0137349	0.0172765	10.9286	10.4527	11.4707	10.8576	11.7391	11.5181	11.6178	11.029	11.4304	11.865	11.5428	10.816	0	0	0	3.42953	0.0160755	11.1612	11.1451	5.58862	11.2723	HMDB0001546
pos	98	11.20_148.0603m/z	148.06	1	11.196	0.157033	100	176.194	158.19	0.0160425	0.0168666	0.0154578	0.0147871	7.38542	6.83938	6.64616	4.45924	7.40035	6.21836	7.5088	6.31471	7.38151	6.16541	5.38854	6.27573	0	0	0	12.3475	0.0161223	6.49148	6.47536	3.2538	6.49863	HMDB0000148 HMDB0003011 HMDB0003339
pos	99	11.04_405.0090m/z	405.009	1	11.039	0.23555	100 - 7 - 0.273	36389.6	26.75	0.0171669	0.0163205	0.0172141	0.0142485	15.1967	15.0128	15.172	14.9065	15.4879	15.384	15.2809	15.3139	15.3413	15.2979	15.2705	15.2214	0	0	0	0.268119	0.0169005	15.1933	15.1764	7.60511	15.2405	HMDB0000295
pos	100	10.76_282.1194m/z	282.119	1	10.7598	0.174483	100 - 1.61	12500.7	38.25	0.016935	0.0151168	0.0171103	0.0160982	12.9386	12.9043	12.9789	13.9257	14.0947	14.2376	13.7994	13.8	13.8111	13.7477	13.7455	13.6436	0	0	0	0.455685	0.0163874	13.5133	13.4969	6.76484	13.6356	HMDB0003331
pos	101	10.55_444.0311m/z	444.031	1	10.5504	0.0959667	100	3535.48	41.43	0.0176144	0.0151462	0.0134692	0.0123929	10.6413	11.1163	11.1558	11.9616	12.4329	12.3141	12.0599	12.1015	12.0762	12.153	11.8933	11.5496	0	0	0	1.87779	0.0154099	11.6037	11.5882	5.80953	11.7879	HMDB0001201
pos	102	10.45_428.0362m/z	428.036	1	10.4458	1.60525	100 - 7.49 - 0.0387	321454	13.16	7.28698	0.0146618	0.0160974	9.98899	18.1007	18.0733	18.3222	17.7163	18.4303	18.5719	18.4787	18.4391	18.3608	18.3259	18.306	18.2036	1	0	0	0.537013	2.43925	18.2025	15.7632	10.3209	18.2774	HMDB0000061 HMDB0001341
pos	103	10.31_308.0906m/z	308.091	1	10.3149	0.331517	100 - 9.49 - 0.264	15112.4	244.95	0.0149836	13.4519	0.0170383	0.0147848	9.31044	8.83694	9.57097	8.48379	8.8842	9.25076	10.1615	9.96182	9.46964	9.7158	9.08029	9.29136	1	0	0	4.26591	4.49465	9.05618	4.56153	6.77542	9.3348	HMDB0000125
pos	104	10.29_134.0448m/z	134.045	1	10.2887	0.130867	100 - 0.319	3483.36	33.93	0.012617	0.0158699	4.38653	0.0168184	12.1955	11.8472	12.025	11.368	11.9441	11.5825	11.9878	11.6663	11.9824	12.193	11.8379	11.9817	1	0	0	1.47533	1.47167	11.827	10.3554	6.64936	11.8843	HMDB0000191 HMDB0006483
pos	105	10.12_567.0614m/z	567.061	1	10.123	0.0785167	100	4042.63	33.08	0.0129514	0.016708	0.0178818	0.0166909	11.7396	11.5234	11.6696	11.919	12.3931	12.1148	12.0464	12.0842	12.0557	12.0783	12.2259	12.2862	0	0	0	0.831704	0.015847	11.8932	11.8774	5.95454	12.0113	HMDB0000286 HMDB0000302 HMDB0000286 HMDB0000302
pos	106	10.11_405.0090m/z	405.009	1	10.1142	0.200667	100 - 8.22 - 0.844	66993.7	29.77	0.0163555	0.017	0.0120918	0.0119786	15.9822	15.8077	16.011	15.9225	16.4071	16.2712	16.2808	16.1084	16.1683	16.1558	16.1371	16.1335	0	0	0	0.376142	0.0151491	16.0669	16.0518	8.04105	16.1155	HMDB0000295
pos	107	10.02_112.0508m/z	112.051	1	10.0183	0.157033	100	704.208	32.37	0.0152497	0.0143776	0.016394	0.015006	9.47613	9.20988	9.15197	9.49314	9.9385	9.9174	9.708	9.57071	9.59844	9.33537	9.69814	9.43946	0	0	0	1.53439	0.0153404	9.53117	9.51583	4.77326	9.54476	HMDB0000630
pos	108	9.76_138.0549m/z	138.055	1	9.75655	0.1396	100 - 3.08	3495.7	29.17	0.0164232	0.0161694	0.0165181	0.0168094	11.6601	12.0182	11.8724	11.5742	12.0291	11.9881	11.9569	11.8636	11.9002	11.813	11.9086	11.8098	0	0	0	0.486557	0.0163702	11.857	11.8407	5.9367	11.8662	HMDB0000875 HMDB0001123 HMDB0001392
pos	109	9.75_276.1187m/z	276.119	1	9.74782	0.0785167	100 - 0.465	1609.79	40.12	0.0167244	0.0151516	0.0160125	0.0122433	10.8169	10.7186	10.776	9.45469	10.7759	10.1627	11.238	11.116	10.884	11.0716	10.9308	9.95229	0	0	0	4.28241	0.0159628	10.4508	10.4348	5.23339	10.6581	HMDB0011738
pos	110	9.75_405.0090m/z	405.009	1	9.74782	0.0959667	100 - 2.03	7163.32	30.26	0.0150822	0.0143736	0.0150685	0.0154125	12.7271	12.9305	12.9072	12.4393	13.2155	13.08	12.9603	12.9032	12.924	12.9908	12.9517	12.9087	0	0	0	0.261373	0.0148414	12.8833	12.8684	6.44905	12.9115	HMDB0000295
pos	111	9.66_130.0499m/z	130.05	1	9.66058	0.314067	100 - 3.13	11600.5	27.17	0.0136748	0.0156753	0.0140272	0.0138047	13.6826	13.6342	13.5584	13.1746	13.7189	13.3898	13.6948	13.6281	13.5825	13.6291	13.6253	13.5732	0	0	0	0.317153	0.0144591	13.5264	13.512	6.77044	13.5743	HMDB0000267 HMDB0000267 HMDB0000267
pos	112	9.60_123.0554m/z	123.055	1	9.59952	0.471117	100	3365.47	31.41	4.43086	0.0174784	0.0155253	5.45842	11.4198	11.4114	11.5405	11.4494	12.1071	11.9556	12.0501	11.9717	11.9786	11.8394	11.8085	11.5268	1	0	0	1.58497	1.48796	11.6473	10.1594	6.56763	11.7549	HMDB0001406
pos	113	9.08_176.1029m/z	176.103	1	9.0848	0.0959667	100 - 0.724	691.857	35.42	0.0142683	0.0155954	0.015806	0.0155463	9.50719	9.33192	9.27602	8.72429	9.79916	9.75688	9.82376	9.61821	9.89067	9.59024	9.53766	9.04896	0	0	0	3.09901	0.0152233	9.39924	9.38402	4.70723	9.49208	HMDB0000904
pos	114	8.95_133.0608m/z	133.061	1	8.95393	0.34025	100 - 0.615	8709.79	29.63	0.0154171	0.0130688	0.0139452	0.0153836	13.0495	13.0676	13.1848	12.7606	13.2824	13.1528	13.2789	13.3056	13.2688	13.1913	13.246	13.0516	0	0	0	0.700832	0.0141437	13.0829	13.0688	6.54855	13.1533	HMDB0000026 HMDB0000168 HMDB0011733 HMDB0000026
pos	115	8.95_348.0699m/z	348.07	1	8.95393	0.479833	100 - 0.269 - 0.68	427746	31.02	7.23709	0.0144859	0.0136929	0.0136726	18.355	18.3152	18.6511	18.6797	19.184	19.0099	18.9568	18.9058	18.8918	18.8253	18.8623	18.746	1	0	0	0.386297	2.42176	18.6991	16.2774	10.5604	18.7819	HMDB0000045 HMDB0003540
pos	116	8.62_147.0763m/z	147.076	1	8.62242	0.20065	100 - 1.06	4574.09	43.83	0.0143366	0.0174597	0.0134407	0.0151098	12.8292	12.9015	12.7074	10.9798	11.6655	11.272	12.2761	12.176	12.2257	12.3289	12.3073	12.1768	0	0	0	0.536636	0.015079	12.0592	12.0441	6.03715	12.1538	HMDB0000641 HMDB0002031 HMDB0003423
pos	117	8.47_129.0659m/z	129.066	1	8.46538	0.0697833	100	414.804	34.5	0.0143263	0.016089	0.0140611	0.0152677	8.53788	8.64133	9.09521	8.83938	8.96379	8.66106	9.17952	8.46971	8.79951	8.74467	8.65055	8.28623	0	0	0	3.52017	0.0148255	8.78978	8.77495	4.4023	8.73907	HMDB0000079
pos	118	8.30_240.1090m/z	240.109	1	8.29962	0.2879	100	128564	30.68	0.0150924	0.015964	0.0137243	0.0160149	16.8193	16.8012	16.8511	17.078	17.4934	17.2211	17.0996	17.019	17.0858	17.0339	17.0149	17.1557	0	0	0	0.325029	0.0149269	17.044	17.0291	8.52947	17.0561	HMDB0000038 HMDB0002215
pos	119	8.25_110.0273m/z	110.027	1	8.24727	0.148317	100 - 0.56	8924.82	28.55	0.0141806	0.0134172	0.0179208	0.0157677	13.1393	13.1209	13.262	13.0455	13.4606	13.2103	13.2672	13.2368	13.2463	13.2056	13.1877	13.1585	0	0	0	0.305981	0.0151729	13.2064	13.1913	6.61081	13.2117	HMDB0000965
pos	120	8.22_120.0657m/z	120.066	1	8.2211	0.383867	100 - 2.11	31540.3	28.85	0.0151481	0.0140029	0.013862	0.0141802	14.9419	14.9412	15.1045	14.7227	15.2389	15.0685	15.0679	15.0848	15.0944	15.065	15.0844	14.9586	0	0	0	0.335379	0.0143377	15.0029	14.9886	7.50864	15.0311	HMDB0000167 HMDB0000719 HMDB0004041 HMDB0061877
pos	121	8.19_146.0923m/z	146.092	1	8.19493	0.253	100	1049.9	42.75	6.23895	0.0115552	7.91533	0.0154903	9.792	10.0879	10.4765	9.33138	9.87007	10.3409	10.4383	10.2684	10.5874	10.3614	10.7906	9.17622	2	0	0	5.5161	4.72195	9.98313	5.26118	7.35254	10.1268	HMDB0003464
pos	122	8.17_132.0768m/z	132.077	1	8.16875	0.2181	100 - 0.588 - 0.0609	49993.6	36.06	0.0156219	0.0109299	0.0151178	0.0173825	16.0293	16.2363	16.0875	14.9214	15.6889	15.4593	15.5289	15.5227	15.5814	15.5999	15.6387	15.9492	0	0	0	1.01803	0.0138899	15.7371	15.7232	7.87551	15.687	HMDB0000064 HMDB0013222
pos	123	7.95_126.0221m/z	126.022	1	7.95065	0.191933	100 - 0.528 - 0.373 - 0.00472	171455	28.69	0.0145259	0.0155391	0.0140938	0.0139364	17.4328	17.4013	17.4926	17.2787	17.7655	17.473	17.53	17.5145	17.4806	17.4828	17.4742	17.4594	0	0	0	0.151812	0.0147196	17.474	17.4592	8.74434	17.4821	HMDB0000251
pos	124	7.65_131.1179m/z	131.118	1	7.65403	0.2181	100 - 0.22	2775.65	35.77	6.2606	8.49625	7.69485	10.0937	11.4543	10.878	11.3692	11.7863	12.1335	11.8402	11.6293	11.6097	11.5277	11.5112	11.4209	11.6023	3	0	0	0.68456	7.4839	11.5769	4.09302	9.53041	11.5636	HMDB0002064 HMDB0002064
pos	125	7.48_104.0710m/z	104.071	1	7.47955	0.05235	100	218.289	41.52	0.0158356	0.0148269	6.06434	0.01329	7.58101	6.32834	7.00979	7.09619	8.53285	7.27608	8.18268	8.16339	8.02726	7.97816	8.00385	8.07841	1	0	0	1.05256	2.03167	7.30404	5.27237	4.66785	7.68817	HMDB0000092 HMDB0000112 HMDB0000452 HMDB0000650 HMDB0001906 HMDB0002166 HMDB0002299 HMDB0003911
pos	126	7.30_203.2229m/z	203.223	1	7.29633	0.157033	100 - 1.03	3397.01	73.86	0.0155723	5.23318	0.0165182	11.7301	11.332	11.4267	11.3869	10.7181	10.6585	10.7039	13.0218	12.3988	11.9377	11.1788	11.0337	10.9382	1	0	0	7.19256	1.75509	11.0377	9.28258	6.39638	11.3946	HMDB0001256
pos	127	7.29_116.0709m/z	116.071	1	7.28762	0.279167	100 - 3.9 - 0.0847	55347.2	30.7	5.22772	6.65956	0.0147463	7.49155	15.5358	15.7527	15.8096	15.5051	16.1142	15.8973	15.9096	15.8157	15.8621	15.8194	15.8561	15.7383	2	0	0	0.365029	3.96734	15.7691	11.8018	9.86823	15.8013	HMDB0000162
pos	128	7.16_123.0442m/z	123.044	1	7.15675	0.0785167	100	477.543	40.34	0.0152818	0.0134513	0.0151892	0.0159672	8.86294	9.25827	9.39196	7.06491	8.79343	9.38662	9.08995	9.04101	9.43472	8.62313	9.05698	9.18966	0	0	0	2.90953	0.0146407	8.79302	8.77838	4.40383	8.9328	HMDB0001870 HMDB0011718
pos	129	7.12_201.0167m/z	201.017	1	7.12187	0.113417	100	600.065	63.43	0.0166875	6.90447	5.99904	0.015601	7.77661	9.40853	8.80448	7.54226	6.47952	8.11521	10.6274	10.4766	9.80049	8.91339	9.65263	6.79519	2	0	0	15.0116	4.30673	8.0211	3.71436	6.16392	8.69936	HMDB0001321
pos	130	6.87_278.2103m/z	278.21	1	6.86885	0.113417	100	2080.9	45.24	0.0150356	0.0122157	6.55876	0.0154962	11.6865	10.904	11.466	11.2052	11.5185	9.04117	11.1595	11.0738	10.528	11.4812	11.5186	11.3803	1	0	0	3.29955	2.19534	10.9702	8.77489	6.58278	11.0802	HMDB0005016
pos	131	6.69_138.0549m/z	138.055	1	6.68565	0.08725	100	140.293	76.08	0.0154907	0.0160164	4.48901	0.0138258	6.79799	7.03393	7.95465	6.54571	8.7714	6.82431	7.35743	5.7804	6.48394	8.04858	6.69094	6.75255	1	0	0	11.3172	1.50684	7.32133	5.81449	4.41409	7.08682	HMDB0000875 HMDB0001123 HMDB0001392
pos	132	6.64_118.0865m/z	118.087	1	6.64203	0.253	100 - 0.191 - 0.27	419944	31.61	15.9417	13.299	15.9095	13.2088	18.5894	18.3477	18.506	18.8245	19.2504	19.0743	18.7808	18.6927	18.733	18.7438	18.7915	18.7332	3	0	0	0.191755	15.0501	18.7654	3.71527	16.9077	18.7556	HMDB0000043 HMDB0000883 HMDB0003355 HMDB0013716
pos	133	6.46_156.0762m/z	156.076	1	6.45882	0.357683	100	11292.3	28.38	0.0167365	0.0166412	13.6466	0.0127503	13.6981	13.5801	13.4316	13.5352	13.6064	13.4966	13.5084	13.6038	13.4809	13.547	13.5195	13.4566	1	0	0	0.383327	4.56	13.558	8.998	9.059	13.5387	HMDB0000177
pos	134	6.44_150.0582m/z	150.058	1	6.44138	0.244267	100 - 1.09 - 0.139	7391.06	29.21	0.0179976	0.0175448	10.6463	0.0157483	13.0262	13.1893	13.0228	12.5566	12.9318	12.9199	12.9257	12.9402	12.8925	12.9512	12.9259	12.9107	1	0	0	0.161516	3.56062	12.9411	9.38049	8.25087	12.9328	HMDB0000696
pos	135	6.21_152.0566m/z	152.057	1	6.21455	0.2181	100 - 2.21	10492.4	45.04	5.27246	7.80543	0.0157596	10.1168	12.4884	12.7407	12.4568	13.978	14.2074	14.0078	13.5152	13.4101	13.3025	13.3817	13.3426	13.4132	2	0	0	0.5432	4.36455	13.3132	8.94862	8.83886	13.3537	HMDB0000132
pos	136	6.21_284.0985m/z	284.099	1	6.21455	0.23555	100 - 8.79	38569.7	43.58	0.0164529	0.0156523	0.0152857	0.0151355	14.3832	14.5536	14.4474	15.768	16.0765	15.831	15.4421	15.2362	15.2395	15.3241	15.2692	15.2805	0	0	0	0.504748	0.0157969	15.1766	15.1608	7.59621	15.2376	HMDB0000133
pos	137	6.05_269.0877m/z	269.088	1	6.04878	0.514717	100 - 1.09	379828	94.56	0.0144892	0.0148358	0.0134015	18.535	6.07831	7.34059	5.91097	8.8717	9.91699	8.82258	8.59751	9.61172	8.72858	8.47535	7.96505	7.39231	0	0	0	8.84788	0.0142422	7.82352	7.80928	3.91888	8.14264	HMDB0000195
pos	138	6.02_146.1651m/z	146.165	1	6.02262	0.174483	100 - 1.1	3128.92	32.2	0.0151894	0.0153867	0.0152934	0.0120795	11.6944	11.8256	11.862	11.4771	11.2199	11.4099	11.7077	11.6177	11.8641	11.7398	11.9749	11.8633	0	0	0	1.09826	0.0152899	11.5815	11.5662	5.79838	11.688	HMDB0001257
pos	139	5.84_240.1088m/z	240.109	1	5.83942	0.0436167	100	677.443	32.51	0.0168036	0.0128069	0.0134652	0.0167585	9.47166	9.5318	9.71478	9.38255	9.40661	9.61652	9.67877	9.71607	9.84623	9.46488	9.66138	9.12587	0	0	0	2.66159	0.0143586	9.52065	9.50629	4.76751	9.55143	HMDB0000038 HMDB0002215
pos	140	5.66_222.0970m/z	222.097	1	5.66493	0.0436167	100 - 2.62	594.95	31.08	0.0149245	0.0161139	0.0135999	0.0140168	9.0464	9.34237	9.54932	8.96279	9.32096	9.62975	9.43809	9.19641	9.49901	9.24466	9.28362	9.0258	0	0	0	1.83998	0.0148795	9.3086	9.29372	4.66174	9.29493	HMDB0000215
pos	141	5.61_621.3006m/z	621.301	1	5.61258	0.122133	100 - 17.1	4293.18	39.37	0.0156269	0.0126533	0.0157586	0.0162191	11.3559	11.4612	11.8383	12.0135	12.0522	12.1887	12.6754	12.6434	12.5117	12.4511	12.2662	11.6393	0	0	0	3.10971	0.0146796	11.8183	11.8036	5.91649	12.0914	HMDB0061732
pos	142	5.49_220.1177m/z	220.118	1	5.49045	0.549617	100 - 6.63	28150.5	37.09	0.0149696	0.0183395	0.0154314	0.0169014	14.8712	15.359	15.4006	14.0022	14.5515	14.2692	14.8998	14.9077	14.8761	14.905	14.9138	14.738	0	0	0	0.454309	0.0162469	14.7423	14.726	7.37927	14.8078	HMDB0000210
pos	143	5.39_621.3007m/z	621.301	1	5.39448	0.16575	100 - 14.3	8960.35	36.89	0.0177661	0.014779	0.016641	0.0140731	12.9734	12.3719	12.961	13.0134	13.2878	13.2125	13.4081	13.5234	13.5418	13.5498	13.3792	12.5337	0	0	0	2.95117	0.0163954	12.97	12.9536	6.4932	13.1463	HMDB0061732
pos	144	5.18_152.0566m/z	152.057	1	5.17637	0.174483	100 - 1.59 - 0.0554	4417.18	48.28	6.11233	7.17317	6.58557	9.28182	10.3711	10.5151	9.756	12.7529	13.5768	12.1022	12.4115	12.3274	12.2224	12.1457	12.1124	12.0684	3	0	0	1.08693	6.62369	11.5124	4.88868	9.06803	11.8635	HMDB0000132
pos	145	4.86_285.0827m/z	285.083	1	4.8623	0.13085	100	1888.4	69.77	0.016747	0.014943	0.0147842	0.0147581	10.9513	10.7581	10.4197	12.0408	12.1044	11.6637	10.5425	10.5537	10.7318	10.3883	10.5675	11.5879	0	0	0	4.05308	0.0154914	11.323	11.3075	5.66924	11.0258	HMDB0000299
pos	146	4.85_269.0877m/z	269.088	1	4.85358	0.514733	100 - 1.05 - 0.722	904914	35.26	0.0105694	0.0169299	0.0127839	0.0146698	19.3178	19.3695	19.2805	20.1767	20.3469	20.1567	19.9847	19.9291	19.8801	19.8538	19.8199	19.7874	0	0	0	0.36383	0.0134277	19.7747	19.7613	9.89406	19.8253	HMDB0000195
pos	147	4.41_130.0863m/z	130.086	1	4.40865	0.34895	100 - 1.66	5732.13	29.15	9.07402	9.2395	8.35037	7.46272	12.2964	12.4332	12.6642	12.5642	12.9159	12.7166	12.5273	12.5272	12.5636	12.5197	12.5873	12.6803	3	0	0	0.486152	8.88796	12.5984	3.71048	10.7432	12.583	HMDB0000070 HMDB0000716
pos	148	4.26_124.0394m/z	124.039	1	4.26033	0.750267	100 - 4.58	25173.3	28.67	12.5637	8.24202	14.7469	6.04635	14.7494	14.7316	14.7239	14.6802	14.5917	14.6581	14.7124	14.6641	14.6814	14.6733	14.6655	14.6599	3	0	0	0.131752	11.8509	14.6891	2.83827	13.27	14.6826	HMDB0001488 HMDB0002243
pos	149	3.96_300.2893m/z	300.289	1	3.955	1.63142	100 - 14.6	120468	19.59	14.5061	15.0478	14.4992	14.5064	16.4911	16.6176	16.4912	17.1432	17.2434	17.2503	17.1663	17.0485	16.9694	16.9491	16.9142	16.8324	3	0	0	0.679701	14.6844	16.8728	2.18844	15.7786	16.9264	HMDB0000252 HMDB0002100
pos	150	3.14_245.0766m/z	245.077	1	3.14365	0.148317	100 - 0.495	3367.75	38.29	4.60081	0.0150366	5.67689	0.0125239	11.372	11.2512	11.0407	12.293	12.5664	12.2081	11.7954	11.6474	11.5584	11.3436	11.4997	11.9228	2	0	0	1.79356	3.43091	11.7886	8.35766	7.60974	11.7082	HMDB0000296 HMDB0000767
pos	151	3.09_166.0722m/z	166.072	1	3.0913	0.375133	100	4265.32	31.46	0.0154177	4.91463	0.0166645	0.0123594	11.8791	11.7474	11.9009	12.0197	12.4621	12.3014	12.3309	12.2152	12.2275	12.1986	12.1918	11.8914	1	0	0	1.21778	1.64891	12.0518	10.4029	6.85034	12.1138	HMDB0000897 HMDB0006040
pos	152	3.06_377.1450m/z	377.145	1	3.0564	0.279183	100 - 7.94	8423.51	52.6	0.0124565	0.0140315	0.015876	0.017498	12.9258	12.2613	13.1956	13.6877	14.1801	13.6342	12.5912	12.821	13.1484	13.0758	13.2687	13.3107	0	0	0	2.13651	0.0141213	13.3141	13.3	6.66413	13.175	HMDB0000244
pos	153	2.42_138.0549m/z	138.055	1	2.41955	0.174483	100	418.686	33.4	6.02296	0.0152128	5.72851	0.012947	8.63447	8.57987	9.03445	8.72022	9.16852	9.10927	8.72529	8.96996	8.45162	8.79623	8.95838	8.88059	2	0	0	2.20058	3.92223	8.87447	4.95224	6.39835	8.83574	HMDB0000875 HMDB0001123 HMDB0001392
pos	154	2.36_138.0549m/z	138.055	1	2.35848	0.0785167	100	180.674	38.75	4.3809	4.57297	6.72232	0.0146825	6.54548	7.38137	7.98725	7.6917	7.71067	7.28713	7.54738	7.71014	7.41998	7.86098	7.55751	8.04296	3	0	0	2.99392	5.2254	7.43393	2.20854	6.32967	7.56188	HMDB0000875 HMDB0001123 HMDB0001392
pos	155	2.27_268.1037m/z	268.104	1	2.27123	0.889867	100 - 1.37 - 0.0221	1.34053e+06	16.98	13.5035	13.5944	13.5729	13.7871	19.9049	20.1143	19.6145	20.7329	21.0826	20.6283	20.4938	20.5353	20.5351	20.536	20.553	20.4747	3	0	0	0.146709	13.5569	20.3463	6.78934	16.9516	20.4338	HMDB0000050 HMDB0000085 HMDB0000830
pos	156	2.04_219.1126m/z	219.113	1	2.03568	0.165767	100 - 3.18	2448.07	39.37	0.0141218	0.014905	0.0139598	4.41845	11.4343	11.5276	11.4054	11.5345	12.0307	11.3712	11.0631	11.1702	11.3601	11.3727	11.4745	11.6402	0	0	0	1.82715	0.0143289	11.5506	11.5363	5.78247	11.4487	HMDB0001238
pos	157	1.68_147.0916m/z	147.092	1	1.678	0.0523333	100 - 4.37	163.563	37.81	7.10251	0.014496	7.37751	0.0146034	6.96305	7.02749	7.37587	7.69042	7.69285	7.48386	7.53581	7.46006	6.36012	7.22506	7.48524	7.61894	2	0	0	6.45397	4.83151	7.37225	2.54075	6.10188	7.32656	HMDB0003701
pos	158	1.15_168.0654m/z	168.065	1	1.15455	0.30535	100 - 1.73	5953.8	42.46	4.78841	0.0163124	0.0168997	0.0134017	12.0392	12.1222	11.819	13.2857	13.3586	13.0366	12.5789	12.5583	12.5018	12.5012	12.4979	12.6111	1	0	0	0.384557	1.60721	12.6102	11.003	7.10871	12.5759	HMDB0001545
pos	159	1.08_180.1017m/z	180.102	1	1.07603	0.183217	100 - 7.34	5098.74	37.86	9.41573	0.0147837	8.99939	0.013269	12.2074	12.532	12.4306	12.5782	13.0676	12.6221	12.1489	12.214	12.2914	12.478	12.3662	12.8004	2	0	0	1.89497	6.1433	12.573	6.42966	9.35813	12.4781	HMDB0005199
pos	160	0.96_146.0811m/z	146.081	1	0.962617	0.0436333	100 - 17	184.127	35.47	6.82517	0.0151434	7.58936	0.0159745	7.48554	7.31344	6.62789	7.8009	7.49093	7.29314	7.91027	7.6779	7.90025	7.97245	7.78624	7.62101	2	0	0	1.79509	4.80989	7.33531	2.52542	6.0726	7.57333	HMDB0001263 HMDB0003681 HMDB0001263
pos	161	0.94_118.0654m/z	118.065	1	0.936433	0.0697833	100 - 5.94	242.148	41.37	6.45406	0.0140389	7.5619	0.0137394	8.09955	7.63763	8.1257	8.38921	8.20998	8.18646	7.65203	7.40397	7.80432	8.11612	8.12056	8.76921	2	0	0	5.96259	4.67667	8.10809	3.43142	6.39238	8.04289	HMDB0000738
pos	162	0.71_200.1280m/z	200.128	1	0.709617	0.0610667	100 - 10	272.949	35.45	6.73807	0.0190038	6.17173	0.0148404	8.70063	8.09293	8.19258	8.07414	7.76269	7.88894	8.49749	8.57042	8.0727	7.80716	8.45449	7.8513	2	0	0	4.15656	4.3096	8.11865	3.80905	6.21413	8.16379	HMDB0006406
pos	163	0.70_207.1378m/z	207.138	1	0.700883	0.08725	100 - 34.5	488.658	41.76	7.22124	0.0143877	5.80476	0.0134805	8.9341	7.47391	8.8096	7.94671	9.02518	8.85576	9.14681	9.23391	9.34006	9.52804	8.94743	9.40238	2	0	0	2.20886	4.34679	8.50754	4.16075	6.42717	8.88699	HMDB0001925
pos	164	0.70_165.0909m/z	165.091	1	0.700883	0.139583	71.1 - 100 - 6.59	938.029	31.36	9.36148	0.0140769	9.28518	0.0129834	9.65158	9.9009	10.0412	9.74755	9.89839	9.91184	10.0911	10.2604	9.87784	9.59745	10.2617	9.93183	2	0	0	2.55308	6.22025	9.85858	3.63833	8.03941	9.93098	HMDB0005809
pos	165	0.69_180.1017m/z	180.102	1	0.692167	0.0785167	100 - 1.62	704.673	34.54	7.72551	0.0150065	6.49337	0.0164092	9.69751	9.30677	9.82962	9.05692	10.0836	9.32137	9.82919	9.62769	9.72841	9.47211	9.16906	9.38309	2	0	0	2.54094	4.74463	9.5493	4.80467	7.14696	9.54211	HMDB0005199
pos	166	0.68_117.0912m/z	117.091	1	0.683433	0.05235	100	180.461	40.94	0.013227	0.0161041	0.0162497	0.0163659	6.78462	8.31791	7.75425	7.21796	8.07827	7.35303	7.21214	7.77939	7.76512	7.80154	7.49333	7.51352	0	0	0	3.05518	0.0151936	7.58434	7.56915	3.79977	7.58926	HMDB0031325
pos	167	0.68_123.0806m/z	123.081	1	0.683433	0.0785167	100 - 1.47	771.005	32.88	0.0138231	0.0160691	0.0152798	0.0145722	9.63166	9.22734	9.60631	9.64173	9.29423	9.25315	9.99136	9.83071	9.65126	9.69436	9.81314	9.84878	0	0	0	1.23447	0.0150573	9.4424	9.42735	4.72873	9.62367	HMDB0029306 HMDB0033944
pos	168	0.67_152.1069m/z	152.107	1	0.674717	0.122133	100 - 8.45	12723.5	29.28	6.93731	0.0200847	9.36662	0.0145299	13.7525	13.5404	13.7214	13.4713	13.9466	13.6955	13.8337	13.764	13.7002	13.7018	13.7171	13.6007	2	0	0	0.562984	5.44134	13.6879	8.24658	9.56463	13.7037	HMDB0001942
pos	169	0.67_166.1225m/z	166.123	1	0.665983	0.0872333	100 - 34.4	254.483	42.88	7.22184	0.015036	6.39134	0.0158241	7.961	7.58339	7.15446	7.73066	7.75891	8.16736	7.31686	8.18574	8.76177	7.90204	8.50175	8.56747	2	0	0	6.47223	4.54274	7.72596	3.18322	6.13435	7.96595	HMDB0001943 HMDB0015451
pos	170	0.65_155.0466m/z	155.047	1	0.648533	0.20065	100 - 3.62 - 0.215	22102.2	37.31	8.98811	0.015829	13.5831	0.0161476	14.7247	15.1707	14.7389	14.6579	14.871	13.8899	14.1385	14.413	14.511	14.4686	14.5647	14.5573	2	0	0	1.10251	7.529	14.6755	7.14649	11.1022	14.5588	HMDB0012209
neg	171	0.02_166.0861m/z	166.086	1	0.0204	0.0349	100 - 5.75	179.704	37.98	0.015613	0.0156854	7.34127	0.0143991	7.07209	7.55756	7.8204	7.70598	6.48475	7.47015	7.58306	7.84897	7.67797	6.91089	7.71214	8.07776	1	0	0	5.16189	2.45752	7.35182	4.8943	4.90467	7.49348	HMDB0000159
neg	172	0.01_141.0657m/z	141.066	1	0.0116833	0.05235	100 - 15.6	185.088	36.17	0.0150393	0.0180889	7.19126	0.0148127	7.75269	7.35978	7.46476	7.64286	7.46025	7.58971	6.86326	6.87159	7.71533	7.85278	7.93248	7.90736	1	0	0	6.83101	2.40813	7.54501	5.13688	4.97657	7.5344	HMDB0002820
neg	173	0.14_367.0198m/z	367.02	1	0.1363	0.0610833	100 - 2.02	2042.12	37.67	11.3759	10.9699	10.2866	10.6228	11.0453	11.3854	9.28055	11.3304	10.3615	10.8385	11.2716	11.7587	0.0211012	10.8177	10.3773	11.6124	2	0	0	3.93419	7.68382	10.8896	3.20581	9.28672	10.9186	HMDB0000218
neg	174	0.16_198.0175m/z	198.018	1	0.162483	0.174483	100	471.782	56.24	9.33362	8.68358	8.65375	7.96746	8.03371	8.13399	7.45591	8.75093	9.13592	8.04841	9.286	9.80873	0.0148219	8.73828	8.85567	8.7963	2	0	0	6.20647	6.36985	8.72092	2.35107	7.54538	8.5943	HMDB0011185
neg	175	0.49_199.0016m/z	199.002	1	0.494	0.113417	100	343.905	61.03	6.85395	7.98453	5.43534	8.04066	9.04411	6.80661	5.41172	8.76378	9.1677	8.63103	9.20273	8.68987	0.0204962	7.89269	8.42342	8.84428	2	0	0	17.1372	5.97103	8.62048	2.64945	7.29576	7.99068	HMDB0001321
neg	176	0.60_277.1445m/z	277.145	1	0.598683	0.0349	100	1026.71	42.25	9.95222	10.2351	10.0558	9.99255	10.0457	10.5308	0.0204837	10.1541	10.0446	9.84906	8.76607	8.16859	0.0198751	10.3105	10.5391	10.2674	2	0	0	2.13734	5.65151	10.1941	4.54262	7.92282	10.1647	HMDB0013248
neg	177	0.63_335.2957m/z	335.296	1	0.633583	0.0349	100 - 12.7	1733.79	47.97	11.0258	10.834	10.5568	10.9887	10.2966	11.0797	0.0188108	9.88521	10.9996	10.0427	0.0157191	0.0207414	0.0191296	11.1612	11.7689	11.6934	0	0	0	2.86502	0.0185301	10.9252	10.9066	5.47185	10.861	HMDB0061732
neg	178	0.64_297.2798m/z	297.28	1	0.6423	0.0349	100	957.433	49.77	8.9391	10.3107	9.5034	10.2748	9.78257	10.2905	0.0195889	9.23451	9.93367	9.92647	7.74211	7.67639	0.0157107	10.5382	9.82166	9.85821	2	0	0	5.63612	5.14474	9.88545	4.74071	7.51509	9.8678	HMDB0037547
neg	179	0.80_243.1963m/z	243.196	1	0.799333	0.0959667	100 - 1.44	2569.92	38.24	11.5638	11.3174	11.5377	11.4847	11.4233	11.5906	0.0217968	11.4188	11.0809	11.5798	8.63238	0.0201683	7.78479	11.318	11.3252	11.6746	2	0	0	0.887997	5.47911	11.3995	5.92044	8.43933	11.4429	HMDB0061732
neg	180	1.04_241.0826m/z	241.083	1	1.04362	0.148317	100 - 5.15	5674.31	39.07	12.536	12.6271	12.5996	12.6209	12.6263	12.9555	0.0187777	12.3857	12.2997	11.4325	0.015736	0.0181761	0.0160672	13.3213	13.5932	13.0427	0	0	0	1.17206	0.0166598	12.6792	12.6625	6.34793	12.6701	HMDB0000273
neg	181	3.27_303.0834m/z	303.083	1	3.26827	0.697933	100 - 11 - 0.477	560246	38.33	19.2915	19.2005	19.1927	19.1842	19.1378	19.2526	0.0196155	18.7386	18.5306	18.5504	0.0189367	0.0178683	6.0622	19.4838	19.7613	19.461	1	0	0	0.28249	2.033	19.0876	17.0546	10.5603	19.1488	HMDB0001067
neg	182	5.00_267.0676m/z	267.068	1	5.00438	0.1832	100	1299.47	87.72	10.4049	11.3115	11.3991	10.9743	11.1888	5.38006	0.0173789	10.5815	10.8461	10.8709	0.0209973	0.0173412	0.0171053	10.3976	6.38722	10.9558	0	0	0	23.1871	0.0184813	10.0065	9.98803	5.01249	10.0581	HMDB0005808
neg	183	5.66_243.0619m/z	243.062	1	5.65868	0.148317	100	2651.21	27.29	11.3102	11.2447	11.3273	11.3401	11.4791	11.8999	0.0175809	11.5234	11.2376	11.0198	0.0194063	0.0189145	4.86905	11.7304	12.3318	11.9876	1	0	0	2.1081	1.63579	11.6384	10.0026	6.63711	11.536	HMDB0000296 HMDB0000767
neg	184	5.69_242.0779m/z	242.078	1	5.69358	0.30535	100 - 0.253 - 0.285	77073.2	38.07	16.3691	16.3007	16.361	16.3319	16.3814	16.5184	0.0178466	15.7712	15.5446	15.5296	0.0176204	0.0191498	0.0195955	16.7396	17.1752	16.7609	0	0	0	0.458602	0.0187886	16.2535	16.2347	8.13614	16.3153	HMDB0000089
neg	185	5.69_243.0812m/z	243.081	1	5.69358	0.253	100	6631.54	38.45	12.8286	12.7276	12.9108	12.84	12.8407	13.0462	0.0165751	12.1917	11.9351	11.9721	0.0177329	0.0181362	0.0218696	13.1603	13.6826	13.2977	0	0	0	0.825039	0.0192462	12.7066	12.6873	6.36292	12.7861	HMDB0000030
neg	186	5.75_571.2891m/z	571.289	1	5.75465	0.0959667	100 - 16	5590.37	47.87	12.7549	12.2911	12.5125	12.5	12.3449	12.061	0.0153391	11.9478	12.2952	12.0526	0.0172003	0.0200624	0.0188546	12.2313	12.7091	12.7736	0	0	0	1.89881	0.0187058	12.3349	12.3162	6.17682	12.3728	HMDB0061732
neg	187	6.15_280.1037m/z	280.104	1	6.14725	0.0436167	100	254.596	55.05	7.7014	8.04797	8.04505	8.76108	7.99975	8.86659	0.0173926	7.72304	7.82731	8.69408	0.016831	0.0205631	0.019692	8.19939	8.42202	8.81268	0	0	0	5.66001	0.0190287	8.27975	8.26073	4.14939	8.25836	HMDB0003331
neg	188	6.37_282.0843m/z	282.084	1	6.36535	0.331517	100 - 8.69	45907.6	38.13	15.6264	15.5677	15.5521	15.5931	15.6016	15.766	13.5008	14.7998	14.7928	15.0281	0.0187214	0.0192022	0.0206934	16.0704	16.3764	16.0539	0	0	0	0.493784	0.019539	15.5202	15.5007	7.76988	15.569	HMDB0000133
neg	189	6.90_346.0557m/z	346.056	1	6.89752	0.104683	100	5305.15	50.51	12.3164	12.465	12.4804	12.5556	13.0157	13.17	0.0153544	12.0321	12.5492	12.3279	0.0181072	5.77803	7.27874	12.2221	12.6884	12.6926	2	0	0	2.70151	4.35829	12.4187	8.06045	8.38851	12.543	HMDB0000045 HMDB0003540
neg	190	7.68_287.0520m/z	287.052	1	7.6827	0.148317	100 - 10.1 - 0.745	60747.8	44.49	16.0894	15.9338	15.9302	15.9146	15.8615	15.6411	0.0167405	15.75	15.9028	16.0134	0.0208893	0.0213303	0.019678	15.3067	15.7778	15.8895	0	0	0	0.918289	0.0206325	15.7733	15.7527	7.89699	15.8342	HMDB0000788
neg	191	7.68_243.0619m/z	243.062	1	7.6827	0.0610667	100	1184.65	46.59	10.3818	10.0842	10.2643	10.3766	10.1956	9.98285	0.0155146	9.91767	10.2575	10.0151	0.0178657	0.0188848	0.0205535	9.39313	9.82387	10.2906	0	0	0	1.56486	0.0191013	9.94964	9.93054	4.98437	10.0819	HMDB0000296 HMDB0000767
neg	192	8.21_204.0311m/z	204.031	1	8.21487	0.1396	100 - 17.7	1858.92	58.05	10.5281	10.6899	10.6095	10.9096	11.1996	11.8031	0.0171643	11.9459	11.8872	11.7744	0.0161836	0.0198875	0.0183144	11.6161	12.0186	11.8851	0	0	0	4.38279	0.0181285	11.8546	11.8364	5.93634	11.4056	HMDB0000881
neg	193	8.37_267.0656m/z	267.066	1	8.3719	0.226817	100	7880.16	52.89	13.3	13.254	12.9436	12.8375	12.5538	12.0301	0.019073	11.9078	11.9422	12.4858	0.0189587	0.0174468	0.0155654	11.9396	12.3974	12.5909	0	0	0	3.70696	0.0173236	12.2106	12.1933	6.11397	12.5152	HMDB0005808
neg	194	8.55_341.1089m/z	341.109	1	8.54638	0.0610667	100 - 6.66	1830.27	42.07	11.2711	10.6943	11.0928	10.7271	10.8447	10.7518	0.016287	10.4556	10.4173	10.4821	5.45101	0.019091	0.0188977	10.0062	11.1698	10.714	1	0	0	2.14062	1.82967	10.5408	8.71117	6.18525	10.7189	HMDB0000163 HMDB0000186 HMDB0000258 HMDB0000740 HMDB0000975 HMDB0000258
neg	195	8.72_308.0987m/z	308.099	1	8.72087	0.514717	100 - 9.89	73462	40.71	16.3695	16.2727	16.2318	16.1981	16.18	16.0781	0.0208572	15.6408	15.7642	15.7493	0.0166344	0.0176823	0.0210105	16.0452	16.5033	16.3303	0	0	0	0.600582	0.0184424	16.0055	15.9871	8.01198	16.1136	HMDB0000230
neg	196	9.19_243.0619m/z	243.062	1	9.19197	0.0698	100	1397.72	40.89	10.5072	10.4962	10.6644	10.6801	10.2619	10.504	0.0204501	10.014	10.3351	10.6429	0.0191285	0.0155912	0.0197414	10.3307	10.9097	10.5875	0	0	0	1.43589	0.0181537	10.47	10.4518	5.24406	10.4945	HMDB0000296 HMDB0000767
neg	197	9.35_323.0285m/z	323.028	1	9.349	0.48855	100 - 9.25 - 1.22	509864	40.4	19.1881	19.1002	19.0584	19.0476	19.0083	18.7902	10.2165	18.7129	18.4934	18.9121	10.4232	5.39223	0.021788	18.9855	19.0604	19.1693	2	0	0	0.701011	5.27906	18.8889	13.6099	12.084	18.9605	HMDB0000288
neg	198	9.40_253.0862m/z	253.086	1	9.40135	0.104683	100	1999.89	40.59	11.1141	11.2262	11.2302	11.1409	11.2518	10.5536	0.0165404	9.7706	11.6256	10.3344	0.021804	0.0160034	0.0132734	11.7564	10.7491	11.083	0	0	0	2.40403	0.0170269	10.8865	10.8695	5.45177	10.9863	HMDB0015144
neg	199	9.50_195.0501m/z	195.05	1	9.49732	0.348967	100 - 4.93 - 0.0773	62233.4	37.4	16.0836	16.1023	16.1522	16.1219	16.1618	16.2413	0.0183519	15.636	15.6651	15.799	0.015224	0.0179049	0.020461	16.2517	16.8303	16.5149	0	0	0	0.347366	0.0178633	16.1162	16.0983	8.06702	16.13	HMDB0000565 HMDB0000625
neg	200	9.58_347.0397m/z	347.04	1	9.57583	0.174483	100 - 5.33	16719.6	43.25	14.2672	14.1775	14.0672	13.9724	14.0109	13.7653	0.0189436	13.4429	13.0934	12.8097	0.0217351	0.863976	1.30375	14.3123	14.5293	13.9062	3	0	0	1.24192	0.729821	13.6823	12.9525	7.20606	13.8628	HMDB0000175
neg	201	9.65_253.0498m/z	253.05	1	9.65435	0.1396	100 - 2.83 - 0.163	13065.2	42.36	13.9237	13.8565	13.764	13.7049	13.6802	13.3837	0.017388	13.0058	12.9739	13.4923	6.346	0.0168913	0.488424	13.4946	14.0541	13.8068	2	0	0	1.37148	2.28377	13.4712	11.1875	7.87751	13.595	HMDB0003312
neg	202	9.71_151.0614m/z	151.061	1	9.7067	0.6107	100 - 0.526 - 0.745	1.3286e+06	38.11	20.5523	20.4799	20.4848	20.4677	20.4847	20.3621	9.5345	20.4568	20.4623	20.4314	20.7647	7.66278	6.1221	20.3473	20.3918	20.3683	3	0	0	0.300504	11.5165	20.4097	8.89313	15.9631	20.4408	HMDB0000508 HMDB0000568 HMDB0001851 HMDB0002917
neg	203	9.73_308.0987m/z	308.099	1	9.73287	0.174483	100 - 8.25	4178.84	130.58	8.93515	9.4711	8.67927	8.20463	9.22032	7.68059	0.0177654	7.88472	9.07211	8.24775	0.0161577	0.0181545	0.0180817	8.7282	9.5159	6.6353	0	0	0	7.6355	0.0174646	8.34733	8.32987	4.1824	8.52292	HMDB0000230
neg	204	9.83_253.0497m/z	253.05	1	9.82883	0.0349	100	543.562	40.91	9.40109	9.10967	9.39221	8.99227	9.24031	8.92593	0.0155322	10.2363	9.33077	9.04831	0.0167752	0.016844	0.0171859	7.4477	5.82703	8.53271	0	0	0	2.1915	0.016935	8.4038	8.38687	4.21037	8.79036	HMDB0003312
neg	205	9.89_300.0489m/z	300.049	1	9.8899	0.130867	100 - 0.746	7646.52	50.88	13.1676	12.8595	12.8799	12.9341	12.7161	12.5652	0.0172552	12.4948	12.4583	12.4149	0.0192945	0.019401	0.0204325	12.6246	13.0748	13.0794	1	0	0	1.5864	0.0197094	12.6911	12.6714	6.35543	12.7724	HMDB0001062 HMDB0001367
neg	206	10.01_322.0445m/z	322.045	1	10.012	0.261733	100 - 7.89 - 0.2	67982	38.07	16.1783	16.2052	16.157	16.1826	16.1429	16.1796	0.0156448	15.8879	15.662	16.0966	6.55961	0.0182941	0.0200811	16.1816	16.301	16.414	1	0	0	0.134254	2.19933	16.0905	13.8912	9.14492	16.1324	HMDB0000095
neg	207	10.10_303.0833m/z	303.083	1	10.0993	0.130867	100 - 2.08	6487.69	45.79	12.9139	12.5809	12.7542	12.5479	12.5265	12.2971	0.0185709	11.8111	11.9054	11.9599	0.0172241	0.0184001	0.0155835	12.2585	13.3243	13.2056	0	0	0	1.67381	0.0170692	12.4108	12.3937	6.21393	12.5071	HMDB0001067
neg	208	10.12_308.0987m/z	308.099	1	10.1167	0.0785167	100	3755	48.63	11.9733	11.9592	11.6266	11.5616	11.6029	10.7384	0.017725	10.5146	10.2839	10.8116	0.0179272	0.0198784	0.0208734	10.7721	11.6742	11.5144	0	0	0	3.88172	0.0195597	10.9285	10.9089	5.47402	11.2527	HMDB0000230
neg	209	10.14_606.0747m/z	606.075	1	10.1429	0.113417	100 - 1.46	16919.4	60	14.2175	13.6803	13.7183	13.6055	13.3816	14.4758	0.0175666	13.4822	13.3935	13.6931	0.0169536	0.0248522	0.0210794	13.8381	14.9983	14.3249	0	0	0	2.98116	0.0209617	13.955	13.9341	6.98799	13.9008	HMDB0000290
neg	210	10.17_565.0479m/z	565.048	1	10.1691	0.253	100 - 16.3 - 3.96	3.2702e+06	38.87	21.9202	21.7407	21.7457	21.7518	21.6942	21.6291	0.0169149	20.9963	21.0694	21.3882	0.0207974	8.13777	6.63556	21.4353	22.2139	21.9529	2	0	0	0.444773	4.93138	21.5093	16.578	13.2204	21.6281	HMDB0000286 HMDB0000302 HMDB0000286 HMDB0000302
neg	211	10.19_402.9949m/z	402.995	1	10.1865	0.0959667	100	5715.8	52.67	12.5175	12.602	12.9248	12.9266	13.0285	13.1438	0.0174011	11.0833	11.5997	12.1433	0.0199601	3.39745	2.32412	12.6038	14.159	13.446	2	0	0	1.90968	1.91385	12.5058	10.592	7.20985	12.6815	HMDB0000295
neg	212	10.29_426.0224m/z	426.022	1	10.2912	1.15158	100 - 8.96 - 0.53	555542	20.99	19.1201	19.0582	19.1456	19.161	19.1689	19.4329	7.9088	18.8736	18.6782	19.0239	9.95103	10.5763	10.9137	19.0169	20.0352	19.6092	3	0	0	0.675787	10.4803	19.2062	8.72584	14.8432	19.1936	HMDB0000061 HMDB0001341
neg	213	10.33_242.0779m/z	242.078	1	10.3348	0.12215	100	1460.16	42.26	10.6784	10.6637	10.4832	10.3592	10.7815	10.3108	0.0179598	10.6595	10.2322	10.4831	0.0173437	0.0194499	0.0171785	10.6782	9.99177	9.80363	0	0	0	1.80408	0.0179907	10.3081	10.2901	5.16303	10.4271	HMDB0000089
neg	214	10.46_193.0345m/z	193.034	1	10.457	0.148317	100 - 2.53	2687.52	146.72	8.40144	7.54287	6.17845	7.5284	8.68272	8.66184	0.021689	7.04724	7.58428	6.51452	0.0200912	0.0192231	0.0160945	9.2734	9.48304	9.70902	0	0	0	12.3077	0.0184696	8.26858	8.25011	4.14353	8.0506	HMDB0000127 HMDB0002704 HMDB0003402
neg	215	10.54_303.0834m/z	303.083	1	10.5355	0.0785167	100	1074.31	41.79	9.71878	10.1857	10.3812	10.2814	10.5823	10.4208	0.0158312	9.23517	10.7119	8.84172	0.0160293	0.0187193	0.0199253	11.4606	10.6674	11.1338	0	0	0	2.90161	0.0182246	10.3418	10.3235	5.17999	10.3017	HMDB0001067
neg	216	10.54_322.0445m/z	322.045	1	10.5355	0.0436333	100	973.994	52.36	10.4161	9.56972	10.168	10.2443	10.0708	9.34896	0.0209625	9.90012	9.58903	10.3832	0.0182154	0.0169455	0.0184395	9.82737	9.97788	10.7761	0	0	0	4.18284	0.0178668	10.0756	10.0577	5.04674	10.0226	HMDB0000095
neg	217	10.56_259.0223m/z	259.022	1	10.5617	0.427467	100 - 2.8	58863.1	38.09	16.0408	15.9855	15.9502	15.9929	15.9198	15.8743	10.5884	15.7422	15.7581	15.9246	3.86467	6.48438	6.04466	15.823	16.1833	16.002	3	0	0	0.36868	5.46457	15.9055	10.4409	10.685	15.9331	HMDB0000124 HMDB0000645 HMDB0001401 HMDB0001586 HMDB0002985
neg	218	10.60_274.1046m/z	274.105	1	10.5966	0.1483	100 - 0.942	5444.65	27.74	12.3693	12.1131	12.0699	12.279	12.0423	12.1051	0.0201052	12.1288	12.1792	12.3985	0.0143037	0.0198812	0.0178891	11.8608	11.7809	12.0924	0	0	0	1.07245	0.017358	12.0734	12.0561	6.04538	12.1183	HMDB0011738
neg	219	10.83_280.1052m/z	280.105	1	10.8321	0.279167	100 - 0.389	254282	37.79	18.1007	18.1127	18.1101	18.0547	18.1527	18.2215	0.0199928	17.5016	17.4196	17.6307	0.0190137	0.0186486	0.019764	18.4521	18.6673	18.6394	0	0	0	0.31189	0.0191421	18.0518	18.0326	9.03547	18.0886	HMDB0003331
neg	220	10.98_221.0595m/z	221.06	1	10.9804	0.139583	100	2246.41	39.47	11.2681	11.4811	11.3894	11.2739	11.4816	11.241	0.0161099	12.1143	11.8817	12.0725	0.0182427	0.0172911	0.0180092	9.84445	10.476	10.8348	0	0	0	0.966509	0.0178477	11.204	11.1861	5.6109	11.2799	HMDB0000099
neg	221	10.99_225.0988m/z	225.099	1	10.9892	0.113417	100	2232.73	38.85	11.2131	11.4423	11.409	11.2002	11.474	11.2983	0.0187746	11.2101	11.1434	11.3077	0.0196534	0.0157854	0.0197892	10.935	11.2715	11.5938	0	0	0	1.04756	0.0184094	11.2436	11.2252	5.631	11.2915	HMDB0000033
neg	222	11.09_462.0670m/z	462.067	1	11.0851	0.209367	100 - 9.21	27685.4	38.11	15.0218	14.8171	14.8944	14.8105	14.8493	15.0201	0.0189113	13.5572	12.8631	12.5505	0.0182136	0.0199925	0.0188504	15.1386	16.4933	15.2929	0	0	0	0.648736	0.0190188	14.3159	14.2969	7.16748	14.6091	HMDB0000538
neg	223	11.09_191.0188m/z	191.019	1	11.0851	0.191917	100	1385.41	68.33	9.19084	9.87122	10.5849	10.7292	10.7901	11.5165	0.0171203	11.1136	11.0412	10.7071	6.48852	7.53452	7.92017	11.2078	11.8681	11.3259	3	0	0	7.74051	7.3144	11.2106	3.89621	9.26251	10.8289	HMDB0000094 HMDB0000193
neg	224	11.15_239.0163m/z	239.016	1	11.1549	0.0436167	100 - 0.5	1459.85	40.33	10.5089	10.7823	10.7157	10.8177	10.8459	10.961	0.0179429	9.19142	9.33814	6.98803	6.74337	5.8502	5.58291	11.4574	11.7625	11.8841	3	0	0	1.4126	6.05883	10.1036	4.04477	8.08121	10.4378	HMDB0000192
neg	225	11.29_402.0109m/z	402.011	1	11.2945	0.34025	100	18929.2	38.15	14.4373	14.3526	14.2834	14.3984	14.2162	14.3883	0.0182983	14.1581	13.7079	14.158	0.017352	0.0183752	0.0165618	14.0628	14.6885	14.6538	0	0	0	0.572082	0.0174297	14.2382	14.2207	7.1278	14.2921	HMDB0001546
neg	226	11.52_210.0278m/z	210.028	1	11.5213	0.1832	100	2937.26	38.04	11.6901	11.6078	11.7443	11.7949	11.6939	11.7284	0.0177971	12.3325	12.2245	12.4078	0.0180645	0.01727	0.020866	10.2895	10.6931	10.8818	0	0	0	0.537573	0.0187335	11.4715	11.4528	5.74514	11.5907	HMDB0001511
neg	227	11.54_402.0109m/z	402.011	1	11.5388	0.05235	100	1601.44	40.2	10.8172	10.7988	11.1133	10.7294	10.6668	11.0133	0.0181202	10.9902	9.75279	10.8085	0.017168	0.0188832	0.0170739	10.794	11.4223	10.8109	0	0	0	1.58242	0.0177084	10.7631	10.7454	5.39042	10.8098	HMDB0001546
neg	228	11.70_611.1448m/z	611.145	1	11.7045	0.55835	100 - 21.1 - 7.9 - 1.24 - 0.0297	1.22388e+06	21.06	20.3045	20.1511	20.2035	20.1695	20.1579	20.1275	0.0183005	20.1679	20.061	20.1287	6.53698	0.0164572	0.0173764	19.679	20.3256	19.9056	1	0	0	0.313612	2.19027	20.0446	17.8543	11.1174	20.1151	HMDB0003337
neg	229	11.85_362.0508m/z	362.051	1	11.8528	0.0785167	100	2626.52	7.86	11.5035	11.3741	11.4881	11.3092	11.3367	11.2435	0.0188686	10.8743	10.7838	11.0417	0.0165328	0.0187582	0.0199938	10.7525	11.4213	11.4395	0	0	0	0.90001	0.0184283	11.0522	11.0337	5.5353	11.214	HMDB0001397
neg	230	12.00_402.9951m/z	402.995	1	12.0012	0.0872333	100	2448.16	32.59	11.1444	11.1274	11.5145	11.472	11.4373	11.2331	0.0210501	10.9049	9.88426	11.6913	5.78207	5.77827	0.0200727	10.9469	11.9329	11.5673	2	0	0	1.53061	3.86014	11.1546	7.29445	7.50736	11.238	HMDB0000295
neg	231	12.35_362.0508m/z	362.051	1	12.3501	0.0261667	100	1052.55	45.56	9.71905	9.76711	10.0321	9.8431	9.47287	10.2093	0.0184313	8.97242	9.80223	10.0275	0.0185534	0.0178563	0.0191612	9.73471	9.90296	9.79217	0	0	0	2.60295	0.0185236	9.70534	9.68682	4.86193	9.77297	HMDB0001397
neg	232	12.65_280.1052m/z	280.105	1	12.6467	0.261717	100	4966.39	41.91	12.5437	12.6169	12.5117	12.5517	12.5695	11.6377	0.020273	10.8216	11.2154	11.9152	0.0199708	0.0177636	0.0183609	11.9476	12.6187	12.6615	0	0	0	3.0437	0.0186984	11.8633	11.8446	5.94102	12.1343	HMDB0003331
neg	233	13.39_323.0285m/z	323.029	1	13.3883	0.0697833	100	830.211	86.71	8.79488	9.19358	9.27898	9.69233	9.3021	9.49381	0.0177324	9.47874	9.4126	9.58808	5.25226	0.0204196	0.0200261	9.94228	8.77292	9.27791	1	0	0	3.2572	1.76423	9.41209	7.64785	5.58816	9.35235	HMDB0000288
neg	234	13.59_306.0765m/z	306.076	1	13.5889	0.05235	100 - 3.13	1397.44	31.74	10.3377	10.653	10.3157	10.6339	10.8347	10.7622	0.0172588	10.3575	10.3288	10.5603	5.81896	7.32918	0.0168144	10.4415	11.1316	10.7376	2	0	0	2.04431	4.38832	10.5929	6.20457	7.4906	10.5912	HMDB0000125
neg	235	13.67_505.9883m/z	505.988	1	13.6675	0.0698	100 - 4.79	3159.64	32.03	11.9064	11.6301	11.8795	11.7599	11.9037	11.9375	0.0180496	11.886	11.7434	11.6018	0.0176534	0.0178879	0.0200038	11.8082	12.154	11.9149	0	0	0	0.99919	0.018515	11.8514	11.8329	5.93495	11.8438	HMDB0000538
neg	236	13.79_323.0285m/z	323.029	1	13.7896	0.0785167	100 - 1.08	2038.56	34.49	10.9602	11.1275	10.8718	10.613	10.4415	10.1056	0.0165341	9.10713	9.69547	10.7889	0.0201765	0.0188727	0.0150229	10.2482	10.6342	10.3151	0	0	0	3.51752	0.018024	10.1315	10.1135	5.07476	10.4091	HMDB0000288
neg	237	13.90_505.9884m/z	505.988	1	13.903	0.0698	100 - 9.28	3315.88	32.8	11.1698	11.374	11.9549	11.9135	11.7212	12.0292	0.0158954	12.2667	11.6275	12.0623	0.0191981	0.0145229	6.05159	11.7873	11.9963	11.9476	1	0	0	2.97847	2.02844	11.9479	9.91951	6.98819	11.8209	HMDB0000538
neg	238	13.67_426.0225m/z	426.022	1	13.6675	0.0610667	100 - 16.5	655.823	58.58	9.90307	9.03079	9.02698	9.21351	9.64416	10.4297	0.0165961	10.4168	9.23798	9.74749	5.62593	0.0183378	0.0177304	10.076	10.6812	9.98089	1	0	0	5.86031	1.88733	10.0234	8.13606	5.95536	9.78238	HMDB0000061 HMDB0001341
neg	239	12.65_191.0188m/z	191.019	1	12.6467	0.0872333	100 - 0.369	2257.98	64.95	10.7232	11.1759	11.387	11.4955	11.8053	12.2571	0.0138802	11.9469	11.7134	11.6839	7.72005	7.82681	6.4175	11.2615	12.5566	11.9721	3	0	0	4.58452	7.32145	11.8557	4.53425	9.58858	11.6649	HMDB0000094 HMDB0000193
neg	240	12.58_323.1459m/z	323.146	1	12.5769	0.366417	100 - 9.29 - 0.0568	32330.7	18.47	15.1128	15.0774	14.983	15.0732	15.0944	15.0005	0.018366	14.7169	14.5284	14.9452	0.0205464	0.0154705	0.0163379	14.925	15.6231	15.3299	0	0	0	0.349671	0.0174516	15.0114	14.994	7.51444	15.0341	HMDB0000600
neg	241	12.09_402.9951m/z	402.995	1	12.0884	0.0349	100 - 13.1	1233.95	32.1	10.6501	10.458	10.4201	10.4308	10.2546	10.3243	4.31782	10.2274	9.42317	9.83331	4.09793	4.38093	0.0187942	10.1766	10.6836	10.5617	2	0	0	1.29421	2.83255	10.151	7.3184	6.49175	10.287	HMDB0000295
neg	242	11.93_505.9883m/z	505.988	1	11.9314	1.09923	100 - 4.15	154110	7.72	17.2324	17.1567	17.2624	17.2426	17.215	17.3799	0.0172218	17.1154	16.7358	17.1446	0.01653	0.0146388	6.47581	16.8537	17.7641	17.5055	1	0	0	0.428377	2.16899	17.1865	15.0175	9.67776	17.2173	HMDB0000538
neg	243	11.91_442.0170m/z	442.017	1	11.9052	0.1047	100 - 11.8	3024.29	30.81	11.7466	11.531	11.7823	11.7105	11.5138	11.9627	0.0190227	12.0695	11.7411	11.9748	6.16076	7.24593	8.35088	11.9592	12.3724	12.1827	3	0	0	1.43401	7.25252	12.0499	4.79743	9.65124	11.8789	HMDB0001201
neg	244	11.70_402.9950m/z	402.995	1	11.6958	0.0872333	100	2563.9	113.54	10.0318	10.4713	10.711	10.5874	9.791	10.4286	0.0147435	9.99112	9.7835	9.94126	4.91635	3.12515	0.0197936	9.69706	10.9019	10.5498	2	0	0	3.40744	2.6871	10.1441	7.45701	6.4156	10.2405	HMDB0000295
neg	245	11.54_191.0188m/z	191.019	1	11.5388	0.191933	100	1116.51	57.8	9.38847	9.8278	9.79212	10.3784	10.6216	11.0081	0.0169795	10.8329	10.8634	10.4973	8.10373	7.46822	7.13901	10.8761	11.4103	11.1482	3	0	0	5.93345	7.57032	10.938	3.36771	9.25418	10.5537	HMDB0000094 HMDB0000193
neg	246	11.52_362.0509m/z	362.051	1	11.5213	0.191933	100	7527.87	42.92	12.5933	12.6378	12.8866	12.7694	12.6344	12.4317	0.0198781	12.183	11.97	12.6434	0.0208278	0.0175949	0.0176781	12.4446	12.6855	12.9417	0	0	0	1.22912	0.0187003	12.478	12.4593	6.24837	12.5685	HMDB0001397
neg	247	11.46_442.0171m/z	442.017	1	11.4603	0.209383	100 - 1.03	15938.3	39.82	14.1703	14.1097	13.9586	14.0592	13.9243	14.0064	0.0207978	13.2773	13.339	13.7385	6.18065	7.15547	8.59734	13.7513	14.6715	14.4059	3	0	0	0.663136	7.31116	13.8639	6.55276	10.5875	13.951	HMDB0001201
neg	248	11.09_402.9949m/z	402.995	1	11.0851	0.20065	100 - 3.97	24836.7	38.35	14.7556	14.6584	14.7635	14.6749	14.7059	14.991	4.109	14.7419	14.5116	14.659	5.48443	0.0144886	0.0195345	14.4376	14.9969	15.0528	1	0	0	0.823654	1.83948	14.7333	12.8938	8.2864	14.7458	HMDB0000295
neg	249	11.02_289.0332m/z	289.033	1	11.0153	0.375133	100	5354.46	105.32	10.5075	10.5285	11.0881	10.9506	10.416	10.5295	10.0174	10.5793	9.95242	10.3218	0.0171425	0.0172754	4.19335	10.2728	10.6086	10.5386	1	0	0	2.59816	1.40925	10.3789	8.96967	5.89409	10.5245	HMDB0001068 HMDB0001068
neg	250	10.95_362.0509m/z	362.051	1	10.9455	0.23555	100 - 4.31	28938.8	87.17	13.5613	13.578	13.5641	13.6705	13.6241	13.7252	0.0178789	13.3785	13.3682	13.5482	0.0212589	8.83428	7.92874	13.7782	13.771	13.8222	2	0	0	0.486631	5.59476	13.6111	8.01629	9.60291	13.6158	HMDB0001397
neg	251	10.83_322.0446m/z	322.045	1	10.8321	0.16575	100 - 6.48	8880.99	104.67	11.5652	11.5435	11.3385	11.6225	11.4088	11.1861	0.0157796	11.2618	11.0843	11.577	0.0155423	0.0177042	0.0181565	11.3645	11.333	11.5862	0	0	0	1.43761	0.0171343	11.3678	11.3507	5.69247	11.406	HMDB0000095
neg	252	10.64_402.9949m/z	402.995	1	10.6402	0.52345	100 - 8.39	182382	37.22	17.6545	17.5684	17.5715	17.6083	17.558	17.6582	4.1955	17.3232	17.0447	17.5066	4.28301	12.2604	12.1429	17.4008	18.0528	17.8958	3	0	0	0.253224	9.5621	17.5373	7.97522	13.5497	17.5702	HMDB0000295
neg	253	10.60_588.0753m/z	588.075	1	10.5966	0.113417	100 - 3.03	10186.3	44.55	13.6449	13.2781	13.406	13.3734	13.1962	13.0701	0.0199929	12.181	12.427	12.513	0.0178084	0.0216347	0.0177185	13.2072	13.8029	13.537	0	0	0	1.4815	0.0190539	12.9447	12.9256	6.48187	13.1364	HMDB0001096
neg	254	10.24_261.0380m/z	261.038	1	10.2389	0.08725	100	1855.62	42.64	10.7215	11.3665	11.3512	10.9375	10.8048	11.1104	0.019138	11.0782	10.8384	10.7182	0.0183337	0.0194011	0.0158899	10.5213	11.8159	11.1668	0	0	0	2.47938	0.0178749	11.0231	11.0052	5.52049	11.0359	HMDB0005831
neg	255	10.23_289.0331m/z	289.033	1	10.2302	0.0959667	100 - 0.693	16375.9	37.75	14.1506	14.1486	14.1764	14.0787	14.1244	14.172	0.0188523	14.1226	13.9674	14.0947	0.0219916	0.0168175	0.0189388	14.2792	14.7688	14.0705	0	0	0	0.255364	0.0192493	14.2172	14.1979	7.11822	14.1795	HMDB0001068 HMDB0001068
neg	256	10.19_323.0286m/z	323.029	1	10.1865	0.45365	100 - 4.75 - 0.386	127053	106.95	16.2334	16.2018	16.2204	16.3219	16.1785	16.1093	6.67447	15.7276	15.6526	16.1325	8.12698	9.09636	0.0210485	16.139	16.3362	16.3827	2	0	0	0.430483	5.74813	16.0618	10.3136	10.9049	16.1363	HMDB0000288
neg	257	10.13_259.0223m/z	259.022	1	10.1255	0.15705	100 - 2.61	30522.3	38.42	15.0232	15.0119	15.0145	15.0535	14.914	15.012	0.0167783	14.9004	14.8412	14.9636	0.0187825	3.81412	3.91292	14.7323	15.1072	14.9594	2	0	0	0.314624	2.58194	14.9174	12.3354	8.74965	14.9611	HMDB0000124 HMDB0000645 HMDB0001401 HMDB0001586 HMDB0002985
neg	258	10.13_362.0509m/z	362.051	1	10.1255	0.270433	100 - 8.32 - 0.0553	137136	39.67	17.2623	17.1252	17.1117	17.1081	17.0787	17.1678	7.67051	16.6538	16.7427	17.0071	9.16546	0.0205211	0.0156932	17.2469	17.4544	17.3137	1	0	0	0.382482	3.06723	17.0698	14.0025	10.0685	17.106	HMDB0001397
neg	259	10.08_274.1045m/z	274.105	1	10.0818	0.0959667	100 - 2.89	3819.93	40.05	12.127	12.0913	11.9271	12.2226	12.1228	12.3426	0.0194284	12.5949	12.7273	12.6745	0.0206579	0.0217586	0.0203632	11.6958	11.6511	11.8817	0	0	0	1.14161	0.0209265	12.2042	12.1833	6.11257	12.1716	HMDB0011738
neg	260	10.02_266.0881m/z	266.088	1	10.0208	0.1134	100 - 1.49	3158.56	38.77	11.7185	12.0045	11.7921	11.6163	11.7747	11.7364	0.0188806	11.2765	10.9398	11.6168	0.0164053	0.0170114	0.0173499	11.8491	12.1902	12.1203	0	0	0	1.09328	0.0169222	11.6654	11.6485	5.84118	11.7196	HMDB0000830
neg	261	10.01_300.0489m/z	300.049	1	10.012	0.157033	100 - 0.886	8505.43	37.95	13.224	13.1633	13.1137	13.2598	13.1734	13.3518	0.0205884	13.0885	13.1426	13.0356	4.99548	0.0190217	5.16347	13.3809	13.3372	13.3175	2	0	0	0.637219	3.39266	13.2171	9.82441	8.30486	13.2157	HMDB0001062 HMDB0001367
neg	262	9.82_606.0746m/z	606.075	1	9.82012	0.174483	100 - 18.4	1.26282e+06	42.29	20.5152	20.3171	20.2882	20.2193	20.2755	20.2577	0.0194736	19.849	19.8453	20.1867	0.017275	0.0165107	0.0185089	19.4898	20.7271	20.1715	0	0	0	0.515223	0.0174315	20.0449	20.0275	10.0312	20.1785	HMDB0000290
neg	263	9.80_274.1045m/z	274.105	1	9.80267	0.174483	100 - 6.29 - 0.368	15221.2	39.74	14.2276	13.8856	13.9906	14.0158	14.0482	13.9738	0.0186751	14.1512	14.0691	14.4344	0.0197223	0.0195495	0.019673	13.2338	14.0758	13.6994	0	0	0	0.812318	0.0196482	13.9439	13.9243	6.9818	13.9838	HMDB0011738
neg	264	9.50_193.0344m/z	193.034	1	9.49732	0.444933	100 - 5.48 - 0.461	89538.7	38.46	16.5711	16.5446	16.556	16.6572	16.6855	16.8551	5.34784	16.1243	16.1521	16.0462	0.0182278	0.0195773	0.0159325	17.1181	17.598	17.2957	0	0	0	0.707702	0.0179125	16.7224	16.7045	8.37016	16.6837	HMDB0000127 HMDB0002704 HMDB0003402
neg	265	9.50_306.0765m/z	306.077	1	9.49732	0.418767	100 - 0.286	1.42262e+06	38.01	20.617	20.6479	20.6236	20.5841	20.653	20.457	16.0212	20.5618	20.4097	21.008	18.0444	5.35237	5.28272	20.3313	20.7461	20.6819	3	0	0	0.354275	9.55982	20.6231	11.0633	15.0915	20.6101	HMDB0000125
neg	266	9.42_308.0987m/z	308.099	1	9.4188	0.0349	100 - 9.03	686.544	41.36	9.46911	9.28162	9.53042	9.5449	9.42202	9.6713	0.0181451	8.78883	9.13558	9.44011	0.0147051	0.0174713	0.0172719	9.67558	10.0988	9.84914	0	0	0	1.38186	0.0164828	9.498	9.48152	4.75724	9.49228	HMDB0000230
neg	267	9.32_249.0548m/z	249.055	1	9.32283	0.0785167	100	927.825	42.56	9.69257	10.1693	10.0712	10.3448	10.2894	9.69002	0.0190496	8.94986	9.21569	10.0183	4.9347	0.0162804	0.0179979	10.0521	9.83465	10.5461	1	0	0	2.87183	1.65633	9.76945	8.11312	5.71289	9.90616	HMDB0001049
neg	268	9.02_346.0557m/z	346.056	1	9.01748	0.444933	100 - 0.86 - 0.892	657321	39.39	19.555	19.4609	19.3953	19.4219	19.3155	19.3657	14.945	18.9235	18.8637	19.3825	12.8861	7.09191	6.49851	19.2036	19.5713	19.4343	3	0	0	0.427122	8.82552	19.2298	10.4043	14.0277	19.3244	HMDB0000045 HMDB0003540
neg	269	8.90_199.9684m/z	199.968	1	8.90407	0.1047	100	1371.18	38.89	10.3958	10.5127	10.5343	10.5557	10.5239	10.7061	0.0162623	8.74703	8.91114	7.12116	0.0162905	0.0182048	0.0191743	10.9308	10.7478	12.2849	0	0	0	0.945527	0.0178898	9.79047	9.77258	4.90418	10.1643	HMDB0000731
neg	270	8.35_238.0943m/z	238.094	1	8.35445	0.584517	100	278100	38.08	18.2254	18.249	18.2095	18.2321	18.1115	18.2603	0.0185147	17.9762	17.9346	18.1015	0.0185196	0.017759	0.0197207	18.1535	18.6061	18.3507	0	0	0	0.294124	0.0186665	18.1871	18.1684	9.10288	18.2009	HMDB0000038 HMDB0002215
neg	271	7.83_305.0229m/z	305.023	1	7.831	0.767717	100 - 8.5 - 1.32	2.93255e+06	38.29	21.685	21.5521	21.5803	21.5628	21.5682	21.6173	15.9913	21.6911	21.6191	21.4983	17.6664	17.4209	17.5091	21.5761	21.5111	21.4065	3	0	0	0.230616	17.5321	21.5504	4.01821	19.5413	21.5723	HMDB0003263
neg	272	7.60_308.0986m/z	308.099	1	7.59545	0.0697833	100	1693.92	51.14	11.1477	10.8082	10.5977	10.9038	10.6268	9.76243	0.019202	6.85782	9.53147	9.41271	0.0141899	0.0175753	0.0165847	9.5223	10.3749	11.3602	0	0	0	4.46297	0.0161166	9.50989	9.49378	4.76301	10.0755	HMDB0000230
neg	273	6.04_218.1027m/z	218.103	1	6.04255	0.45365	100 - 8.43 - 0.13	62428.7	40.96	16.129	16.0892	15.9489	15.9759	15.9565	15.81	0.016942	16.0323	16.3887	16.558	5.9696	5.23031	0.0164047	14.9487	15.5578	15.3602	2	0	0	0.710056	3.73877	15.8076	12.0689	9.7732	15.8963	HMDB0000210
neg	274	6.03_220.0820m/z	220.082	1	6.03383	0.122133	100 - 6.78	6017.34	39.98	12.741	12.6921	12.6153	12.6205	12.6201	12.4856	4.62904	12.0959	12.4568	12.764	0.0172566	4.56925	0.0168068	12.3797	12.7083	12.8058	1	0	0	0.68495	1.53444	12.5351	11.0007	7.03477	12.5821	HMDB0000215
neg	275	5.99_203.0818m/z	203.082	1	5.99022	0.305333	100 - 0.312 - 0.0889	48843.7	38.28	15.7481	15.6801	15.6177	15.6985	15.7343	15.688	15.0375	15.7142	15.7116	15.8867	0.0167038	0.0172015	0.0160752	15.1608	15.7633	15.7696	0	0	0	0.293741	0.0166602	15.6677	15.6511	7.84219	15.6811	HMDB0000929 HMDB0013609 HMDB0030396
neg	276	5.64_619.2891m/z	619.289	1	5.64123	0.130867	100 - 19.2	9924.58	47.7	13.45	13.4273	13.283	13.4273	12.771	13.1824	0.0201831	13.2284	13.0797	13.3023	0.0177599	0.0204049	0.0191735	12.8673	13.1226	13.3565	0	0	0	1.96046	0.0191128	13.1595	13.1403	6.58929	13.2081	HMDB0061732
neg	277	5.56_571.2891m/z	571.289	1	5.56272	0.13085	100 - 12.7	6827.9	43.41	13.101	12.5981	12.6908	12.7233	12.7705	12.8475	0.0150341	12.0044	12.3546	12.5342	0.0194613	0.0136176	0.0187391	12.6374	13.1259	12.9692	0	0	0	1.36128	0.0172727	12.6043	12.587	6.31078	12.6964	HMDB0061732
neg	278	5.55_236.0784m/z	236.078	1	5.54528	0.0610667	100	1055.9	39.49	10.2782	9.81757	10.2751	10.3382	10.2049	10.2342	0.0176252	9.83853	10.5873	9.8388	0.0163661	0.0188908	0.0177598	10.3168	9.65541	10.0543	0	0	0	1.85059	0.0176722	10.0485	10.0309	5.0331	10.1199	HMDB0000238 HMDB0000468
neg	279	5.47_619.2891m/z	619.289	1	5.46677	0.191917	100 - 23.8	22597.8	45.14	14.6521	14.5472	14.5946	14.3661	14.3484	14.2188	0.0193857	14.3021	14.2504	14.3798	0.0182143	0.0156619	0.016312	14.0464	14.4313	14.4378	0	0	0	1.16554	0.0167294	14.308	14.2913	7.16236	14.3813	HMDB0061732
neg	280	5.30_619.2891m/z	619.289	1	5.301	0.157033	100 - 16.7	8460.18	46.3	13.3004	13.2974	13.2292	12.7164	12.897	12.73	0.0194767	12.5052	12.8231	13.0923	0.0171933	0.0195405	0.0164608	12.4959	13.2875	13.1986	0	0	0	2.14447	0.0177315	12.9004	12.8827	6.45908	12.9644	HMDB0061732
neg	281	5.01_267.0734m/z	267.073	1	5.0131	0.63685	100 - 1.2 - 0.0573	3.13417e+06	38.26	21.762	21.6744	21.6725	21.6627	21.6827	21.7643	17.1338	21.2125	21.1783	21.1964	0.0193346	0.019746	0.0184045	21.9465	22.1665	21.9647	0	0	0	0.216376	0.0191617	21.6108	21.5917	10.815	21.657	HMDB0000195
neg	282	3.44_251.0784m/z	251.078	1	3.44275	0.139583	100	1616.23	45.55	11.1663	10.9969	10.5623	10.6153	10.8712	11.2913	0.0181336	9.08623	9.59958	9.7321	0.0175277	0.0187134	0.0141066	11.0657	11.5338	12.0209	0	0	0	2.67871	0.0167826	10.5064	10.4896	5.26159	10.7118	HMDB0000071
neg	283	3.29_243.0620m/z	243.062	1	3.29445	0.767717	100 - 0.585	3.56258e+06	37.66	21.9057	21.8642	21.8725	21.8836	21.8952	22.0702	0.0199626	21.5681	21.3222	21.3215	0.0188334	0.0180374	5.72136	22.2511	22.5484	22.2127	1	0	0	0.35303	1.91941	21.8707	19.9513	11.895	21.8929	HMDB0000296 HMDB0000767
neg	284	2.62_192.0657m/z	192.066	1	2.62268	0.20065	100 - 1.97	4875.29	38.68	12.3853	12.4634	12.4079	12.3195	12.3182	12.2648	0.0174819	10.8835	13.3352	11.0072	0.0216355	0.0168205	0.0198251	12.9042	12.0669	12.5297	0	0	0	0.584375	0.019427	12.1211	12.1017	6.07027	12.2405	HMDB0000821 HMDB0011723
neg	285	2.33_266.0895m/z	266.089	1	2.32607	0.689217	100 - 8.93	130154	45.34	16.8659	17.0152	17.0746	17.1855	17.2925	17.8606	0.0179144	16.9333	16.9367	16.5372	0.0163006	5.2148	0.019561	17.988	18.7759	18.1071	1	0	0	2.02088	1.75022	17.5464	15.7962	9.6483	17.381	HMDB0000050 HMDB0000085
neg	286	1.31_243.1964m/z	243.196	1	1.31407	0.0959667	100	446.082	43.86	9.15223	8.91353	8.31188	8.59942	9.14079	8.61408	8.46844	9.41409	8.96408	9.335	7.48775	7.36406	0.0172955	9.23034	9.72554	9.14447	2	0	0	3.82617	4.95637	9.30225	4.34588	7.12931	9.04545	HMDB0061732
neg	287	1.08_308.1001m/z	308.1	1	1.07852	0.0959667	100	1149.34	48.96	10.4852	10.3533	9.96928	10.3864	9.89016	9.6565	0.0175999	9.72778	9.79991	8.97315	0.0207917	0.0188256	0.0181789	10.7471	11.4743	10.8011	0	0	0	3.27353	0.0192654	10.2539	10.2346	5.13657	10.1887	HMDB0000230
neg	288	0.99_296.0822m/z	296.082	1	0.991267	0.113417	100 - 2.7	4767.55	37.78	12.2896	12.3625	12.4899	12.4146	12.4434	12.3354	0.0212563	12.511	12.4779	12.7749	0.0169082	0.0193012	0.0152634	12.5359	12.0727	12.3639	0	0	0	0.59591	0.0171576	12.4561	12.4389	6.23661	12.4226	HMDB0001173
neg	289	0.87_198.0175m/z	198.018	1	0.869133	0.113417	100 - 20.6	502.641	44.18	8.20034	9.3128	8.94201	8.991	7.87268	9.02711	6.94968	9.05185	9.16611	8.42266	8.92413	0.0176512	8.84354	9.98361	9.42867	8.90613	2	0	0	6.39493	5.92844	9.15984	3.2314	7.54414	8.94208	HMDB0011185
neg	290	0.69_205.0355m/z	205.035	1	0.69465	0.0523333	100	1025.69	38.55	10.0813	10.0423	10.0802	10.1091	10.2453	10.2388	0.0167167	9.44407	8.86343	10.182	0.0169646	0.0174796	0.017835	9.7262	10.8484	10.7694	0	0	0	0.861113	0.0174264	9.97224	9.95482	4.99483	10.0525	HMDB0001451
neg	291	0.69_243.1963m/z	243.196	1	0.69465	0.0785167	100 - 12.3	12689.6	38.85	13.7236	13.6796	13.7565	13.681	13.7807	14.0371	9.44349	13.5521	13.457	13.796	11.1985	11.3276	0.0161424	13.5676	13.9953	13.9981	2	0	0	0.971998	7.51408	13.7277	6.21361	10.6209	13.7521	HMDB0061732
neg	292	0.69_277.1445m/z	277.144	1	0.685933	0.05235	100 - 8.03	2758.27	40.13	11.716	11.4612	11.3498	11.6368	11.4188	11.5901	7.97783	11.7169	11.3811	11.5143	11.0728	11.3457	0.0187301	11.3958	11.6322	11.4172	2	0	0	1.22176	7.47909	11.5096	4.0305	9.49434	11.5192	HMDB0013248
neg	293	0.62_269.0052m/z	269.005	1	0.62485	0.0610667	100 - 0.463	2118.4	35.1	11.5079	10.9201	10.8238	11.1777	11.2851	11.1609	10.1176	11.1985	11.0539	10.9776	11.1127	11.1953	0.0158828	10.4945	10.5346	10.9873	2	0	0	2.22104	7.44128	10.8744	3.43313	9.15785	11.0102	HMDB0006344
neg	294	0.42_199.0015m/z	199.002	1	0.415483	0.09595	100 - 4.92	424.731	35.55	8.9581	8.70478	8.67988	9.42149	9.20001	8.46914	6.90908	8.97611	8.36035	7.72762	8.80608	7.48498	0.0191794	7.176	9.30814	8.67578	2	0	0	4.00905	5.43675	8.37067	2.93392	6.90371	8.63812	HMDB0001321

## Sheet: lipids_AML12_cells
Polarity	ID	Compound	NeutralMass	Mz	Charge	Rt	Width	Ids	AnovaP	qvalue	MaxFC	HighestMean	LowestMean	IsotopeDist	MaxAbund	MinCV	TQC_04	TQC_05	TQC_06	TQC_07	TQC_08	TQC_15	Eb_19	Eb_20	Eb_21	ASO4_13	ASO5_11	ASO6_9	luc1_12	luc2_14	luc3_10	CV_TQC	Nblanks	BioNA	BioTQC_NA	Bl_mean	Samp_mean	Mean_diff	Mean_ebsamp	BioTQC_mean	LipidClass
pos	1	6.60_731.5464n	731.546	732.554	1	6.5986	0.209383	35	0	0	608.188	Samples	EBlank	100 - 43.7 - 10.4	1.75257e+07	3.28	23.7225	23.7636	23.8131	23.8569	23.9298	24.005	14.8011	14.7548	14.9527	24.1228	24.1313	24.1058	23.8962	24.1189	24.0168	7.37827	0	0	0	14.8362	23.9992	9.16306	19.4177	23.9239	PC PENMe PE
pos	2	6.76_731.5464n	731.546	732.554	1	6.76437	0.366433	35	0	0	440.834	Samples	EBlank	100 - 44.5 - 10.8 - 0.000632	1.79667e+07	2.59	23.875	23.8057	23.8727	23.8364	23.8226	24.0453	15.2997	15.3657	15.3084	23.987	23.986	24.0428	24.0738	24.3578	24.1518	6.28161	0	0	0	15.3246	24.0338	8.7092	19.6792	23.955	PC PENMe PE
pos	3	5.57_796.5251n	796.525	838.559	1	5.56913	0.174483	14	0	0	509.69	TQC	EBlank	100 - 49 - 11.4	428782	2.52	18.5233	18.5538	18.5677	18.5245	18.5455	18.6639	8.58378	10.5498	9.0183	18.753	18.6855	18.6359	18.6925	18.7278	18.7343	3.70489	0	0	0	9.38395	18.6388	9.25483	14.0114	18.6009	PG
pos	4	5.59_746.5092n	746.509	764.543	1	5.58658	0.253017	16	0	0	75.6821	Samples	EBlank	100 - 44.4 - 8.71	604304	2.58	18.9673	19.0232	18.9856	19.0351	19.028	19.153	12.6906	13.0844	13.115	19.1805	19.0994	19.0767	19.2548	19.3392	19.2931	4.60518	0	0	0	12.9633	19.1412	6.17787	16.0523	19.0866	PG
pos	5	7.08_765.5298n	765.53	766.538	1	7.07845	0.37515	27	0	0	12.0308	Samples	EBlank	100 - 40.2 - 8.57 - 4.08	1.12275e+06	2.3	19.6699	19.6904	19.7287	19.7091	19.7809	19.8362	16.5067	16.3485	16.6744	20.1231	20.1916	20.2408	20.0446	19.8837	20.0894	4.35788	0	0	0	16.5099	20.0295	3.51962	18.2697	19.8827	PC PE O-PE;O
pos	6	6.23_774.5404n	774.54	792.574	1	6.23218	0.279167	17	0	0	26.6149	Samples	EBlank	100 - 42 - 3.57	230738	3.21	17.5485	17.6089	17.6405	17.5958	17.6255	17.7138	13.0593	13.1696	12.9566	17.6506	17.6857	17.5677	18.1074	17.9274	17.9119	3.83254	0	0	0	13.0618	17.7424	4.68058	15.4021	17.6823	PG
pos	7	13.41_649.6367n	649.637	650.644	1	13.4123	0.235567	2	3.12463e-07	3.99063e-07	297.144	Samples	EBlank	100 - 23.2 - 0.482	193835	4.59	17.2837	17.2539	17.3083	17.4157	17.4099	17.5509	9.57145	9.84213	9.1001	17.4077	17.6577	17.7683	17.5573	17.4943	17.4846	7.81755	0	0	0	9.50456	17.4956	7.99103	13.5001	17.433	Cer;O2
pos	8	12.14_647.6210n	647.621	648.629	1	12.1386	0.418767	2	0	0	2830.32	Samples	EBlank	100 - 44.6	618183	2.76	19.0051	18.9839	18.9865	19.0456	19.0562	19.2501	7.43032	7.93749	7.71727	18.9449	18.8829	18.8734	19.4709	19.5613	19.5382	7.2816	0	0	0	7.69503	19.1459	11.4508	13.4205	19.1002	Cer;O2
pos	9	11.78_647.6212n	647.621	648.629	1	11.7808	0.296633	2	0	0	2552.61	Samples	EBlank	100 - 44.2	269798	2.8	17.7845	17.7842	17.7698	17.8134	17.8517	18.0317	6.9047	7.67586	6.17989	17.9625	18.0486	18.0147	18.0639	18.083	18.0983	7.15982	0	0	0	6.92015	17.9791	11.059	12.4496	17.9092	Cer;O2
pos	10	10.10_594.5220n	594.522	612.556	1	10.097	0.331533	10	0	0	216.435	Samples	EBlank	100 - 22.7 - 0.0919	224475	2.5	17.5447	17.5503	17.6639	17.5912	17.6467	17.759	10.5033	9.73719	10.4506	17.7591	17.8209	17.8184	17.5867	18.0353	17.6339	5.72325	0	0	0	10.2303	17.7097	7.47934	13.97	17.6678	DG
pos	11	16.54_874.8347n	874.835	892.869	1	16.5356	0.165767	0	3.91909e-14	8.37773e-14	1671.7	Samples	EBlank	100 - 63.4 - 19.9 - 0.101	3.41631e+06	2.82	21.5142	21.5151	21.4927	21.5011	21.612	21.7189	9.52045	6.9134	11.0293	21.425	21.33	21.386	21.9277	22.1485	21.8578	6.3965	0	0	0	9.15438	21.6131	12.4587	15.3837	21.5861	O-TG
pos	12	16.32_846.8031n	846.803	864.837	1	16.3175	0.165767	0	0	0	2146.47	Samples	EBlank	100 - 61 - 18.9 - 0.134	8.87854e+06	2.32	22.8332	22.8752	22.884	22.9468	22.9479	23.0417	11.478	11.1494	11.4507	22.8319	22.7819	22.8283	23.2842	23.4504	23.2203	5.16702	0	0	0	11.3594	23.0001	11.6408	17.1798	22.9608	O-TG
pos	13	5.56_770.5100n	770.51	788.543	1	5.56042	0.183217	13	2.93554e-12	5.63952e-12	4800.86	TQC	EBlank	100 - 43 - 7.14	137344	3.78	16.9111	16.8742	16.9232	16.8796	16.8999	17.0014	4.32586e-05	4.73881e-05	7.3581	17.0146	16.904	16.9616	17.1356	17.2334	17.0969	3.26119	2	0	0	2.45273	16.9916	14.5389	9.72218	16.9533	PG
pos	14	6.27_702.5670n	702.567	703.574	1	6.26708	0.5758	6	0	0	5647.89	Samples	EBlank	100 - 43.5 - 0.0149 - 0.000753	5.72569e+06	1.89	22.1543	22.1769	22.2329	22.1832	22.2317	22.3418	9.2885	9.9925	9.1345	22.2632	22.4641	22.6355	22.3813	22.3729	22.5603	4.76691	0	0	0	9.47183	22.3802	12.9083	15.926	22.3001	SM;O2
pos	15	6.42_705.5303n	705.53	706.538	1	6.4154	0.3228	23	0	0	484.601	Samples	EBlank	100 - 42	1.9119e+06	2.51	20.536	20.5492	20.6305	20.6589	20.6549	20.7444	12.0675	12.0212	11.9176	20.8509	20.946	21.0686	20.649	20.8133	20.8562	5.37652	0	0	0	12.0021	20.798	8.79585	16.4	20.7135	PC PENMe PE
pos	16	7.30_717.5665n	717.567	718.574	1	7.29655	0.453667	12	0	0	1977.57	Samples	EBlank	100 - 44.2	5.86379e+06	1.95	22.1775	22.1839	22.2031	22.1876	22.2893	22.3834	10.873	11.7071	11.5532	22.2016	22.0799	22.235	22.6158	22.9332	22.6944	5.88323	0	0	0	11.3778	22.3939	11.0162	16.8858	22.3157	O-PC O-PE
pos	17	7.56_809.5923n	809.592	810.6	1	7.55828	0.5758	26	2.09832e-12	4.06859e-12	101456	Samples	EBlank	100 - 50.9 - 12.1	7.119e+06	1.5	22.4577	22.4897	22.5059	22.502	22.5524	22.6955	3.45658e-05	8.17536	2.82795e-05	22.5934	22.4514	22.6209	22.8591	23.0759	22.9267	6.09061	2	0	0	2.72514	22.6885	19.9634	12.7068	22.6112	PC PE
pos	18	8.18_725.5353n	725.535	726.543	1	8.1777	0.30535	5	0	0	51.134	Samples	EBlank	100 - 42.7 - 6.64	617011	2.37	18.7102	18.7576	18.7384	18.7732	18.8085	18.9644	13.3678	12.9497	13.6599	19.0618	19.1198	19.2127	19.3599	19.2707	19.3798	6.51944	0	0	0	13.3258	19.1681	5.84226	16.247	18.9801	O-PE
pos	19	11.37_646.5531n	646.553	669.542	1	11.3708	0.174483	7	2.4869e-14	5.35275e-14	816.545	Samples	EBlank	100 - 39.5	49313.6	3.63	15.4667	15.3717	15.3837	15.4463	15.4501	15.5956	4.03499	3.77417	3.95237	15.2681	15.0147	14.9874	15.9317	16.0888	15.8922	5.67102	0	0	0	3.92051	15.4644	11.5439	9.69247	15.4584	DG
pos	20	11.71_621.6056n	621.606	644.595	1	11.7111	0.244283	3	9.12569e-11	1.53725e-10	3201.79	Samples	EBlank	100 - 23.4	125987	3.84	16.682	16.6677	16.7115	16.7605	16.7432	16.9582	2.08268e-05	6.70842	4.08364e-05	16.7584	17.1111	17.1919	16.8666	16.8461	16.8427	7.69661	2	0	0	2.23616	16.8701	14.6339	9.55311	16.812	Cer;O2
pos	21	11.69_622.5530n	622.553	640.587	1	11.6936	0.30535	8	1.66533e-15	3.81399e-15	65.5857	Samples	EBlank	100 - 36.9 - 0.0399	90511.1	1.83	16.2712	16.1928	16.2725	16.2679	16.2622	16.416	10.4839	8.80964	11.098	16.3201	16.3254	16.404	16.402	16.8523	16.4697	5.18593	0	0	0	10.1305	16.3962	6.26571	13.2634	16.3383	DG
pos	22	11.16_792.7102n	792.71	815.699	1	11.1614	0.62815	0	0	0	422.365	Samples	EBlank	100 - 50.7 - 12.5	822990	2.19	19.3065	19.329	19.3288	19.3797	19.3405	19.5263	10.5996	10.7935	11.1641	19.4185	19.6509	19.7999	19.5955	19.6662	19.7622	5.82715	0	0	0	10.8524	19.5828	8.73042	15.2176	19.4756	SM;O2
pos	23	15.24_902.7356n	902.736	920.769	1	15.2444	0.226833	48	1.38778e-14	3.04729e-14	186.155	Samples	EBlank	100 - 58.6 - 0.133	229068	3.37	17.5615	17.6084	17.6725	17.6215	17.6412	17.8184	8.48969	11.0266	8.43893	18.0579	17.6992	17.7754	17.6347	17.8902	17.7662	6.33285	0	0	0	9.3184	17.7379	8.41948	13.5281	17.6959	TG
pos	24	15.33_776.6886n	776.689	794.722	1	15.3316	0.59325	24	0	0	5.12088	Samples	EBlank	100 - 51.1 - 11.1	3.72142e+06	1.48	21.6143	21.6573	21.6382	21.6394	21.6717	21.843	19.472	19.4663	19.5226	21.9683	21.9827	21.9251	21.5951	21.8557	21.6111	6.02782	0	0	0	19.487	21.7569	2.26998	20.622	21.7171	TG
pos	25	15.44_904.7510n	904.751	922.785	1	15.4363	0.23555	59	1.0543e-06	1.28489e-06	663.033	Samples	EBlank	100 - 61.8 - 0.21	1.08137e+06	2.77	19.7518	19.8452	19.7948	19.8766	19.8642	19.9945	11.7441	10.5314	3.31792e-05	20.1596	20.049	19.9873	19.9361	20.1552	19.9977	5.8338	1	0	0	7.4252	19.9814	12.5562	13.7033	19.918	TG
pos	26	15.60_804.7192n	804.719	822.753	1	15.6021	0.584517	32	0	0	11.9679	Samples	EBlank	100 - 54.9 - 13.7 - 0.0242	1.75977e+07	1.87	23.7783	23.8283	23.8377	23.8957	23.9075	24.0069	20.5168	20.5431	20.4969	24.1508	24.1419	24.0816	23.8667	24.2167	23.9617	5.60177	0	0	0	20.5189	24.0038	3.4849	22.2614	23.9398	TG
pos	27	15.63_830.7351n	830.735	848.769	1	15.6283	0.471117	46	0	0	34.8446	Samples	EBlank	100 - 58.4 - 16.4 - 0.0725	4.3899e+07	2.12	25.1468	25.2048	25.226	25.2318	25.2179	25.3623	20.2708	20.3211	20.2535	25.3542	25.3271	25.3033	25.3072	25.6374	25.4105	5.0328	0	0	0	20.2818	25.3239	5.04212	22.8028	25.2778	TG
pos	28	15.53_854.7352n	854.735	872.769	1	15.5323	0.636883	63	0	0	16.8842	Samples	EBlank	100 - 60.9 - 2.06 - 0.0285	8.01886e+06	1.46	22.6941	22.7421	22.7639	22.7618	22.7888	22.8687	18.871	18.8916	18.8304	22.9271	22.9156	22.8722	22.8217	23.1256	22.9675	4.05368	0	0	0	18.8643	22.8722	4.00787	20.8683	22.821	TG
pos	29	15.47_930.7666n	930.767	948.8	1	15.4712	0.2181	53	0	0	94.2245	Samples	EBlank	100 - 60.7 - 0.147	496166	3.69	18.6299	18.7674	18.7919	18.7232	18.7597	18.8701	12.0692	12.5528	12.3998	18.9679	18.8198	18.7802	18.8977	19.1519	18.9162	5.45938	0	0	0	12.3406	18.8562	6.51566	15.5984	18.8066	TG
pos	30	15.43_828.7195n	828.72	846.754	1	15.4276	0.689233	48	0	0	22.6753	Samples	EBlank	100 - 59.3 - 2.14 - 0.0468	1.22172e+07	1.62	23.2753	23.3532	23.3501	23.3837	23.3834	23.494	19.0031	19.0993	19.0278	23.5387	23.5626	23.5055	23.4067	23.714	23.5473	4.98882	0	0	0	19.0434	23.4797	4.43635	21.2616	23.4265	TG
pos	31	15.38_802.7041n	802.704	820.738	1	15.384	0.497283	36	0	0	11.2035	Samples	EBlank	100 - 55.9 - 1.98 - 0.0535	9.4801e+06	1.54	22.9296	22.9883	23.0341	23.0283	23.0274	23.1746	19.6823	19.7445	19.7079	23.2416	23.2791	23.1865	22.9953	23.2837	23.0822	5.72435	0	0	0	19.7116	23.112	3.40043	21.4118	23.0712	TG
pos	32	15.32_852.7198n	852.72	870.754	1	15.3229	0.30535	60	0	0	118.77	Samples	EBlank	100 - 59.4 - 1.17	1.3735e+06	1.26	20.1749	20.2201	20.2058	20.2022	20.218	20.3686	13.3031	13.0579	13.521	20.5434	20.4359	20.3991	20.1728	20.4865	20.3007	4.94853	0	0	0	13.294	20.3237	7.02963	16.8088	20.2776	TG
pos	33	15.27_826.7041n	826.704	844.738	1	15.2706	0.593267	48	0	0	30.9366	Samples	EBlank	100 - 57.4 - 1.25 - 0.0121	1.6029e+06	1.92	20.4174	20.4459	20.4293	20.4063	20.4381	20.5899	15.6428	15.8252	15.5263	20.7391	20.6317	20.6725	20.415	20.6987	20.5209	4.86688	0	0	0	15.6648	20.5469	4.88215	18.1059	20.5007	TG
pos	34	15.22_800.6886n	800.689	818.722	1	15.2182	0.881167	35	0	0	9.45037	Samples	EBlank	100 - 55.7 - 7.82	2.10433e+06	1.75	20.7979	20.8368	20.8417	20.7787	20.8654	21.0026	17.7786	17.801	17.766	21.1427	21.1307	21.1003	20.7325	21.0417	20.8621	5.66337	0	0	0	17.7819	20.9356	3.15375	19.3587	20.8947	TG
pos	35	15.17_876.7198n	876.72	894.754	1	15.1746	0.27045	52	1.09008e-07	1.44453e-07	407.382	Samples	EBlank	100 - 57.7	288731	3.45	18.0096	17.8876	17.9651	17.9219	18.0144	18.1424	9.13045	10.0961	9.10065	18.3945	18.2268	18.1875	17.8603	18.1354	17.9983	6.31014	0	0	0	9.44241	18.0678	8.62536	13.7551	18.029	TG
pos	36	15.10_774.6730n	774.673	792.707	1	15.0961	0.601967	25	0	0	4.75062	Samples	EBlank	100 - 50.5 - 9.64	1.46835e+06	1.78	20.3323	20.2769	20.3436	20.3032	20.3445	20.4524	18.2102	18.2499	18.2801	20.6213	20.687	20.5913	20.2175	20.4626	20.298	4.24394	0	0	0	18.2468	20.4136	2.16681	19.3302	20.3779	TG
pos	37	14.96_798.6728n	798.673	816.707	1	14.9565	0.331533	31	2.56647e-06	3.019e-06	150.331	TQC	EBlank	100 - 52.4	162017	2.62	17.0929	17.0836	17.158	17.1368	17.18	17.2596	10.9256	10.759	9.85478	17.4721	17.4959	17.4284	16.8841	17.2721	17.1966	4.52773	0	0	0	10.5131	17.2255	6.71235	13.8693	17.1886	TG
pos	38	10.45_619.5898n	619.59	620.597	1	10.4548	0.244283	2	0	0	268029	Samples	EBlank	100 - 36.9	202316	3.81	17.2923	17.3568	17.3464	17.4007	17.4173	17.6492	0.0529395	0.819654	1.32195	17.3986	17.3126	17.2305	17.9068	17.828	17.9411	9.11194	0	0	0	0.731516	17.5369	16.8054	9.13421	17.4737	Cer;O2
pos	39	10.25_644.5375n	644.537	662.571	1	10.2454	0.183217	8	0	0	27.4935	Samples	EBlank	100 - 27.3	29459.5	2.39	14.6557	14.6752	14.6793	14.6423	14.6303	14.7862	9.71866	10.1766	10.0178	14.9055	14.6347	14.7436	14.7948	15.1846	14.7999	3.98536	0	0	0	9.97103	14.7778	4.80677	12.3744	14.728	DG
pos	40	10.16_783.6579n	783.658	784.665	1	10.1581	0.2181	3	5.20139e-13	1.04748e-12	3082.27	Samples	EBlank	100 - 45.8 - 4.86	77794	2.84	15.9458	16.0308	15.9538	16.0125	16.0707	16.2332	3.69915	4.55985	4.16414	16.2878	16.4611	16.693	15.991	15.9642	15.9067	7.55185	0	0	0	4.14105	16.1512	12.0102	10.1461	16.0962	HexCer;O2
pos	41	7.94_743.5460n	743.546	744.553	1	7.94215	0.6107	30	0	0	47.2605	Samples	EBlank	100 - 41.9	2.15961e+06	2.39	20.5014	20.5547	20.5589	20.6058	20.5674	20.6976	15.5806	15.5061	15.4358	20.97	21.0922	21.1648	20.9997	20.9836	21.0512	4.66537	0	0	0	15.5075	20.9775	5.47004	18.2425	20.7793	PC PE
pos	42	8.98_592.5060n	592.506	615.495	1	8.98035	0.401317	8	0	0	6.86225	Samples	EBlank	100 - 31.7 - 0.0984	172009	2.94	17.1607	17.1477	17.2355	17.2376	17.2786	17.3147	14.6475	14.6349	14.7871	17.4536	17.4544	17.404	17.1433	17.6287	17.2619	4.50377	0	0	0	14.6898	17.3249	2.63513	16.0074	17.277	DG
pos	43	8.79_813.6238n	813.624	814.631	1	8.7884	1.11672	25	0	0	357.733	Samples	EBlank	100 - 50 - 3.33	9.70057e+06	1.42	22.9028	22.9308	22.9442	22.9398	22.9889	23.1218	14.8915	14.7866	14.7465	23.0044	22.9308	22.9189	23.3567	23.5638	23.3994	5.6407	0	0	0	14.8082	23.1296	8.32139	18.9689	23.0505	PC PE
pos	44	8.74_566.4899n	566.49	605.454	1	8.74478	0.2181	6	0	0	17.602	Samples	EBlank	100 - 31.8 - 3.74	78683.3	3.97	16.0734	16.0732	16.0535	16.1066	16.185	16.3001	12.1285	12.0144	11.8191	16.3382	16.4156	16.3326	16.0216	16.4442	16.0018	6.76123	0	0	0	11.9874	16.193	4.2056	14.0902	16.1625	DG
pos	45	8.65_787.6090n	787.609	788.616	1	8.64882	0.567083	36	0	0	108.627	Samples	EBlank	100 - 48.8 - 12.5 - 0.00264	2.2753e+07	1.6	24.1234	24.1422	24.1504	24.1515	24.2071	24.3405	17.6774	17.6545	17.6845	24.1328	24.1332	24.1914	24.6197	24.7616	24.691	5.79695	0	0	0	17.6721	24.3556	6.68342	21.0138	24.2707	PC PE
pos	46	8.13_751.5506n	751.551	752.558	1	8.12537	0.4624	6	8.26878e-09	1.19094e-08	1014.39	Samples	EBlank	100 - 44.9 - 4.42	481891	3.78	18.3685	18.3796	18.4052	18.4494	18.4153	18.6452	8.33041	0.103353	9.866	18.8199	18.9552	19.0499	18.7968	18.6915	18.9377	7.46756	0	0	0	6.09992	18.8091	12.7092	12.4545	18.6265	O-PE
pos	47	7.91_767.5458n	767.546	768.553	1	7.90725	0.427483	34	0	0	47.5623	Samples	EBlank	100 - 47.3 - 10.9	2.64253e+06	1.66	20.853	20.8777	20.934	20.9229	20.9367	21.0469	15.8297	15.918	15.6951	21.2603	21.3852	21.4703	21.2869	21.2287	21.3696	4.72269	0	0	0	15.8143	21.2674	5.45319	18.5409	21.098	PC PE O-PE;O
pos	48	7.43_793.5973n	793.597	794.605	1	7.42742	1.28247	7	7.84051e-12	1.45922e-11	31678.1	Samples	EBlank	100 - 50.2 - 9.36	3.31805e+06	1.9	21.3187	21.3854	21.3608	21.3765	21.4499	21.5784	3.7332e-05	5.47776	6.97914	21.551	21.4664	21.5245	21.6266	22.0046	21.776	6.57921	1	0	0	4.15231	21.5922	17.4398	12.8722	21.5019	O-PC
pos	49	7.39_723.5195n	723.52	724.527	1	7.39252	0.331517	3	0	0	20.7299	Samples	EBlank	100 - 43.8 - 7.36	1.37469e+06	2.98	19.8875	19.9613	19.9226	19.9357	20.0291	20.0998	15.9071	15.8036	15.8824	20.4062	20.4896	20.6027	20.2908	20.2031	20.3233	5.51034	0	0	0	15.8644	20.3199	4.45557	18.0921	20.1463	O-PE
pos	50	7.11_717.5665n	717.566	718.574	1	7.11333	0.348967	12	0	0	1320.55	Samples	EBlank	100 - 43.7	4.39592e+06	1.64	21.7806	21.8011	21.8018	21.795	21.8323	21.9354	11.5365	11.7068	12.0786	21.8655	21.8309	21.8386	22.1368	22.3781	22.2984	4.05361	0	0	0	11.774	21.992	10.218	16.883	21.9082	O-PC O-PE
pos	51	6.72_535.4960n	535.496	536.503	1	6.72075	0.165767	4	0	0	1390.58	Samples	EBlank	100 - 30.9	144113	3.55	16.7917	16.9359	16.9269	16.9357	17.009	17.1154	6.7797	6.65175	6.83491	16.743	16.6876	16.6242	17.4392	17.5324	17.5103	7.40602	0	0	0	6.75545	17.0234	10.2679	11.8894	16.9879	Cer;O2
pos	52	6.96_715.5147n	715.515	716.522	1	6.9563	0.5758	24	0	0	385.706	Samples	EBlank	100 - 42.5	796950	3.12	19.1153	19.0855	19.1367	19.102	19.2184	19.3526	11.2797	10.6706	11.4634	19.6484	19.6917	19.7731	19.5399	19.4006	19.5494	7.28905	0	0	0	11.1379	19.5345	8.39654	15.3362	19.3514	PC PE
pos	53	6.91_691.5508n	691.551	692.558	1	6.91268	0.322783	6	4.62183e-11	7.98994e-11	13204.7	Samples	EBlank	100 - 40.7	981228	2.67	19.6206	19.6046	19.6498	19.6304	19.7263	19.8696	2.57088e-05	1.47187	7.04949	19.6767	19.6428	19.8482	19.9042	20.157	20.1514	7.24059	1	0	0	2.84046	19.8307	16.9902	11.3356	19.7571	O-PC O-PE
pos	54	6.91_807.5768n	807.577	808.584	1	6.91268	0.706683	28	2.43006e-10	3.95768e-10	15659.1	Samples	EBlank	100 - 50.2 - 12.1	3.25962e+06	2.4	21.378	21.3666	21.4186	21.3859	21.4856	21.6075	3.13263e-05	9.09563	7.01	21.8185	21.5821	21.6179	21.5225	21.7188	21.5664	6.61345	1	0	0	5.36856	21.5716	16.2031	13.4701	21.506	PC PE
pos	55	6.61_699.5639n	699.564	700.571	1	6.60733	0.13085	4	0	0	33.5638	Samples	EBlank	100 - 40.2 - 1.58	121786	4.25	16.5991	16.6584	16.703	16.7545	16.7927	16.9209	11.8472	11.4574	12.0873	16.8021	17.0901	17.2335	16.8305	16.5439	16.7522	7.94436	0	0	0	11.7973	16.8093	5.012	14.3033	16.7737	HexCer;O2
pos	56	5.57_820.5248n	820.525	843.514	1	5.56913	0.122133	10	5.92859e-14	1.25448e-13	2384.25	TQC	EBlank	100 - 50.2 - 12.3	346400	3.74	18.215	18.2604	18.2336	18.1913	18.198	18.335	7.05847	7.76095	2.6944	18.4045	18.3481	18.2891	18.3805	18.5523	18.4501	3.76181	0	0	0	5.83794	18.338	12.5001	12.088	18.2885	PG
pos	57	5.71_700.5517n	700.552	701.559	1	5.70873	0.514733	6	0	0	34.0682	Samples	EBlank	100 - 40.4 - 8.21	1.38361e+06	2.51	20.15	20.1636	20.2063	20.1229	20.1922	20.3167	15.1953	15.3602	15.3614	20.3418	20.2878	20.2582	20.4815	20.5195	20.5191	4.82	0	0	0	15.3056	20.3353	5.02967	17.8204	20.2636	SM;O2
pos	58	11.81_811.6896n	811.69	812.697	1	11.807	0.23555	4	1.23676e-09	1.89466e-09	1103.54	Samples	EBlank	100 - 48.8 - 3.87	64084	3.02	15.6397	15.5922	15.6314	15.6723	15.6803	15.8241	3.3526e-05	5.10481e-05	7.42943	16.2133	16.2433	16.4671	15.5352	15.5182	15.4745	5.73455	2	0	0	2.47651	15.8426	13.366	9.15953	15.7579	HexCer;O2
pos	59	15.79_908.7821n	908.782	926.816	1	15.7853	0.4624	73	0	0	157.463	Samples	EBlank	100 - 69.3 - 1.5 - 0.027	8.93887e+06	1.99	22.8212	22.8836	22.9029	22.9103	22.9422	23.0832	16.0545	15.48	15.8872	22.9244	22.843	22.8564	23.189	23.4257	23.2577	6.24398	0	0	0	15.8072	23.0167	7.20946	19.4119	22.9703	TG
pos	60	15.95_872.7825n	872.783	890.816	1	15.9511	0.2181	49	0	0	6.636	Samples	EBlank	100 - 64.4 - 18.9	1.41984e+06	2.43	20.2115	20.2184	20.3	20.2406	20.3444	20.4145	17.8846	17.6405	17.771	20.4688	20.4642	20.3953	20.3386	20.5283	20.4528	5.64397	0	0	0	17.7654	20.3753	2.60992	19.0703	20.3318	TG
pos	61	16.12_964.8446n	964.845	982.878	1	16.1168	0.165767	49	1.83621e-07	2.38652e-07	1429.13	Samples	EBlank	100 - 66.9 - 19	1.76728e+06	2.52	20.5245	20.537	20.5776	20.629	20.6288	20.7614	10.5557	4.17893e-05	11.6266	20.445	20.3745	20.413	20.9545	21.2221	20.9426	6.12607	1	0	0	7.39412	20.6592	13.2651	14.0267	20.6345	TG
pos	62	16.22_858.8031n	858.803	876.837	1	16.2215	0.174483	0	2.53521e-08	3.52958e-08	848.649	TQC	EBlank	100 - 58.9 - 14.5	338040	2.15	18.1283	18.1662	18.1931	18.1904	18.2318	18.3829	1.51311	5.41552e-05	8.99174	18.2571	18.1515	18.2481	18.235	18.6711	18.3859	6.37007	1	0	0	3.50163	18.2587	14.7571	10.8802	18.2371	O-TG
pos	63	16.44_968.8763n	968.876	986.91	1	16.4396	0.174483	34	0	0	85.6376	TQC	EBlank	100 - 70.2 - 26.5 - 0.027	2.53859e+06	2.81	21.1191	21.0849	21.058	21.1097	21.1182	21.3068	15.2187	14.8518	14.576	20.9605	20.8915	20.8554	21.3726	21.7285	21.5375	6.39097	0	0	0	14.8822	21.1583	6.27607	18.0202	21.1455	TG
pos	64	16.46_994.8918n	994.892	1012.93	1	16.4571	0.209383	28	9.05023e-08	1.20825e-07	1042.92	Samples	EBlank	100 - 70 - 30.2	727987	2.96	19.2621	19.232	19.219	19.3038	19.332	19.4856	9.47383	2.82496e-05	3.93269e-05	19.2027	19.0977	19.1037	19.5986	19.9705	19.6995	7.01932	2	0	0	3.15797	19.3794	16.2214	11.2687	19.3426	TG
pos	65	16.66_970.8919n	970.892	988.926	1	16.6577	0.174483	25	0	0	18.4465	Samples	EBlank	100 - 71.2 - 25.3 - 0.0295	1.35638e+06	2.42	20.1561	20.185	20.1825	20.1186	20.1763	20.3347	16.0936	16.1138	16.1655	20.1396	19.9952	20.0002	20.604	20.7529	20.5897	5.29308	0	0	0	16.1243	20.2809	4.15657	18.2026	20.2365	TG
pos	66	16.65_996.9076n	996.908	1014.94	1	16.649	0.174483	21	0	0	73.3768	Samples	EBlank	100 - 73.1 - 28.4	586057	1.9	18.9142	18.9324	18.9303	18.9111	18.9595	19.1072	13.1151	12.866	13.055	18.9098	18.7723	18.8127	19.3829	19.5532	19.3843	5.36436	0	0	0	13.012	19.0698	6.05781	16.0409	19.0145	TG
pos	67	16.65_944.8763n	944.876	962.91	1	16.649	0.13085	24	0	0	6.44076	Samples	EBlank	100 - 68.7 - 22.9	812791	3	19.359	19.4233	19.432	19.3139	19.4135	19.5578	16.9623	17.0471	17.063	19.541	19.4782	19.4026	19.7998	19.8498	19.7053	5.81398	0	0	0	17.0241	19.5634	2.53926	18.2938	19.49	TG
pos	68	16.44_942.8606n	942.861	960.894	1	16.4396	0.174483	35	0	0	42.6516	TQC	EBlank	100 - 67.8 - 23.5 - 0.13	3.98656e+06	3.57	21.8079	21.7261	21.6909	21.7603	21.7823	21.9535	16.5376	16.8909	16.2891	21.6255	21.5734	21.4615	22.0401	22.3954	22.1604	6.52808	0	0	0	16.5725	21.81	5.23747	19.1913	21.7984	TG
pos	69	16.43_916.8451n	916.845	934.879	1	16.4309	0.191933	31	0	0	13.65	TQC	EBlank	100 - 57.9 - 19.3 - 0.0366	2.61374e+06	2.61	21.1676	21.1364	21.1211	21.1276	21.17	21.3496	17.5955	17.7294	17.4191	21.0741	21.0161	20.9292	21.4483	21.7242	21.4515	6.23314	0	0	0	17.5813	21.2078	3.62653	19.3946	21.1933	TG
pos	70	16.24_914.8294n	914.829	932.863	1	16.239	0.16575	45	0	0	108.873	TQC	EBlank	100 - 64.8 - 22.5 - 0.178	1.35506e+07	2.22	23.4958	23.5001	23.5324	23.5094	23.5976	23.648	17.0458	16.828	16.8265	23.3581	23.1944	23.2912	23.8615	24.2397	23.9128	4.36285	0	0	0	16.9001	23.5769	6.67681	20.2385	23.5621	TG
pos	71	16.27_966.8602n	966.86	984.894	1	16.2739	0.174483	41	0	0	493.46	Samples	EBlank	100 - 68.6 - 23	2.33306e+06	3.16	20.9638	20.9554	20.9852	20.9196	20.9961	21.1824	12.4155	11.9338	12.4104	20.896	20.6666	20.8358	21.3079	21.664	21.3615	6.72682	0	0	0	12.2532	21.0559	8.80269	16.6546	21.0282	TG
pos	72	16.23_888.8137n	888.814	906.848	1	16.2303	0.165767	36	0	0	29.2071	TQC	EBlank	100 - 62.6 - 20.3 - 2.58	8.96871e+06	2.11	22.9119	22.9176	22.9371	22.9317	23.019	23.0465	18.2657	18.1398	18.2381	22.8403	22.7573	22.8064	23.2459	23.5501	23.1943	4.01886	0	0	0	18.2145	22.9997	4.78511	20.6071	22.9801	TG
pos	73	16.05_886.7979n	886.798	904.832	1	16.047	0.16575	50	0	0	83.8357	TQC	EBlank	100 - 63.6 - 20.9 - 0.128	4.08553e+07	2.29	25.0765	25.0821	25.1753	25.1452	25.2136	25.2682	18.9143	18.8765	18.9511	24.9781	24.857	25.0407	25.4443	25.7011	25.403	5.21515	0	0	0	18.914	25.1713	6.25734	22.0427	25.1657	TG
pos	74	16.06_912.8135n	912.814	930.847	1	16.0645	0.1832	58	0	0	222.603	TQC	EBlank	100 - 65.7 - 21.3 - 0.1	2.51207e+07	1.88	24.4242	24.3858	24.4399	24.4225	24.4992	24.5809	16.8316	16.7233	16.8032	24.2729	24.1397	24.297	24.7776	24.9939	24.7192	4.97272	0	0	0	16.786	24.4673	7.6813	20.6267	24.463	TG
pos	75	16.10_938.8290n	938.829	956.863	1	16.0994	0.183217	56	0	0	225.176	TQC	EBlank	100 - 65.8 - 16.5	6.68414e+06	1.7	22.4639	22.465	22.5112	22.5256	22.5855	22.6856	14.5914	15.0586	14.8056	22.3661	22.2403	22.3446	22.8818	23.0788	22.8442	5.9931	0	0	0	14.8185	22.5599	7.74139	18.6892	22.5497	TG
pos	76	16.03_860.7824n	860.782	878.816	1	16.0296	0.16575	38	0	0	36.0008	TQC	EBlank	100 - 61.5 - 19.5 - 2.2	2.26218e+07	3.12	24.1957	24.224	24.3446	24.2781	24.3841	24.4336	19.3535	19.2508	19.2686	24.2943	24.2143	24.3327	24.4729	24.7825	24.4431	6.46615	0	0	0	19.291	24.3573	5.06628	21.8241	24.3336	TG
pos	77	15.88_764.7248n	764.725	782.759	1	15.8813	0.0872333	0	5.43643e-12	1.02397e-11	5252.48	Samples	EBlank	100 - 48.8 - 8.45	431758	5.02	18.4809	18.5839	18.5744	18.4004	18.5236	18.6825	4.32797e-05	3.75906e-05	8.94514	18.791	18.8267	18.9017	18.5427	18.7009	18.5364	6.69491	2	0	0	2.98174	18.6505	15.6688	10.8161	18.5957	DG
pos	78	15.91_910.7972n	910.797	928.831	1	15.9075	0.427483	69	0	0	102.364	Samples	EBlank	100 - 64.1 - 15.1	1.94924e+07	2.34	23.9813	23.985	24.0331	24.0264	24.0943	24.1744	17.6041	17.5259	17.6048	23.973	23.9431	23.9268	24.3926	24.604	24.3644	5.20874	0	0	0	17.5783	24.1346	6.55633	20.8564	24.0918	TG
pos	79	15.87_884.7819n	884.782	902.816	1	15.8726	0.41005	64	0	0	42.2264	Samples	EBlank	100 - 63.1 - 16.9 - 0.103	6.36622e+07	2	25.7231	25.6904	25.7664	25.7416	25.7344	25.873	20.4444	20.5479	20.4838	25.6537	25.6671	25.6441	26.0616	26.3244	26.0976	4.47045	0	0	0	20.492	25.842	5.34999	23.167	25.7984	TG
pos	80	15.85_858.7658n	858.766	876.8	1	15.8464	0.401317	51	0	0	48.0243	Samples	EBlank	100 - 58.4 - 16.9 - 0.0728	7.26017e+07	1.36	25.8905	25.9146	25.9602	25.9525	25.9291	26.0833	20.4613	20.5856	20.5345	25.9108	25.9864	25.8999	26.15	26.4715	26.227	4.82133	0	0	0	20.5271	26.0415	5.51443	23.2843	25.9983	TG
pos	81	15.82_832.7510n	832.751	850.785	1	15.8202	0.209383	38	0	0	27.5544	Samples	EBlank	100 - 59.7 - 17.9 - 0.0629	3.04891e+07	2.42	24.5993	24.6398	24.7222	24.7016	24.7106	24.882	19.9872	20.0536	20.1384	24.8055	24.9147	24.7464	24.7808	25.0957	24.8415	6.89598	0	0	0	20.0597	24.7981	4.73834	22.4289	24.7537	TG
pos	82	15.76_934.7978n	934.798	952.831	1	15.7591	0.410033	67	0	0	1636.69	Samples	EBlank	100 - 62.7 - 0.644	2.96241e+06	2.28	21.1955	21.2795	21.3024	21.3122	21.3393	21.5054	10.392	11.4074	10.3631	21.416	21.2791	21.2653	21.5693	21.8089	21.62	7.27591	0	0	0	10.7208	21.4271	10.7062	16.074	21.3747	TG
pos	83	6.52_704.5826n	704.583	705.59	1	6.52008	0.261733	2	5.55112e-16	1.30844e-15	8984.71	Samples	EBlank	100 - 41.4	1.07235e+06	1.83	19.7988	19.751	19.8232	19.8331	19.8542	19.9736	5.30988	8.59109	7.10925	19.687	19.7823	19.9812	20.1723	20.1818	20.3163	5.29806	0	0	0	7.0034	19.9541	12.9507	13.4788	19.8965	SM;O2
pos	84	6.58_689.5352n	689.535	690.542	1	6.58115	0.235567	9	0	0	700	Samples	EBlank	100 - 40.1	405426	2.75	18.323	18.3532	18.4137	18.3875	18.4735	18.6117	8.43853	8.78824	9.56252	18.5113	18.4114	18.5076	18.6172	18.9681	18.7353	7.4447	0	0	0	8.92976	18.5591	9.62934	13.7444	18.4931	O-PC O-PE
pos	85	7.24_771.5769n	771.577	772.584	1	7.23548	0.5758	30	0	0	1927.85	Samples	EBlank	100 - 45.1 - 10.3	1.04188e+06	1.47	19.7095	19.6981	19.6957	19.7363	19.7875	19.8769	8.45382	8.47795	9.11223	19.959	19.8431	19.8658	19.9202	20.2122	20.1453	5.01435	0	0	0	8.68134	19.9249	11.2435	14.3031	19.8378	PC PE PENMe2
pos	86	7.25_767.5820n	767.582	768.589	1	7.25293	0.924783	9	0	0	189.425	Samples	EBlank	100 - 49.2 - 10.5	3.67664e+06	1.12	21.5129	21.5461	21.56	21.5576	21.573	21.7216	14.4959	14.3354	14.0739	21.791	21.6596	21.7616	21.7375	22.0614	21.856	5.23384	0	0	0	14.3017	21.7451	7.4434	18.0234	21.6618	O-PC
pos	87	7.55_767.5464n	767.546	750.543	1	7.54955	0.2879	34	0	0	444.635	Samples	EBlank	100 - 40.6	674010	3.08	18.8507	18.9358	18.9355	18.9262	19.0068	19.1562	10.52	10.7151	10.4863	19.3445	19.4481	19.5582	19.3066	19.1466	19.3441	7.46485	0	0	0	10.5738	19.292	8.71817	14.9329	19.1302	PC PE O-PE;O
pos	88	7.72_785.5925n	785.592	786.6	1	7.72405	0.663033	52	0	0	943.32	Samples	EBlank	100 - 49.5 - 12.9 - 0.0168	8.35969e+07	0.99	26.0303	26.0216	26.06	26.0719	26.0816	26.2073	16.4679	16.5421	16.5301	26.0224	25.8875	25.9899	26.485	26.7326	26.6113	4.78558	0	0	0	16.5134	26.2221	9.70872	21.3677	26.1504	PC PE
pos	89	7.95_564.4745n	564.475	603.438	1	7.95087	0.209383	7	1.34294e-11	2.4202e-11	4.77763	Samples	EBlank	100 - 40.5	12227.8	10.02	13.3458	13.2771	13.3653	13.5215	13.3894	13.1315	10.7286	11.3717	11.3156	13.7688	13.7456	13.889	13.4185	13.4136	13.0867	8.85956	0	0	0	11.1386	13.4877	2.349	12.3132	13.413	DG
pos	90	8.20_795.6134n	795.613	796.621	1	8.20388	0.84625	10	0	0	1718.88	Samples	EBlank	100 - 51.3 - 11.7	2.57951e+06	1.21	20.9966	21.0321	21.0652	21.0611	21.0962	21.2499	10.5633	10.3613	10.762	20.9589	20.8085	20.8896	21.5247	21.7688	21.5996	6.321	0	0	0	10.5622	21.1923	10.6301	15.8773	21.1379	O-PC
pos	91	8.28_727.5513n	727.551	728.559	1	8.2824	0.183217	6	0	0	182.751	Samples	EBlank	100 - 44.7 - 10.6	251330	2.4	17.4364	17.3918	17.48	17.4559	17.5339	17.585	10.9778	10.467	10.4037	17.7245	17.7298	17.8477	18.1355	18.0538	18.1106	4.85515	0	0	0	10.6162	17.8676	7.25143	14.2419	17.6741	O-PC O-PE
pos	92	8.03_769.5978n	769.598	770.605	1	8.0294	0.69795	8	1.22525e-11	2.22091e-11	38608.1	Samples	EBlank	100 - 49.4	3.10891e+06	1.29	21.2568	21.274	21.3159	21.3414	21.3344	21.4898	4.16666e-05	4.18742e-05	5.76715	21.1438	20.9976	21.1531	21.8554	22.0617	21.8841	5.90819	2	0	0	1.92241	21.4499	19.5275	11.6862	21.3926	O-PC
pos	93	8.34_837.6239n	837.624	838.631	1	8.34347	0.55835	26	3.41241e-10	5.48268e-10	6206.46	Samples	EBlank	100 - 52.3 - 13.4	826537	2.21	19.3489	19.403	19.4318	19.4503	19.4672	19.6324	4.41383e-05	2.70798e-05	8.80681	19.5126	19.3994	19.4464	19.7809	19.9526	19.8043	6.86888	2	0	0	2.93563	19.5833	16.6477	11.2595	19.5195	PC PE
pos	94	8.52_811.6084n	811.608	812.616	1	8.51795	0.34025	23	0	0	150.093	Samples	EBlank	100 - 51.5 - 0.141	1.71374e+06	1.6	20.4114	20.4441	20.4779	20.4605	20.4659	20.6556	13.387	13.5463	13.4613	20.4335	20.3479	20.4895	20.9039	21.0523	20.9163	6.22789	0	0	0	13.4648	20.6245	7.1597	17.0447	20.5552	PC PE
pos	95	8.58_810.6605n	810.661	811.668	1	8.57902	0.811367	1	0	0	47.6776	Samples	EBlank	100 - 50.7 - 11.9	1.63777e+06	1.3	20.3398	20.3668	20.3794	20.3905	20.4281	20.5488	14.9246	15.1466	15.0813	20.6567	20.6284	20.5536	20.7162	20.6498	20.6743	5.30856	0	0	0	15.0508	20.5804	5.52963	17.8156	20.4947	SM;O2
pos	96	8.91_745.5620n	745.562	746.569	1	8.91055	0.253	34	0	0	12.0058	Samples	EBlank	100 - 36.1 - 8.29	494206	1.54	18.2921	18.3071	18.3534	18.3142	18.3698	18.4877	15.3156	15.3827	15.3821	18.8404	18.8523	19.1108	18.8881	18.8542	18.9379	5.10675	0	0	0	15.3601	18.8479	3.48778	17.104	18.601	PC PE PENMe2
pos	97	9.84_568.5063n	568.506	591.495	1	9.83533	0.261733	6	2.33147e-15	5.31044e-15	6.23266	Samples	EBlank	100 - 30.2	32456.6	3.95	14.7937	14.7789	14.866	14.8302	14.8751	15.0061	12.5852	12.148	12.4782	15.0861	15.1867	15.3249	14.7086	14.8879	14.5973	5.81391	0	0	0	12.4038	14.8992	2.49538	13.6515	14.8788	DG
pos	98	11.06_827.6761n	827.676	828.683	1	11.0567	0.785183	5	1.16255e-11	2.1103e-11	10580.6	Samples	EBlank	100 - 52 - 12.2	552789	1.61	18.7592	18.8151	18.8221	18.8324	18.8623	19.0086	3.28089e-05	4.31033e-05	3.19428e-05	18.7931	18.6699	18.7178	19.344	19.4601	19.3042	6.05409	3	0	0	3.59517e-05	18.9821	18.9821	9.49108	18.916	O-PC
pos	99	11.92_648.5688n	648.569	666.603	1	11.9204	0.209383	7	7.52598e-12	1.40172e-11	1197.42	TQC	EBlank	100 - 33.1	26449.6	4.71	14.577	14.4958	14.5559	14.5689	14.6454	14.6362	3.06171e-05	3.85113e-05	4.31512e-05	14.6149	14.4139	14.4584	14.6589	15.1133	14.6324	3.81376	3	0	0	3.74265e-05	14.5826	14.5825	7.2913	14.5812	DG
pos	100	10.89_801.6604n	801.66	802.668	1	10.891	0.88115	10	1.63797e-11	2.94342e-11	14111.7	Samples	EBlank	100 - 49.6 - 12.6	1.25773e+06	1.33	19.9445	19.9839	19.9795	20.0095	20.0324	20.1721	4.49822e-05	3.89317e-05	3.16886	19.8502	19.8369	19.9426	20.522	20.6467	20.568	5.72711	2	0	0	1.05631	20.1617	19.1054	10.609	20.091	O-PC O-PE
pos	101	12.69_647.6211n	647.621	648.628	1	12.6882	0.165767	2	0	0	Inf	Samples	EBlank	100 - 36.9	17449.1	10.36	13.7327	13.5712	13.7556	13.7706	14.0257	14.106	3.15557e-05	3.71936e-05	4.61586e-05	13.8863	14.0428	13.854	14.0771	14.3042	14.3509	14.1083	3	0	0	3.83026e-05	14.0198	14.0198	7.00994	13.9234	Cer;O2
pos	102	11.48_580.5420n	580.542	603.531	1	11.4755	0.37515	1	0	0	11.1017	TQC	EBlank	100 - 31.4	96204.1	2.93	16.3117	16.3955	16.3981	16.4028	16.4216	16.6184	13.0381	13.022	13.0171	16.4734	16.2518	16.3759	16.5639	16.8846	16.7196	7.367	0	0	0	13.0257	16.4788	3.45306	14.7523	16.4518	O-DG
pos	103	10.19_809.6738n	809.674	810.681	1	10.193	0.209383	2	0	0	Inf	Samples	EBlank	100 - 47.8 - 2.87	51488.7	4.48	15.2929	15.3219	15.3352	15.3386	15.2469	15.5488	3.36399e-05	4.34089e-05	4.63792e-05	15.7579	16.1932	16.0516	15.3724	14.9022	15.1749	7.56456	3	0	0	4.11427e-05	15.5093	15.5093	7.75468	15.4284	HexCer;O2
pos	104	16.88_998.9234n	998.923	1016.96	1	16.8846	0.16575	14	0	0	14.9396	Samples	EBlank	100 - 78.7 - 27.5 - 2.49	256057	2.55	17.7502	17.7218	17.7317	17.7791	17.7416	17.9112	13.8083	14.0202	14.1362	17.7285	17.678	17.6488	18.1538	18.2901	18.1965	5.06283	0	0	0	13.9882	17.8832	3.89501	15.9357	17.8279	TG
pos	105	16.87_1041.9656n	1041.97	1042.97	1	16.8671	0.1483	5	1.65423e-14	3.60706e-14	56.6582	Samples	EBlank	100 - 75.5 - 21.5	115602	4.96	16.6648	16.6594	16.7156	16.5319	16.7005	16.6725	10.5204	9.16627	11.4346	16.6225	16.2392	16.5387	16.983	17.2669	17.0689	4.39807	0	0	0	10.3738	16.7205	6.3467	13.5471	16.689	ACer;O4
pos	106	15.98_898.7979n	898.798	921.787	1	15.9772	0.0698	56	8.96386e-07	1.09885e-06	177.395	Samples	EBlank	100 - 47.2 - 1.49	47010.9	7.27	15.3872	15.3517	14.9518	15.2228	15.3146	14.9878	9.44828	3.17315e-05	8.93497	15.5742	15.4328	15.3009	15.5449	15.6582	15.6201	12.6784	1	0	0	6.12776	15.4558	9.32805	10.7918	15.3292	TG
pos	107	15.98_962.8288n	962.829	985.818	1	15.9772	0.1047	55	4.23395e-12	8.05356e-12	2118.67	Samples	EBlank	100 - 50.4	58244.5	10.17	15.5853	15.934	15.5528	15.6053	15.7035	15.6255	3.25274e-05	3.65261e-05	7.37076	15.6748	15.4985	15.688	15.8999	16.075	16.0861	10.271	2	0	0	2.45694	15.7543	13.2974	9.10564	15.711	TG
pos	108	15.93_936.8128n	936.813	959.802	1	15.9336	0.139583	63	7.58e-11	1.28815e-10	3037.69	TQC	EBlank	100 - 67.2 - 12.3	436763	5.21	18.5187	18.599	18.6615	18.5669	18.659	18.5482	7.73543	6.15885	8.85739	18.4967	18.4755	18.4423	18.7755	18.9548	18.8446	4.08591	0	0	0	7.58389	18.5989	11.015	13.0914	18.5955	TG
pos	109	15.54_842.7353n	842.735	865.725	1	15.541	0.0959667	51	2.3079e-09	3.46977e-09	171.127	TQC	EBlank	100 - 32.5	31720.5	14.88	14.7689	14.7697	14.8209	14.4051	14.8749	14.5664	3.86917e-05	10.1296	4.28394e-05	14.6811	15.232	14.792	14.1431	15.0503	15.0888	11.8194	2	0	0	3.37656	14.7652	11.3886	9.07086	14.7331	TG
pos	110	15.57_880.7510n	880.751	898.785	1	15.5672	0.549633	72	0	0	7.68305	Samples	EBlank	100 - 63.5 - 1.09	6.05042e+06	1.49	22.3133	22.3359	22.3501	22.3655	22.3696	22.4659	19.6002	19.6065	19.6034	22.5672	22.4705	22.4622	22.4373	22.7007	22.5541	3.72957	0	0	0	19.6034	22.466	2.86257	21.0347	22.4163	TG
pos	111	15.78_870.7664n	870.766	893.756	1	15.7766	0.0785167	57	1.85493e-06	2.21004e-06	143.083	TQC	EBlank	100 - 43.9 - 1.52	73431	11.58	16.0313	15.9862	16.2158	15.9241	15.8992	16.3921	3.78971e-05	10.8055	4.38721e-05	15.9298	15.9054	16.1457	15.8822	16.2487	16.2991	13.9015	2	0	0	3.60187	16.0024	12.4005	9.80214	16.0386	TG
pos	112	15.69_882.7664n	882.766	905.756	1	15.6893	0.209383	70	0	0	21.9574	TQC	EBlank	100 - 61.9 - 18.4 - 0.552	2.01226e+06	3.79	20.7951	20.7449	20.7818	20.7362	20.7687	20.8575	16.5911	16.386	16.4903	20.7623	20.7655	20.7356	20.9133	21.1247	21.0093	3.05995	0	0	0	16.4891	20.8191	4.32995	18.6541	20.7999	TG
pos	113	15.66_856.7508n	856.751	879.74	1	15.6632	0.2181	59	0	0	51.5752	TQC	EBlank	100 - 59.9 - 18.5 - 1.06	4.37145e+06	4.63	21.8935	21.9118	21.8891	21.8803	21.8247	21.9578	16.4529	16.4578	16.2276	21.8991	21.9152	21.8683	21.9979	22.1603	22.1177	3.00184	0	0	0	16.3794	21.927	5.54759	19.1532	21.9099	TG
pos	114	15.58_932.7816n	932.782	950.815	1	15.5759	0.3228	63	1.11022e-16	2.71665e-16	177.141	Samples	EBlank	100 - 56.7 - 0.0755	780638	4.82	19.2975	19.2606	19.3292	19.3832	19.4451	19.4798	12.4498	12.3401	12.7452	19.6357	19.4595	19.4784	19.5898	19.7554	19.5417	5.95676	0	0	0	12.5117	19.5107	6.99904	16.0112	19.4383	TG
pos	115	14.90_789.6839n	789.684	790.691	1	14.8954	0.3577	0	0	0	12.6776	TQC	EBlank	100 - 49 - 3.78	250648	1.16	17.7532	17.7647	17.7681	17.7733	17.8326	17.926	14.2935	14.3972	14.1648	18.1364	18.1524	18.1399	17.5962	17.7972	17.6648	4.7219	0	0	0	14.2852	17.8484	3.56326	16.0668	17.8257	TG
pos	116	14.90_772.6570n	772.657	795.646	1	14.8954	0.157033	21	1.63343e-05	1.79099e-05	44.2343	TQC	EBlank	100 - 32.8	21012.6	8.13	14.2808	14.2955	14.1514	14.335	14.1592	14.1259	9.73839	8.13325	3.65555e-05	14.468	14.6839	14.5003	13.8182	14.1375	13.7563	6.189	1	0	0	5.95723	14.1613	8.20408	10.0593	14.193	TG
pos	117	10.38_620.5372n	620.537	638.571	1	10.3762	0.44495	8	2.67819e-08	3.72243e-08	566.434	Samples	EBlank	100 - 36.7	227752	3.28	17.6338	17.6653	17.5755	17.5727	17.6721	17.7436	8.61484	9.53704	9.50753	17.6806	17.5479	17.5577	17.8509	18.2556	17.823	4.52182	0	0	0	9.21981	17.7199	8.50009	13.4698	17.6819	DG
pos	118	9.97_812.6765n	812.676	813.684	1	9.97492	0.532183	2	9.34752e-12	1.72177e-11	29642.8	Samples	EBlank	100 - 51.9 - 16.7	1.90851e+06	1.46	20.5271	20.5738	20.58	20.5957	20.6433	20.7461	8.03034	7.09454	5.05229e-05	20.7929	20.7822	20.771	21.02	20.8894	20.9346	5.38828	1	0	0	5.04165	20.799	15.7573	12.9203	20.705	SM;O2
pos	119	10.04_644.5375n	644.537	662.571	1	10.0447	0.130867	8	0	0	Inf	Samples	EBlank	100 - 30.2	12102.6	10.64	13.4501	13.1192	13.4228	13.1577	13.6024	13.5176	3.7828e-05	2.94262e-05	3.93181e-05	13.2276	12.9051	13.3033	13.8519	14.2363	13.5222	13.2334	3	0	0	3.55241e-05	13.4417	13.4417	6.72087	13.41	DG
pos	120	9.76_799.6449n	799.645	800.652	1	9.7568	0.977117	8	0	0	921.708	Samples	EBlank	100 - 50.2 - 12.6	1.5e+06	1.06	20.2061	20.2366	20.2639	20.2798	20.3039	20.4471	10.8589	10.5343	11.3696	20.1672	20.0525	20.1078	20.7975	20.9404	20.8019	6.02627	0	0	0	10.9209	20.4119	9.49092	15.6664	20.3507	O-PC
pos	121	9.58_786.6607n	786.661	787.668	1	9.58232	0.6107	2	9.34017e-10	1.44502e-09	5869.09	Samples	EBlank	100 - 49.6 - 11.7 - 0.0519	1.19241e+06	1.69	19.9169	19.9035	19.9276	19.9421	19.9406	20.1187	2.69693e-05	9.19876	6.33723	19.9557	20.1915	20.3962	20.1145	20.125	20.3037	5.77629	1	0	0	5.17867	20.1151	14.9364	12.6469	20.0366	SM;O2
pos	122	9.61_812.6764n	812.676	813.684	1	9.6085	0.488567	2	1.6056e-12	3.13753e-12	54783.4	Samples	EBlank	100 - 52.1 - 13.5	2.13131e+06	0.99	20.7506	20.7429	20.768	20.7931	20.8023	20.9529	3.8582e-05	3.26076e-05	3.26864e-05	20.9403	21.0182	21.0626	21.0639	20.983	21.0855	5.57457	3	0	0	3.46253e-05	20.9595	20.9595	10.4798	20.8806	SM;O2
pos	123	9.44_773.6288n	773.629	774.636	1	9.44273	0.924783	11	0	0	182.141	Samples	EBlank	100 - 48 - 11.8	3.80094e+06	1.41	21.5587	21.5747	21.5945	21.6167	21.6509	21.8068	14.3146	14.4625	14.4873	21.4078	21.4038	21.4878	22.1107	22.2778	22.2068	6.53219	0	0	0	14.4215	21.7497	7.32828	18.0856	21.6917	O-PC O-PE
pos	124	9.28_797.6293n	797.629	798.637	1	9.27697	0.671783	6	0	0	99.8448	Samples	EBlank	100 - 50.1	543131	1.69	18.755	18.7493	18.8027	18.8026	18.8621	18.9889	12.5542	12.5199	12.6081	18.5064	18.3635	18.5139	19.4227	19.61	19.411	6.37402	0	0	0	12.5607	18.9052	6.34445	15.733	18.866	O-PC
pos	125	9.22_839.6397n	839.64	840.647	1	9.22463	1.17778	20	8.80973e-12	1.6275e-11	17229.7	Samples	EBlank	100 - 52.9 - 13.5	1.45675e+06	1.52	20.1756	20.1904	20.227	20.2407	20.2843	20.4198	2.20929	3.11258e-05	8.45496	20.2581	20.1581	20.1959	20.6492	20.8094	20.682	6.35285	1	0	0	3.55476	20.3927	16.838	11.9737	20.3245	PC
pos	126	9.17_795.5752n	795.575	796.585	1	9.17228	0.165767	29	1.81375e-07	2.36002e-07	212.436	Samples	EBlank	100 - 39.8 - 1.82	21751	7.71	13.8597	13.7208	13.6495	13.6478	13.5497	13.95	7.32752	6.62748	8.50375	14.2512	14.342	14.4771	14.5124	14.5112	14.3644	10.5141	0	0	0	7.48625	14.3437	6.85741	10.915	14.0366	PC PE
pos	127	9.14_747.6136n	747.614	748.621	1	9.13738	0.479833	7	0	0	426577	Samples	EBlank	100 - 45.3 - 10.5	836328	1.38	19.3459	19.3634	19.3892	19.4149	19.4361	19.5839	3.24037e-05	3.61697e-05	4.05557e-05	19.1386	19.284	19.5439	19.7929	19.9944	20.0847	6.14367	3	0	0	3.63764e-05	19.5737	19.5737	9.78687	19.498	O-PC O-PE
pos	128	9.05_771.5772n	771.577	754.574	1	9.05013	0.383883	30	9.61609e-12	1.76604e-11	3654.68	Samples	EBlank	100 - 46.2 - 0.711	294733	2.81	17.5715	17.6041	17.6755	17.6341	17.7095	17.7908	3.96055e-05	4.16654e-05	1.20349	17.9959	18.0384	18.201	18.2942	18.2136	18.2676	5.5522	2	0	0	0.40119	18.1024	17.7012	9.25179	17.8833	PC PE PENMe2
pos	129	8.84_797.6292n	797.629	798.636	1	8.84075	0.732833	6	0	0	173.697	Samples	EBlank	100 - 50.2 - 13.8	1.32093e+06	1.31	20.0493	20.0615	20.0688	20.0799	20.0843	20.2605	12.8252	12.9548	13.2451	19.9687	19.8482	19.9195	20.5679	20.8223	20.6207	5.73152	0	0	0	13.0084	20.2252	7.21679	16.6168	20.1629	O-PC
pos	130	8.76_769.5614n	769.561	770.569	1	8.76223	0.27045	24	0	0	112.663	Samples	EBlank	100 - 46.4 - 10.9	555556	3.02	18.5136	18.5439	18.5458	18.5426	18.599	18.7423	12.3287	12.2008	12.311	18.9851	19.0023	19.1408	19.1818	19.1111	19.0906	6.01322	0	0	0	12.2802	19.0192	6.73908	15.6497	18.8002	PC PE
pos	131	8.65_837.6241n	837.624	838.631	1	8.64882	0.488567	26	8.27116e-14	1.7326e-13	28694.2	Samples	EBlank	100 - 53.1 - 12.4	707012	1.73	19.1401	19.1636	19.1704	19.1647	19.226	19.3841	4.38666e-05	3.94402e-05	2.85165e-05	19.2468	19.1401	19.2007	19.5484	19.7697	19.615	6.55414	3	0	0	3.72744e-05	19.3541	19.354	9.67706	19.2811	PC PE
pos	132	8.55_784.6452n	784.645	785.652	1	8.55285	0.6107	3	1.24887e-11	2.25881e-11	23059.3	Samples	EBlank	100 - 49.3 - 10 - 0.0421	1.51849e+06	0.95	20.2178	20.2392	20.281	20.2734	20.2942	20.4145	4.74216e-05	4.41131e-05	8.0928	20.5029	20.5277	20.4609	20.6344	20.5354	20.561	4.87791	2	0	0	2.69763	20.471	17.7734	11.5843	20.3788	SM;O2
pos	133	8.48_733.5980n	733.598	778.574	1	8.48305	0.235567	6	1.94795e-08	2.7348e-08	700.594	Samples	EBlank	100 - 44.6	115767	3.87	16.3335	16.3473	16.3562	16.3501	16.2515	16.5768	8.83487	7.2697	8.15562	16.6592	16.7725	16.9473	16.7532	16.829	16.9618	7.87159	0	0	0	8.08673	16.7545	8.66774	12.4206	16.5618	O-PC O-PE
pos	134	8.08_743.5828n	743.583	744.59	1	8.08173	0.34025	11	0	0	10.4547	Samples	EBlank	100 - 37.5	1.09636e+06	2.09	19.8047	19.7578	19.7968	19.8279	19.8023	19.9981	16.636	16.4602	16.6419	19.7409	19.7221	19.8016	20.2352	20.4284	20.3283	6.11969	0	0	0	16.5793	19.9767	3.39734	18.278	19.904	O-PC O-PE
pos	135	8.13_745.5978n	745.598	746.605	1	8.12537	0.793917	14	0	0	130479	Samples	EBlank	100 - 46.6 - 11.8	2.191e+07	1.55	24.0774	24.0775	24.1006	24.1438	24.1455	24.3187	6.97987	7.99024	6.80649	24.0008	23.9473	24.0377	24.5834	24.7947	24.7327	6.54611	0	0	0	7.25886	24.2834	17.0245	15.7711	24.2136	O-PC O-PE
pos	136	7.90_719.5822n	719.582	720.59	1	7.89853	0.41005	7	1.24862e-11	2.25881e-11	36893.3	Samples	EBlank	100 - 44.2 - 9.74	3.08474e+06	1.45	21.2137	21.238	21.2893	21.2873	21.3046	21.4278	3.68223e-05	5.25724e-05	3.19873e-05	21.1451	21.2958	21.5263	21.5791	21.8109	21.8839	5.27067	3	0	0	4.04607e-05	21.4741	21.4741	10.7371	21.3838	O-PC O-PE
pos	137	7.88_811.6081n	811.608	812.615	1	7.88108	0.671767	23	0	0	156.303	Samples	EBlank	100 - 50.5 - 13.2	6.79208e+06	0.91	22.41	22.4163	22.4449	22.4759	22.4802	22.6199	15.3768	15.4726	15.512	22.5162	22.4119	22.4521	22.8122	23.0181	22.8955	5.49475	0	0	0	15.4538	22.6183	7.16448	19.0361	22.5464	PC PE
pos	138	7.72_717.5300n	717.53	718.537	1	7.72405	0.47985	31	3.30289e-11	5.77364e-11	10688.3	Samples	EBlank	100 - 41.8 - 6.77	651506	2.11	18.7864	18.7367	18.7784	18.7568	18.7853	18.9129	4.42675e-05	6.24227	3.98852e-05	19.2584	19.3614	19.5761	19.1952	19.1523	19.3049	4.41113	2	0	0	2.08078	19.242	17.1612	10.6614	19.0174	PC PE
pos	139	7.51_759.5773n	759.577	760.585	1	7.50593	0.532183	36	0	0	5376.57	Samples	EBlank	100 - 47.2 - 12.3 - 0.0286	8.84608e+07	2.35	26.0515	26.1076	26.0858	26.1191	26.1806	26.337	14.026	14.1557	13.8635	26.2261	26.2372	26.3113	26.4147	26.6237	26.5678	7.36879	0	0	0	14.0151	26.3308	12.3157	20.1729	26.2388	PC PE
pos	140	7.41_783.5768n	783.577	784.584	1	7.40997	0.2879	32	1.09972e-11	2.00791e-11	59568	Samples	EBlank	100 - 49.4 - 12.1	6.20577e+06	1.43	22.2557	22.2761	22.2712	22.2766	22.3197	22.4888	8.03363	6.0191	3.57422e-05	22.3988	22.2716	22.4468	22.6301	22.9233	22.6729	6.36211	1	0	0	4.68425	22.4912	17.807	13.5877	22.4029	PC PE
pos	141	7.39_705.5666n	705.567	750.543	1	7.39252	0.20065	5	0	0	119.499	Samples	EBlank	100 - 43.8	387185	4.01	18.0316	18.1454	18.0902	18.1596	18.1937	18.3048	11.7504	11.306	11.769	18.5205	18.5823	18.7459	18.5058	18.4575	18.5591	6.53501	0	0	0	11.6084	18.4958	6.88737	15.0521	18.325	O-PC O-PE
pos	142	7.28_733.5613n	733.561	734.569	1	7.2791	0.3577	25	0	0	5946.33	Samples	EBlank	100 - 43.9 - 10.1	4.42532e+06	1.2	21.778	21.7778	21.8155	21.794	21.8284	21.9551	8.61432	9.25027	9.35753	21.9483	22.0369	22.2738	21.8984	22.1296	22.1666	4.78558	0	0	0	9.07404	22.0096	12.9355	15.5418	21.9172	PC PE
pos	143	7.24_793.5977n	793.598	794.605	1	7.23548	0.244283	7	4.17444e-14	8.89321e-14	51569.6	Samples	EBlank	100 - 48.5 - 12.2	566207	3.31	18.7759	18.865	18.8176	18.8865	18.9103	18.9831	2.90062e-05	2.79425e-05	3.24453e-05	19.076	18.9351	19.0678	19.0514	19.3431	19.1976	5.04283	3	0	0	2.9798e-05	19.0458	19.0457	9.5229	18.9594	O-PC
pos	144	7.19_741.5302n	741.53	742.537	1	7.19187	0.436217	24	1.13551e-11	2.06573e-11	8207.47	Samples	EBlank	100 - 43.9	248915	2.83	17.4424	17.495	17.4196	17.4247	17.5024	17.5897	5.84453	2.65392e-05	2.90866e-05	17.9557	17.9715	18.0833	17.8455	17.7132	17.9636	4.54841	2	0	0	1.94819	17.8561	15.9079	9.90214	17.6675	PC PE
pos	145	7.17_749.5356n	749.536	750.543	1	7.16568	0.15705	2	0	0	28.8547	Samples	EBlank	100 - 44.2	143111	2.14	16.6666	16.6423	16.6786	16.6274	16.6969	16.8332	12.4312	12.3975	12.2494	17.1277	17.2354	17.2571	17.1178	16.9289	17.0785	5.298	0	0	0	12.3594	17.0582	4.69879	14.7088	16.8745	O-PE
pos	146	7.17_765.5657n	765.566	766.573	1	7.17442	0.314067	4	5.87863e-13	1.1763e-12	20516.6	Samples	EBlank	100 - 47.6	461373	1.81	18.4681	18.5074	18.5139	18.5438	18.598	18.6692	3.05838e-05	3.36571e-05	6.87392	18.8161	18.766	18.8016	18.7127	18.9336	18.8851	5.10908	2	0	0	2.29133	18.7531	16.4618	10.5222	18.6516	O-PC
pos	147	7.02_783.5768n	783.577	784.584	1	7.01737	0.4275	32	6.05817e-11	1.03798e-10	19251.5	Samples	EBlank	100 - 48.5 - 12.2	8.18151e+06	2.33	22.6708	22.7018	22.7184	22.7096	22.8181	22.8893	8.48943	8.84263	8.20793	22.9386	22.7986	22.8239	22.9732	23.1984	23.0534	5.94275	0	0	0	8.51333	22.8983	14.385	15.7058	22.8248	PC PE
pos	148	7.02_741.5667n	741.567	742.574	1	7.01737	1.0731	7	0	0	1605.01	Samples	EBlank	100 - 45.3	1.39461e+06	2.33	20.1168	20.1242	20.1807	20.1239	20.2442	20.3338	10.2546	10.208	9.84318	20.2555	20.1022	20.1803	20.5167	20.7801	20.5646	6.15712	0	0	0	10.1019	20.3339	10.2319	15.2179	20.2606	O-PC O-PE
pos	149	6.97_791.5819n	791.582	792.589	1	6.96503	0.209383	2	0	0	265.945	Samples	EBlank	100 - 47.9 - 12.2	501345	4.73	18.6236	18.5892	18.69	18.6722	18.7664	18.9777	11.2412	10.3595	11.2351	18.9603	18.8604	18.8656	18.8139	19.1283	18.9999	10.1964	0	0	0	10.9452	18.872	7.92678	14.9086	18.7959	O-PC
pos	150	6.95_791.6027n	791.603	792.61	1	6.94758	0.296617	3	0	0	489.922	Samples	EBlank	100 - 44.4 - 8.2	371359	2.2	18.2373	18.2174	18.2133	18.2076	18.3018	18.4495	8.88506	8.34926	9.52914	18.4554	18.3115	18.2938	18.635	18.7379	18.5663	6.77567	0	0	0	8.92115	18.4339	9.51275	13.6775	18.3525	O-PS
pos	151	6.89_715.5511n	715.551	716.558	1	6.88652	0.157033	10	0	0	67.0782	Samples	EBlank	100 - 43.2 - 8.04	352045	3.68	18.1558	18.1463	18.2069	18.1517	18.2907	18.4037	12.4656	12.3316	12.5048	18.1139	17.9683	18.0376	18.6357	18.9235	18.6589	7.34613	0	0	0	12.434	18.3236	5.88956	15.3788	18.2747	O-PC O-PE
pos	152	6.90_833.5879n	833.588	834.6	1	6.89523	0.453667	1	0	0	13.758	Samples	EBlank	100 - 49.3 - 8.7 - 0.126	358099	2.68	18.1595	18.1703	18.1854	18.1857	18.2957	18.3738	14.7746	14.6518	14.7764	18.5658	18.425	18.4402	18.3604	18.528	18.3991	6.14875	0	0	0	14.7343	18.3871	3.65276	16.5607	18.3077	Hex2Cer;O2
pos	153	6.90_739.5146n	739.515	740.522	1	6.89523	0.279183	25	1.90403e-13	3.90993e-13	26148.7	Samples	EBlank	100 - 44.1 - 8.99	485733	3.77	18.4687	18.442	18.5007	18.4698	18.5945	18.7096	6.135e-05	0.821715	4.02391	18.997	19.0729	19.0834	18.757	18.5922	18.7714	7.3172	1	0	0	1.61523	18.8129	17.1977	10.2141	18.6719	PC PE O-PE;O
pos	154	6.88_701.5797n	701.58	702.587	1	6.87778	0.0785167	2	0	0	Inf	Samples	EBlank	100 - 19.6	12980	9.92	13.1803	13.2777	13.3244	13.4351	13.6975	13.5064	3.51638e-05	2.70969e-05	2.15882e-05	13.1467	13.8513	13.8802	13.7193	13.4957	13.7723	13.1089	3	0	0	2.79496e-05	13.5782	13.5782	6.78911	13.4909	HexCer;O2
pos	155	6.74_781.5612n	781.561	782.569	1	6.7382	0.706667	36	0	0	12860.3	Samples	EBlank	100 - 48.8 - 11.6	5.5819e+06	2.21	22.1688	22.1335	22.1949	22.1805	22.2807	22.3557	8.99963	8.68008	7.93007	22.5836	22.4753	22.4951	22.2135	22.4261	22.2709	5.86169	0	0	0	8.53659	22.3447	13.8081	15.4406	22.2819	PC PE
pos	156	6.49_713.4991n	713.499	714.506	1	6.48518	0.174483	18	1.76169e-10	2.90506e-10	1205.34	Samples	EBlank	100 - 33.6	28926.2	7.11	14.2909	14.375	14.4649	14.3221	14.2786	14.4531	5.03251	5.05976	2.73128e-05	15.0555	14.9715	14.9353	14.7177	14.5301	14.642	5.63576	1	0	0	3.3641	14.7426	11.3785	9.05336	14.5534	PC PE
pos	157	6.40_689.5352n	689.535	690.543	1	6.39795	0.157033	9	1.49936e-10	2.49072e-10	444.647	Samples	EBlank	100 - 40.8	162511	1.52	16.9942	17.0329	17.0447	17.0871	17.0791	17.2157	7.76201	7.42089	2.56679	17.155	17.0467	17.1718	17.3933	17.6258	17.4319	5.42961	0	0	0	5.91656	17.238	11.3215	11.5773	17.1568	O-PC O-PE
pos	158	6.27_770.5568n	770.557	788.591	1	6.26708	0.1396	1	0	0	20.782	Samples	EBlank	100 - 41.2 - 0.115	94261.6	5.07	16.1124	16.2132	16.3339	16.1486	16.3258	16.4387	12.2349	12.3038	12.2528	16.1379	16.3957	16.6716	16.5318	16.6841	16.6761	8.69971	0	0	0	12.2638	16.4502	4.18633	14.357	16.3561	GlcADG
pos	159	6.13_779.5458n	779.546	780.553	1	6.1275	0.5409	27	0	0	722.568	Samples	EBlank	100 - 47.9 - 10.7	647690	2.12	19.0737	19.0186	19.0608	19.0871	19.1082	19.2221	9.4523	10.315	9.58982	19.5889	19.4563	19.4436	19.031	19.1834	19.047	4.89823	0	0	0	9.78571	19.2256	9.43993	14.5057	19.1604	PC PE
pos	160	6.13_703.5139n	703.514	704.521	1	6.1275	0.183217	25	0	0	24.3063	Samples	EBlank	100 - 40.3	446066	3	18.5469	18.4728	18.5434	18.4751	18.6085	18.7193	14.1789	14.2729	14.2468	18.8323	18.9028	18.8322	18.5922	18.8073	18.6355	6.57041	0	0	0	14.2329	18.701	4.46811	16.4669	18.631	PC PE
pos	161	6.08_748.5246n	748.525	766.558	1	6.07515	0.12215	19	6.01306e-07	7.50349e-07	74.6945	Samples	EBlank	100 - 22	12602	10.95	13.4565	13.1881	13.3308	13.1635	13.493	13.8081	7.86693	6.6707	7.24711	13.412	13.3954	13.5916	13.8528	13.6921	13.749	17.3234	0	0	0	7.26158	13.5494	6.28785	10.4055	13.478	PG
pos	162	6.01_729.5301n	729.53	730.537	1	6.01408	0.157033	27	1.24962e-10	2.08677e-10	6555.43	Samples	EBlank	100 - 44.3	1.6523e+06	5.29	20.2815	20.3725	20.4092	20.5104	20.3503	20.5847	7.81495	3.76127e-05	8.56882	20.9223	20.8561	20.8056	20.2889	20.5015	20.4669	7.80173	1	0	0	5.46127	20.5742	15.1129	13.0177	20.4961	PC PE
pos	163	5.99_703.5139n	703.514	704.521	1	5.9879	0.139583	25	0	0	53.3981	Samples	EBlank	100 - 41.1	798282	2.01	19.2997	19.3068	19.3302	19.3479	19.3311	19.547	13.6836	13.9304	13.9868	19.6479	19.6325	19.7582	19.459	19.6789	19.463	6.76694	0	0	0	13.867	19.5405	5.67358	16.7037	19.4505	PC PE
pos	164	5.95_753.5303n	753.53	754.538	1	5.953	0.488567	36	0	0	15.3159	Samples	EBlank	100 - 46.3 - 7.83	435378	2.66	18.4463	18.4665	18.4856	18.4926	18.4403	18.7085	14.7821	14.6773	14.7542	18.9539	18.8477	18.8711	18.457	18.7025	18.5103	7.37154	0	0	0	14.7379	18.6577	3.91984	16.6978	18.5822	PC PE
pos	165	5.79_772.5247n	772.525	790.559	1	5.78725	0.27045	14	2.22122e-12	4.30356e-12	2313.14	Samples	EBlank	100 - 8.98 - 0.186	57231.3	3.91	15.614	15.6381	15.5698	15.5856	15.5486	15.69	7.25728	3.22608e-05	0.789474	15.7911	15.7929	15.6342	16.0166	15.8392	15.7503	3.58421	1	0	0	2.68226	15.738	13.0557	9.21012	15.6728	PG
pos	166	5.87_703.5140n	703.514	704.521	1	5.86577	0.130867	25	0	0	36.1486	Samples	EBlank	100 - 39.8	575164	2.89	18.8218	18.9334	18.9324	18.9752	18.986	19.0837	13.9811	13.8693	13.9109	19.3196	19.4	19.219	18.7422	19.0818	18.9636	5.92388	0	0	0	13.9204	19.055	5.13459	16.4877	19.0052	PC PE
pos	167	1.18_415.2112m/z	NA	415.211	1	1.1808	0.0959667	5	0	0	Inf	TQC	EBlank	100 - 17.1	2447.28	6.26	10.941	10.9821	11.1872	11.1816	11.1659	11.1403	3.61547e-05	4.76236e-05	3.50711e-05	11.1994	10.3536	11.184	11.8469	10.9522	11.1657	7.37227	3	0	0	3.96165e-05	11.0509	11.0509	5.52547	11.0753	ST;O7
pos	168	2.20_494.3238m/z	NA	494.324	1	2.20155	0.1047	40	1.93088e-10	3.16738e-10	337.424	Samples	EBlank	100 - 11.5	2877.18	8.25	11.3189	11.149	10.981	11.3423	11.2943	11.5121	4.81267	4.15783e-05	3.43414e-05	11.5359	11.4056	11.2899	11.5361	11.8	11.367	12.3516	2	0	0	1.60425	11.423	9.81878	6.51364	11.3447	LPC LPE
pos	169	2.38_482.3238m/z	NA	482.324	1	2.38477	0.0959833	25	3.51053e-13	7.15021e-13	4.49299	Samples	EBlank	100 - 16	4145.06	5.9	11.8366	11.7332	11.8253	11.817	11.7754	12.013	10.1091	9.17082	10.191	11.9588	12.3067	12.0681	11.8339	11.9333	11.979	6.88466	0	0	0	9.82364	11.9472	2.12358	10.8854	11.8903	LPC LPE O-LPE;O
pos	170	2.61_496.3395m/z	NA	496.339	1	2.6116	0.104683	64	0	0	Inf	Samples	EBlank	100 - 23.1	7913.52	5.54	12.6262	12.7103	12.7123	12.5767	12.6812	12.9053	3.75546e-05	3.73367e-05	4.43665e-05	12.7627	12.811	12.9986	12.6419	13.3062	13.1248	8.06575	3	0	0	3.97526e-05	12.8748	12.8748	6.43742	12.7884	O-PC LPC LPE O-LPE;O
pos	171	3.00_522.3552m/z	NA	522.355	1	2.99547	0.183217	22	0	0	Inf	Samples	EBlank	100 - 26.9	28253.8	2.97	14.5365	14.507	14.5382	14.5714	14.5006	14.786	3.38585e-05	2.08975e-05	3.21918e-05	14.7041	14.6556	14.5528	14.7168	15.1278	14.9344	7.83707	3	0	0	2.89826e-05	14.7159	14.7158	7.35794	14.6446	O-PC LPC
pos	172	3.05_480.3443m/z	NA	480.344	1	3.04782	0.05235	70	1.11022e-16	2.71665e-16	128.486	Samples	EBlank	100 - 12.2	1588.97	12.98	10.1351	10.4778	10.4586	10.0051	10.3296	10.6396	4.76766	4.15839	3.10694	10.5473	10.6641	10.3305	10.2804	10.9082	10.988	15.9704	0	0	0	4.011	10.5537	6.54267	7.28233	10.4473	O-LPC
pos	173	3.14_438.2976m/z	NA	438.298	1	3.13505	0.0436333	47	0	0	Inf	Samples	EBlank	100 - 8.13	840.286	14.35	8.95999	9.26144	9.31975	9.28959	9.3449	8.90964	3.49302e-05	3.36559e-05	3.42209e-05	9.228	8.93542	9.94041	10.1048	9.83964	9.91653	12.8389	3	0	0	3.4269e-05	9.59476	9.59472	4.7974	9.38782	O-LPE
pos	174	4.16_552.4019m/z	NA	552.402	1	4.1558	0.08725	14	0	0	Inf	Samples	EBlank	100 - 22.7	9320.28	8.35	12.8143	12.8772	12.9348	12.8007	12.8896	12.8937	3.95439e-05	3.41857e-05	3.02423e-05	12.9507	13.0069	13.0861	13.2992	13.3143	13.4283	3.53217	3	0	0	3.46573e-05	13.1149	13.1148	6.55745	12.9916	O-PC LPC
pos	175	5.13_673.5275m/z	NA	673.527	1	5.13292	0.148317	5	0	0	11.2716	Samples	EBlank	100 - 26.2	11254.6	7.26	13.146	13.2778	13.4303	13.2567	13.3623	13.5077	10.0707	9.89644	9.91473	13.4146	13.528	13.2991	13.4591	13.443	13.6141	9.00878	0	0	0	9.96061	13.3936	3.43299	11.6771	13.3619	SM;O2 EPC;O2
pos	176	5.25_383.3305m/z	NA	383.33	1	5.24633	0.0436333	105	0.000114658	0.000114531	12.2381	Samples	EBlank	100 - 14	1149.67	19.07	9.91848	10.2417	10.1134	10.1112	9.61872	9.51003	3.54426e-05	6.64582	5.98908	9.4348	9.52112	10.3168	10.2516	10.7673	10.3307	19.6086	1	0	0	4.21164	10.0377	5.82602	7.12465	9.9783	ST;O2
pos	177	5.26_608.4645m/z	NA	608.465	1	5.26378	0.157033	10	4.04802e-06	4.69777e-06	59.7865	Samples	EBlank	100 - 31.7	20602.4	5.27	13.8843	13.8833	13.9189	14.1409	13.9646	14.1948	9.77995	6.54334	8.44176	14.2955	14.2461	14.2493	14.3824	14.3241	14.4946	9.66835	0	0	0	8.25502	14.2659	6.01093	11.2605	14.1319	LPC O-LPE;O
pos	178	5.47_676.4907m/z	NA	676.491	1	5.47317	0.244283	52	3.61984e-10	5.80105e-10	803.37	Samples	EBlank	100 - 36.3	23499.4	2.22	14.2963	14.2871	14.2586	14.3709	14.3653	14.4673	3.62114e-05	3.51804e-05	6.05297	14.7041	14.822	14.7967	14.0738	14.3949	14.1634	5.3708	2	0	0	2.01768	14.4264	12.4087	8.22206	14.3837	PC PE
pos	179	5.48_762.5275m/z	NA	762.528	1	5.4819	0.0698	49	0	0	Inf	TQC	EBlank	100 - 22.6	2684.3	18.75	10.3759	11.315	11.142	11.2722	11.1767	11.3796	4.02077e-05	3.17684e-05	2.61513e-05	11.4162	11.5819	11.281	11.7928	10.992	11.1091	21.2929	3	0	0	3.27092e-05	11.2961	11.2961	5.64808	11.2032	PS
pos	180	5.53_717.5539m/z	NA	717.554	1	5.53423	0.0610667	24	0.000105028	0.000105248	14.9899	Samples	EBlank	100 - 12.7	2669.56	21.21	11.6135	11.4086	10.9325	10.6297	11.1138	11.4058	8.62925	8.04938	3.00475e-05	11.6268	11.2392	11.6343	10.8474	11.6577	11.1468	23.9632	1	0	0	5.55955	11.2926	5.73309	8.4261	11.2383	EPC;O3
pos	181	5.55_802.5948m/z	NA	802.595	1	5.55168	0.0610833	28	1.81538e-05	1.97615e-05	33.5076	TQC	EBlank	100 - 31.4	3616.83	16.63	12.009	11.2315	11.4108	11.8969	11.5552	11.8205	4.23495e-05	7.20701	6.78821	11.059	10.67	11.5964	11.8701	12.4541	12.2752	20.4798	1	0	0	4.66509	11.5881	6.92299	8.12658	11.621	O-PS
pos	182	5.58_762.5638m/z	NA	762.564	1	5.57787	0.12215	35	4.737e-10	7.50966e-10	948.912	Samples	EBlank	100 - 44.2	29677.4	2.6	14.6113	14.6983	14.6389	14.7058	14.6864	14.833	6.60358	3.24767e-05	6.57685	14.515	14.2466	14.494	15.1	15.3854	15.1169	5.42966	1	0	0	4.39349	14.7436	10.3501	9.56854	14.7196	O-PS
pos	183	5.58_383.3305m/z	NA	383.331	1	5.57787	0.130867	105	3.08313e-11	5.41217e-11	6.74332	TQC	EBlank	100 - 12.8	4604.32	6.83	11.9869	11.9209	12.1005	11.8531	12.0507	12.2415	9.2662	10.112	9.23986	11.8895	12.0118	12.0253	12.1651	12.3806	12.2198	9.70314	0	0	0	9.53936	12.0493	2.50993	10.7943	12.0375	ST;O2
pos	184	5.59_728.5223m/z	NA	728.522	1	5.58658	0.104683	95	0	0	219.393	Samples	EBlank	100 - 44.9 - 5.16	51539.6	4.57	15.4311	15.5103	15.3491	15.4587	15.5215	15.6162	7.99074	9.15141	7.05328	15.6898	15.5422	15.6471	15.6066	15.86	15.5891	6.29588	0	0	0	8.06514	15.5897	7.52459	11.8274	15.5354	PC PE
pos	185	5.67_778.5370m/z	NA	778.537	1	5.67383	0.104683	92	2.22062e-08	3.10889e-08	10.5337	Samples	EBlank	100 - 36.8	9248.18	9.51	13.0504	12.788	12.9864	12.7506	13.109	13.0642	10.5813	10.3334	8.68906	13.8553	13.6231	13.4466	12.2484	12.683	12.4177	10.2429	0	0	0	9.8679	12.9796	3.11173	11.4238	12.9689	PC PE
pos	186	5.71_678.5062m/z	NA	678.506	1	5.70873	0.20065	47	1.48992e-13	3.07468e-13	8480.37	Samples	EBlank	100 - 39.6	120013	2.62	16.5967	16.5859	16.6877	16.5717	16.6991	16.7887	4.14037e-05	5.58695e-05	4.02299e-05	16.9234	17.0994	17.0731	16.5758	16.8168	16.6936	5.96031	3	0	0	4.58344e-05	16.7976	16.7976	8.39884	16.7263	DG PC PE
pos	187	5.73_814.5593m/z	NA	814.559	1	5.72617	0.183217	61	0	0	16.8126	Samples	EBlank	100 - 33.1 - 0.764	17845.8	6.38	13.9706	14.0555	14.0117	13.92	13.9589	13.9381	10.1476	10.405	9.66986	14.0637	14.1668	14.0294	14.2262	14.0909	14.1752	3.49462	0	0	0	10.0741	14.0593	3.98519	12.0667	14.0176	PS
pos	188	5.79_795.5140m/z	NA	795.514	1	5.78725	0.1047	51	0	0	Inf	Samples	EBlank	100 - 30.7	6284	13.87	12.1728	12.2783	11.9351	12.5022	12.0857	12.5993	3.02693e-05	2.54257e-05	3.11913e-05	12.7257	12.402	12.6364	12.8612	12.4687	12.57	17.6201	3	0	0	2.89621e-05	12.5446	12.5446	6.27232	12.4034	PG
pos	189	5.83_728.5220m/z	NA	728.522	1	5.83087	0.488567	95	3.0565e-11	5.36918e-11	6819.81	Samples	EBlank	100 - 44.5	277569	1.8	17.8427	17.8424	17.8351	17.8257	17.8335	18.0297	2.70281e-05	2.73302e-05	3.22807e-05	18.1117	18.0335	18.1176	17.9577	18.2348	18.058	5.74789	3	0	0	2.88796e-05	18.0195	18.0195	9.00977	17.9438	PC PE
pos	190	5.94_804.5530m/z	NA	804.553	1	5.93555	0.226833	80	1.64574e-11	2.95527e-11	1657.56	Samples	EBlank	100 - 46.1 - 1.64	48299.4	2.52	15.2709	15.327	15.2847	15.3354	15.3576	15.4461	3.37889	3.37904e-05	7.37215	15.9051	15.789	15.809	15.0928	15.3803	15.1849	4.40233	1	0	0	3.58369	15.4608	11.8771	9.52224	15.3989	PC PE
pos	191	6.00_799.5479m/z	NA	799.548	1	5.99663	0.0698	41	3.98912e-08	5.45961e-08	3.47812	Samples	EBlank	100 - 26.8	5374.49	14.56	12.256	12.1854	12.0117	12.0002	12.4437	12.5781	10.0058	10.9558	9.90962	12.0132	12.6309	12.4894	12.4639	12.384	12.3174	16.3569	0	0	0	10.2904	12.3171	2.0267	11.3037	12.2815	PG
pos	192	6.04_1065.7036m/z	NA	1065.7	1	6.04025	0.0959667	6	1.40266e-10	2.33611e-10	371.882	Samples	EBlank	100 - 49.6 - 4.88	15526.4	12.56	13.7271	13.4869	13.6932	13.7885	13.643	13.7594	3.66317e-05	5.00659e-05	4.90517e-05	13.9544	13.7753	13.7705	14.1521	14.1276	13.7261	7.27588	3	0	0	4.52497e-05	13.8516	13.8516	6.92582	13.7673	Hex2HexNAcCer;O2 HexHexNAcCer;O2
pos	193	6.10_664.5270m/z	NA	664.527	1	6.10132	0.174483	13	0	0	Inf	Samples	EBlank	100 - 38.5	34694.6	3.59	14.7461	14.8038	14.7781	14.8154	14.9181	15.044	3.47551e-05	4.32487e-05	3.81613e-05	14.9004	15.0318	15.0354	15.0994	15.2219	15.2132	7.94365	3	0	0	3.87217e-05	15.0176	15.0176	7.50884	14.9343	O-PC O-PE
pos	194	6.15_742.5374m/z	NA	742.537	1	6.15367	0.122133	92	7.16123e-08	9.61186e-08	119.766	Samples	EBlank	100 - 28.7	6944.01	15.18	12.2999	12.3291	12.5011	11.9341	12.4004	12.863	7.38562	3.70373e-05	3.65465e-05	13.2547	12.5367	13.1657	12.4906	12.5794	12.258	21.2745	2	0	0	2.4619	12.6481	10.1862	7.55502	12.518	PC PE
pos	195	6.38_740.5582m/z	NA	740.558	1	6.3805	0.34025	77	3.62695e-10	5.80873e-10	825.808	Samples	EBlank	100 - 43.8 - 5.2	90682.3	2.43	16.1777	16.1917	16.254	16.2291	16.2185	16.353	4.74362e-05	6.38963	3.46244	16.4175	16.3152	16.4829	16.4105	16.7107	16.4818	4.44684	1	0	0	3.28404	16.4037	13.1197	9.84388	16.3205	O-PC O-PE
pos	196	6.44_818.5899m/z	NA	818.59	1	6.44157	0.279183	44	3.0992e-08	4.29091e-08	408.511	Samples	EBlank	100 - 41.4	37471.2	5.4	15.0981	14.9221	14.8862	15.0292	15.0194	15.1832	4.14079e-05	6.89545	4.6759e-05	14.9575	15.1025	14.8363	15.4805	15.4173	15.2929	7.64828	2	0	0	2.29851	15.1151	12.8166	8.7068	15.0691	PS
pos	197	6.47_764.5217m/z	NA	764.522	1	6.46773	0.148317	97	3.73879e-10	5.97637e-10	680.86	Samples	EBlank	100 - 37.8	17787.3	5.92	13.5543	13.5606	13.5633	13.7656	13.8303	13.8394	4.1776e-05	3.62404e-05	5.40044e-05	14.2425	14.3791	14.171	14.1219	13.7185	13.9928	9.76237	3	0	0	4.4007e-05	14.0382	14.0382	7.01914	13.8619	PC PE O-PE;O
pos	198	6.47_603.5342m/z	NA	603.534	1	6.46773	0.130867	14	0	0	Inf	Samples	EBlank	100 - 26.7	6052.89	14.49	11.9624	11.7752	11.8439	12.1235	12.0561	12.1059	3.58265e-05	4.06506e-05	3.3071e-05	12.8959	12.5862	12.477	12.5676	12.4587	12.3521	9.76728	3	0	0	3.6516e-05	12.4902	12.4902	6.24511	12.234	O-DG
pos	199	6.49_794.5687m/z	NA	794.569	1	6.48518	0.08725	101	0	0	15347.4	TQC	EBlank	100 - 22.3	6351.59	13.11	12.3108	12.4036	12.2393	12.2641	12.3857	12.7408	4.09181e-05	2.96548e-05	4.16951e-05	13.2382	12.8663	12.7056	12.0471	12.3096	11.8706	13.6971	3	0	0	3.74227e-05	12.4402	12.4401	6.22011	12.4155	PC PE
pos	200	6.50_806.5686m/z	NA	806.569	1	6.50263	0.558367	90	7.07145e-10	1.10083e-09	4691.2	Samples	EBlank	100 - 48.3 - 10.3	431584	2.02	18.4112	18.4559	18.5007	18.4884	18.5348	18.6698	7.58253	3.92898e-05	2.83817e-05	18.9831	18.9424	18.9207	18.371	18.5492	18.4283	6.31452	2	0	0	2.52753	18.6331	16.1055	10.5803	18.5716	PC PE
pos	201	6.51_828.5504m/z	NA	828.55	1	6.51137	0.0610833	81	0	0	Inf	TQC	EBlank	100 - 28.1	3282.2	13.44	11.509	11.1366	11.6214	11.7013	11.5937	11.6758	4.61601e-05	4.02142e-05	3.81527e-05	12.1235	12.2862	11.7505	10.62	11.631	10.199	13.174	3	0	0	4.1509e-05	11.369	11.369	5.68452	11.4543	PC
pos	202	6.52_792.5897m/z	NA	792.59	1	6.52008	0.104683	42	1.09086e-06	1.32621e-06	84.7869	TQC	EBlank	100 - 35.7	9373.55	10.42	12.768	13.0065	13.2378	12.9555	13.0309	13.2953	5.0862e-05	8.27491	3.47961e-05	13.0708	12.9293	13.2198	12.9748	13.529	13.3002	13.3287	2	0	0	2.75833	13.1046	10.3463	7.93147	13.0768	O-PC
pos	203	6.57_788.5764m/z	NA	788.576	1	6.57243	0.122133	21	0	0	Inf	Samples	EBlank	100 - 22.1	16524.8	11.81	13.7184	13.3921	13.1926	13.5128	13.3445	13.5435	2.2637e-05	4.78105e-05	4.24419e-05	13.8574	14.0023	14.1875	13.7242	14.1655	14.113	12.654	3	0	0	3.76298e-05	13.9423	13.9422	6.97115	13.6965	O-PS
pos	204	6.64_764.5214m/z	NA	764.521	1	6.64223	0.174483	97	0	0	Inf	Samples	EBlank	100 - 44.8	90658	2.55	15.9879	16.009	16.0895	16.101	16.1118	16.3001	2.68403e-05	3.64205e-05	3.93793e-05	16.6062	16.7961	16.7588	16.1967	16.0108	16.2538	7.92456	3	0	0	3.42134e-05	16.371	16.371	8.18554	16.2354	PC PE O-PE;O
pos	205	6.65_704.5588m/z	NA	704.559	1	6.65095	0.139583	28	0	0	50.8238	Samples	EBlank	100 - 24.7	22974.1	12.02	14.0185	14.284	14.4374	14.1749	14.0405	14.3039	9.14415	8.34952	8.76981	14.1183	14.4716	14.1266	14.4673	14.8631	14.7709	11.3065	0	0	0	8.75449	14.4036	5.64907	11.579	14.3067	O-PC O-PE
pos	206	6.75_770.5681m/z	NA	770.568	1	6.74692	0.34025	85	0	0	104.104	Samples	EBlank	100 - 34.8	71721.4	6.14	15.844	15.8832	15.8539	15.7295	15.8702	16.0414	9.03983	9.49624	9.63051	16.3434	16.0747	16.1092	15.8682	16.2892	16.084	7.05964	0	0	0	9.38886	16.0621	6.6732	12.7255	15.9662	PC PE
pos	207	6.78_796.5241m/z	NA	796.524	1	6.78182	0.383867	61	5.77094e-13	1.1566e-12	24621	Samples	EBlank	100 - 45.8 - 7.99 - 0.427	697642	2.22	19.1148	19.0592	19.1538	19.1441	19.1911	19.2714	3.57531e-05	3.75359e-05	5.5371	19.2539	19.1961	19.2981	19.399	19.7242	19.5745	5.01823	2	0	0	1.84572	19.3416	17.4959	10.5937	19.2487	SHexCer;O3
pos	208	6.82_720.5532m/z	NA	720.553	1	6.81672	0.209383	46	1.74468e-11	3.12845e-11	1600.9	Samples	EBlank	100 - 33.1 - 1.57	75683	5.2	15.9588	15.8373	15.8576	15.8807	15.8768	16.1655	3.29094e-05	8.16216	3.01476e-05	16.3404	16.5277	16.6647	15.6464	15.8432	15.9345	8.9762	2	0	0	2.72074	16.0934	13.3727	9.40709	16.0114	PC PENMe2 PE
pos	209	6.82_704.5585m/z	NA	704.558	1	6.81672	0.174483	28	7.48335e-12	1.39482e-11	2027.24	Samples	EBlank	100 - 30.2	39799.1	4.83	14.9644	14.8952	14.9423	14.8459	14.9942	15.0306	3.58518	5.14353	5.53961	15.2158	15.0021	15.2286	15.2959	15.4835	15.4418	4.61779	0	0	0	4.7561	15.2119	10.4558	9.984	15.0787	O-PC O-PE
pos	210	6.87_796.5837m/z	NA	796.584	1	6.86907	0.08725	98	1.16052e-12	2.28382e-12	1350.69	Samples	EBlank	100 - 35.5	10438.9	15.92	12.7003	13.0631	12.6442	13.0147	13.0375	13.2732	4.07606e-05	4.75556e-05	4.0831e-05	13.8881	13.0559	13.5187	12.9759	13.4602	12.9848	16.2534	3	0	0	4.30491e-05	13.2479	13.2478	6.62396	13.1017	PC PE
pos	211	6.90_892.6529m/z	NA	892.653	1	6.90395	0.0610667	7	2.81704e-05	3.00199e-05	28.3171	Samples	EBlank	100 - 41	5094.1	19.08	11.8054	11.5144	11.799	12.115	11.138	12.0161	3.90439e-05	1.70959e-05	7.87863	12.2472	12.197	11.1069	12.6903	12.8744	12.2764	22.9035	2	0	0	2.62623	12.166	9.53976	7.39611	11.9487	SHexCer;O2
pos	212	6.95_770.5681m/z	NA	770.568	1	6.94758	0.261733	85	0	0	68.3691	Samples	EBlank	100 - 42.7 - 4.13	98203.6	4.63	16.3016	16.3245	16.3265	16.2641	16.4313	16.6243	10.4851	10.5456	10.8024	16.6902	16.6312	16.6683	16.4133	16.6446	16.457	9.64961	0	0	0	10.611	16.518	5.90699	13.5645	16.4484	PC PE
pos	213	6.97_762.5991m/z	NA	762.599	1	6.96503	0.130867	38	3.6031e-11	6.28525e-11	547.358	Samples	EBlank	100 - 27.6	11997	14.85	13.146	13.4588	13.4481	13.3862	13.5705	13.2167	2.4112e-05	2.72346e-05	7.04613	13.0199	13.2204	13.1487	14.1588	13.9445	13.4712	10.9033	2	0	0	2.34873	13.4279	11.0791	7.88829	13.3994	PC PE PENMe
pos	214	7.02_800.6269m/z	NA	800.627	1	7.01737	0.1396	3	3.4496e-10	5.53887e-10	961.057	Samples	EBlank	100 - 38.5	24733	11.77	14.0048	14.1481	14.0501	14.0282	14.4982	14.4154	4.56382e-05	3.16341e-05	4.83002	14.3454	13.7356	14.5318	14.6712	15.2284	14.7182	15.3303	2	0	0	1.61003	14.4724	12.8623	8.0412	14.3316	MGDG
pos	215	7.02_736.5843m/z	NA	736.584	1	7.01737	0.08725	24	0	0	Inf	Samples	EBlank	100 - 18.2	5270.92	18.59	12.1687	12.0975	12.1927	11.4931	12.4482	11.8886	2.96434e-05	3.63798e-05	3.26265e-05	12.2533	11.7971	12.3585	12.4149	12.5977	12.647	21.136	3	0	0	3.28832e-05	12.2787	12.2787	6.13936	12.1634	DG
pos	216	7.03_816.5904m/z	NA	816.59	1	7.0261	0.122133	28	0	0	Inf	Samples	EBlank	100 - 43.5	16839.8	11.15	13.7008	14.0356	13.839	13.6266	13.5819	14.1073	4.58919e-05	4.60511e-05	2.95221e-05	14.1883	14.1647	13.9673	13.7903	14.2485	13.8594	15.3743	3	0	0	4.04884e-05	13.9704	13.9703	6.9852	13.8928	O-PC
pos	217	7.08_751.5365m/z	NA	751.536	1	7.07845	0.05235	9	1.54863e-10	2.56556e-10	327.099	Samples	EBlank	100	1830.17	33.51	10.1995	10.0726	9.9966	9.93766	9.34862	9.52086	4.35507e-05	2.48061	0.0204518	10.3246	11.67	11.2117	10.8633	9.1136	10.6455	21.7054	1	0	0	0.833702	10.572	9.73834	5.70287	10.209	MGDG
pos	218	7.13_818.6049m/z	NA	818.605	1	7.13078	0.3577	37	0	0	100.856	Samples	EBlank	100 - 50.7 - 9.93 - 0.166	324957	2.08	18.0271	18.0405	18.02	18.008	18.106	18.2518	11.6475	11.5652	12.0827	18.2188	18.2456	18.1716	18.2367	18.5932	18.3957	6.69755	0	0	0	11.7652	18.2442	6.47903	15.0047	18.1599	O-PC
pos	219	7.13_796.5842m/z	NA	796.584	1	7.13078	0.296617	98	0	0	Inf	Samples	EBlank	100 - 48.3 - 6.67	112306	2.6	16.5423	16.4829	16.4937	16.5282	16.5773	16.6166	4.27249e-05	3.84364e-05	4.71405e-05	16.8736	16.8028	16.7332	16.6594	16.8685	16.7448	3.52716	3	0	0	4.27673e-05	16.7143	16.7143	8.35719	16.6273	PC PE
pos	220	7.17_792.5896m/z	NA	792.59	1	7.16568	0.148317	42	4.55433e-10	7.2384e-10	1681.38	Samples	EBlank	100 - 49.2	90702.5	2.07	16.2048	16.2209	16.2967	16.2122	16.2422	16.4109	3.65243e-05	2.8739e-05	7.3626	16.5305	16.4847	16.4263	16.2917	16.6218	16.4746	5.64001	2	0	0	2.45422	16.4055	13.9513	9.42988	16.3351	O-PC
pos	221	7.24_700.5273m/z	NA	700.527	1	7.23548	0.122133	65	3.44057e-08	4.73475e-08	390.748	Samples	EBlank	100 - 41.3	33667.8	5.46	14.4878	14.5346	14.5392	14.5693	14.4173	14.84	3.4291e-05	8.25971	3.41106e-05	14.9819	15.0219	15.1593	15.0469	15.0829	14.954	10.6281	2	0	0	2.75326	14.9751	12.2218	8.86418	14.7699	O-PE
pos	222	7.24_762.5996m/z	NA	762.6	1	7.2442	0.2181	41	3.86047e-12	7.37116e-12	1798.51	Samples	EBlank	100 - 38 - 0.376	37353.8	5.95	14.8624	14.9174	14.8816	14.9797	15.1232	15.2099	3.54482e-05	6.98195	3.67509e-05	14.7936	14.736	14.9682	15.4053	15.623	15.4225	10.0141	2	0	0	2.32734	15.092	12.7647	8.70968	15.0439	PC PE PENMe
pos	223	7.28_772.5245m/z	NA	772.525	1	7.2791	0.226817	55	0	0	Inf	Samples	EBlank	100 - 39.7	58092.5	5.61	15.4679	15.4622	15.3179	15.4634	15.5468	15.5566	2.95104e-05	2.62963e-05	3.8608e-05	15.6664	15.7285	16.0853	15.6769	15.8308	15.9388	5.80513	3	0	0	3.14716e-05	15.7551	15.755	7.87754	15.6121	O-PE
pos	224	7.31_776.5589m/z	NA	776.559	1	7.30528	0.148317	49	0	0	7.02744	Samples	EBlank	100 - 40.3 - 3.04	54933.2	7.54	15.3652	15.1154	15.2326	15.2498	15.3876	15.6098	12.9949	12.8245	12.9005	15.7746	15.8909	15.8158	15.7903	15.5147	15.6637	12.1445	0	0	0	12.9066	15.6756	2.76902	14.2911	15.5012	O-PE
pos	225	7.33_676.5271m/z	NA	676.527	1	7.33145	0.139583	43	0	0	Inf	Samples	EBlank	100 - 34.1	34103.1	5.08	14.4972	14.2787	14.4619	14.3961	14.4606	14.6677	4.25266e-05	3.69062e-05	2.93482e-05	15.1741	15.2205	15.2784	14.8159	14.8796	14.9204	8.95985	3	0	0	3.62603e-05	14.9821	14.9821	7.49107	14.7212	O-PC O-PE
pos	226	7.38_757.6208m/z	NA	757.621	1	7.37507	0.1832	3	4.08445e-06	4.73565e-06	126.873	Samples	EBlank	100 - 45.2 - 3.18	70292.7	3.68	15.7553	15.7655	15.7529	15.8076	15.9757	15.8639	8.54673	3.9326e-05	8.20314	16.1319	16.0463	16.1232	16.1145	16.1522	16.0601	6.21332	1	0	0	5.5833	16.0387	10.4554	10.811	15.9294	SM;O2
pos	227	7.39_834.6002m/z	NA	834.6	1	7.39252	0.226833	51	0	0	16.3984	Samples	EBlank	100 - 48.8 - 7.21	187270	4.61	17.2363	17.2448	17.1011	17.1777	17.3468	17.3631	13.4272	13.3015	13.5189	17.6484	17.5772	17.6699	17.22	17.5909	17.3552	6.87584	0	0	0	13.4158	17.4442	4.02837	15.43	17.3446	PC PE
pos	228	7.40_820.6203m/z	NA	820.62	1	7.40125	0.200667	43	0	0	12388.2	Samples	EBlank	100 - 55.4 - 12.9	289192	5.26	17.668	17.845	17.7965	17.8062	17.99	18.0274	5.30477	3.28237	5.46866	18.0945	17.9214	17.9959	18.08	18.4447	18.2938	9.25477	0	0	0	4.68527	18.0723	13.3871	11.3788	17.9639	O-PC
pos	229	7.45_674.5113m/z	NA	674.511	1	7.45358	0.139583	56	0	0	112.434	Samples	EBlank	100 - 14.9	25933	12.42	13.6944	13.8064	13.9933	14.041	13.7794	14.0331	8.32166	6.9734	7.50812	14.7513	14.4805	14.7087	14.5551	14.5413	14.9099	10.2485	0	0	0	7.60106	14.5917	6.99068	11.0964	14.2415	O-PE
pos	230	7.46_752.5588m/z	NA	752.559	1	7.46232	0.113417	65	3.06275e-10	4.94308e-10	2696.87	Samples	EBlank	100 - 45.7 - 4.12	178511	3.79	16.9022	16.9324	16.8751	17.0322	16.9179	17.1486	7.00421	3.50607e-05	3.62455e-05	17.4952	17.5748	17.6302	17.3362	17.2889	17.3231	7.39314	2	0	0	2.33476	17.3754	15.0406	9.85506	17.1717	O-PE
pos	231	7.48_766.5710m/z	NA	766.571	1	7.47977	0.410033	60	7.70495e-14	1.61941e-13	18295.1	TQC	EBlank	100 - 39.6	312759	4.2	18.0692	18.0557	18.0033	18.0377	18.1738	18.2064	3.14978e-05	2.99592e-05	6.69069	17.9369	17.7721	17.8079	18.4318	18.6984	18.6187	5.65212	2	0	0	2.23025	18.1449	15.9147	10.1876	18.118	O-PC
pos	232	7.50_860.6153m/z	NA	860.615	1	7.49722	0.174483	63	1.26074e-11	2.27863e-11	1139.5	Samples	EBlank	100 - 13.8	26597.3	19.18	14.1185	14.1305	14.1645	14.1612	14.0232	14.8577	2.74882e-05	4.03124e-05	3.98845e-05	15.003	15.0575	14.8081	13.9252	14.6973	14.4542	24.7053	3	0	0	3.5895e-05	14.5915	14.5915	7.29577	14.4171	PC
pos	233	7.53_776.5583m/z	NA	776.558	1	7.5321	0.191933	49	3.33067e-16	7.92527e-16	8.43015	Samples	EBlank	100 - 31.4	65341.3	6.17	15.2833	15.534	15.4243	15.2899	15.4173	15.6146	12.8862	13.061	12.8974	16.0287	16.0919	16.1886	16.139	15.4299	15.9602	9.17455	0	0	0	12.9482	15.907	2.9588	14.4276	15.6671	O-PE
pos	234	7.54_700.5266m/z	NA	700.527	1	7.54083	0.37515	65	0	0	567.516	Samples	EBlank	100 - 33.6	195046	3.24	16.9489	16.9762	17.0111	16.9329	17.0479	17.1995	7.44739	9.37731	7.88362	17.6398	17.6418	17.7651	17.5148	17.3313	17.5153	7.00171	0	0	0	8.23611	17.5019	9.26583	12.869	17.2607	O-PE
pos	235	7.58_792.5526m/z	NA	792.553	1	7.57573	0.174483	110	0	0	33.6962	Samples	EBlank	100 - 45.4 - 8.4	212165	5.01	17.1887	17.2275	17.1756	17.2624	17.3574	17.4483	12.9002	12.3833	13.0221	17.7332	17.7859	17.9639	17.5562	17.3613	17.6963	7.53661	0	0	0	12.7686	17.6168	4.8482	15.1927	17.4467	PC PE O-PE;O
pos	236	7.58_772.5237m/z	NA	772.524	1	7.57573	0.13085	53	0	0	Inf	Samples	EBlank	100 - 20.2	15983.2	22.34	14.0414	13.7281	13.4997	13.6182	14.1082	14.1625	3.57842e-05	2.85458e-05	3.76934e-05	14.1538	14.3839	14.5255	13.4243	12.9395	13.7253	19.0217	3	0	0	3.40078e-05	13.7927	13.7926	6.89635	13.8262	O-PE
pos	237	7.62_778.5739m/z	NA	778.574	1	7.61935	0.15705	50	0	0	Inf	Samples	EBlank	100 - 35.5	36721.8	9.88	14.4912	14.5817	14.6831	14.7776	14.9596	14.741	3.44609e-05	4.8909e-05	4.09523e-05	15.2455	15.2391	15.321	15.1149	15.0198	15.0299	11.4458	3	0	0	4.14407e-05	15.0957	15.0956	7.54785	14.9007	O-PE
pos	238	7.63_742.5372m/z	NA	742.537	1	7.62808	0.23555	92	0	0	Inf	Samples	EBlank	100 - 40.3	211234	4.78	17.147	17.2626	17.2025	17.2544	17.2808	17.4108	2.98911e-05	3.07343e-05	2.48554e-05	17.6374	17.7188	17.9013	17.6858	17.5469	17.6234	6.24741	3	0	0	2.84936e-05	17.6196	17.6195	8.80979	17.4396	PC PE
pos	239	7.65_748.5841m/z	NA	748.584	1	7.65425	0.148317	38	0	0	Inf	Samples	EBlank	100 - 26.2	35430.2	12.88	14.6915	14.7284	14.4966	14.8052	14.7135	14.5396	4.71332e-05	3.43812e-05	4.37806e-05	15.0437	15.3864	15.4037	14.9916	15.0659	14.6709	8.11683	3	0	0	4.1765e-05	15.0277	15.0276	7.51385	14.8451	PC PE
pos	240	7.77_758.6052m/z	NA	758.605	1	7.76767	0.392583	57	4.03011e-14	8.60037e-14	764.526	Samples	EBlank	100 - 40.6	145308	3.13	16.8522	16.9896	16.9713	16.927	17.0381	17.0825	7.65304	6.98967	9.02566	16.8618	16.7982	16.7344	17.2895	17.5775	17.4578	5.60299	0	0	0	7.88946	17.0538	9.16434	12.4716	17.0153	O-PC O-PE
pos	241	7.78_540.5346m/z	NA	540.535	1	7.77638	0.165767	1	5.05163e-12	9.53644e-12	1773.4	Samples	EBlank	100 - 31.6	52224.5	3.43	15.2982	15.4298	15.3718	15.4189	15.47	15.6039	6.48701	4.61258	5.55415	14.9718	15.2187	15.3833	15.987	16.172	15.9588	7.23602	0	0	0	5.55125	15.5492	9.99796	10.5502	15.4907	Cer;O2
pos	242	7.79_824.6156m/z	NA	824.616	1	7.79383	0.165767	67	0	0	Inf	Samples	EBlank	100 - 41.6	33209.4	8.86	14.8469	14.8519	14.7026	14.792	14.8292	15.1494	1.88547e-05	3.85592e-05	4.17841e-05	14.8119	14.7822	14.9043	15.2198	15.1201	15.2337	11.1078	3	0	0	3.3066e-05	14.946	14.9459	7.47299	14.904	PC PE
pos	243	7.80_748.5842m/z	NA	748.584	1	7.80257	0.139583	38	1.11022e-15	2.56851e-15	11384	Samples	EBlank	100 - 29.3	24081.2	14.07	14.4287	14.4524	14.2461	14.0912	14.4042	14.4208	3.11821e-05	3.78376	3.92435e-05	14.7676	14.9247	15.2144	13.7481	14.0243	14.0385	9.43881	2	0	0	1.26128	14.3869	13.1256	7.82408	14.3637	PC PE
pos	244	7.81_836.6155m/z	NA	836.616	1	7.81128	0.81135	64	1.80898e-11	3.23678e-11	3699.84	Samples	EBlank	100 - 51.7 - 10.3	1.26312e+06	1.46	19.987	19.9936	20.0454	20.0487	20.0645	20.2172	1.53956	9.33826	7.53218	20.244	20.1757	20.2349	20.2189	20.4498	20.3075	5.97412	0	0	0	6.13667	20.2058	14.0691	13.1712	20.1326	PC
pos	245	7.82_738.5423m/z	NA	738.542	1	7.82002	0.0959667	53	5.45172e-10	8.61543e-10	248.41	Samples	EBlank	100 - 21	9359.53	21.57	12.3807	12.2017	12.3451	12.9144	12.338	12.8827	2.0911e-05	4.33909e-05	4.376e-05	13.2702	13.8101	13.4435	12.5075	13.1911	12.498	22.2668	3	0	0	3.60206e-05	13.054	13.054	6.52703	12.7822	O-PC
pos	246	7.83_758.5684m/z	NA	758.568	1	7.82873	0.104683	88	0	0	Inf	TQC	EBlank	100 - 22.2	8560.51	21.84	12.8717	12.8542	13.2168	13.0769	13.0533	13.3575	4.23863e-05	2.6075e-05	3.93373e-05	12.7523	12.4695	12.61	12.957	13.5119	13.1309	13.7035	3	0	0	3.59329e-05	12.8392	12.8392	6.41962	12.9555	PC PENMe PE
pos	247	7.85_858.5975m/z	NA	858.597	1	7.84618	0.0785167	60	0	0	Inf	Samples	EBlank	100 - 25.2	7803.24	14.1	12.3833	12.0672	12.5278	12.3436	12.5151	12.9267	2.84648e-05	3.59123e-05	4.11289e-05	12.7092	13.0147	13.0653	12.1675	13.3387	13.0786	20.323	3	0	0	3.51687e-05	12.8296	12.8296	6.41482	12.6451	PC
pos	248	7.90_818.6037m/z	NA	818.604	1	7.89853	0.218117	48	0	0	Inf	Samples	EBlank	100 - 48.3	59845.4	3.72	15.3744	15.512	15.4992	15.5254	15.5432	15.7615	3.7178e-05	3.97168e-05	2.89429e-05	15.7313	15.6813	15.7145	15.8443	16.183	16.0351	9.00099	3	0	0	3.52792e-05	15.7988	15.7988	7.89944	15.6674	O-PC
pos	249	7.94_796.6206m/z	NA	796.621	1	7.94215	0.3577	55	0	0	113.707	Samples	EBlank	100 - 50 - 13.7 - 0.0624	996046	1.62	19.6209	19.6459	19.6556	19.7158	19.6961	19.8227	13.0533	13.2384	13.0577	19.7633	19.7003	19.7507	19.9894	20.2321	20.0846	5.12767	0	0	0	13.1164	19.854	6.73756	16.4852	19.7734	O-PC
pos	250	7.99_820.6205m/z	NA	820.62	1	7.98577	0.253017	43	0	0	471.351	Samples	EBlank	100 - 47.1 - 6.47	139779	4.69	16.859	16.8592	16.7795	16.9719	16.9058	16.9803	8.27497	8.50775	8.41704	16.9533	16.955	16.9661	17.0973	17.3774	17.2003	5.27384	0	0	0	8.39992	17.0255	8.62558	12.7127	16.9591	O-PC
pos	251	8.04_794.5686m/z	NA	794.569	1	8.03812	0.148317	101	0	0	Inf	Samples	EBlank	100 - 47.4 - 0.0705	43106	7.55	14.9671	14.9215	15.0168	15.0143	14.9125	15.1008	3.82019e-05	3.28025e-05	4.96821e-05	15.289	15.5013	15.7271	15.2591	15.1084	15.4074	4.92725	3	0	0	4.02289e-05	15.316	15.316	7.65802	15.1524	PC PE
pos	252	8.07_804.6581m/z	NA	804.658	1	8.07302	0.59325	3	0	0	Inf	Samples	EBlank	100 - 48.5 - 11.6	795469	4.87	19.0046	18.9848	19.0351	19.0554	19.0851	19.3723	4.49599e-05	4.67573e-05	2.64971e-05	18.744	18.6661	19.0619	19.9204	20.267	20.1457	10.618	3	0	0	3.94048e-05	19.4014	19.4014	9.70074	19.2455	HexCer;O4
pos	253	8.14_822.6363m/z	NA	822.636	1	8.14282	0.209383	41	0	0	Inf	Samples	EBlank	100 - 50.6 - 10.6	204216	3.66	17.325	17.3604	17.306	17.4949	17.4532	17.5488	4.12425e-05	3.79007e-05	4.05819e-05	17.442	17.4484	17.4372	17.6078	17.9436	17.909	6.87607	3	0	0	3.99084e-05	17.5653	17.5652	8.78266	17.49	O-PC
pos	254	8.20_870.6689m/z	NA	870.669	1	8.19515	0.392583	14	4.39426e-12	8.33318e-12	3959.81	Samples	EBlank	100 - 49.5 - 18.4	153614	4.4	16.6515	16.6555	16.6906	16.6916	16.7587	16.9992	1.69975e-05	4.78644e-05	4.36543e-05	16.5208	16.3806	16.7548	17.5271	17.8671	17.6922	9.7338	3	0	0	3.6172e-05	17.0577	17.0577	8.52889	16.8995	HexCer;O5
pos	255	8.20_862.6310m/z	NA	862.631	1	8.20388	0.174483	47	0	0	153.097	Samples	EBlank	100 - 50.8 - 1.6	39634.3	7.05	14.9901	15.1675	14.8533	15.025	15.1623	15.2473	8.22805	8.34224	8.05228	15.3227	15.1041	14.901	15.3309	15.5791	15.3664	9.86467	0	0	0	8.20752	15.2013	6.99378	11.7044	15.1378	PC
pos	256	8.22_820.6207m/z	NA	820.621	1	8.22133	0.157033	37	0	0	64.306	Samples	EBlank	100 - 43.4	28732.8	4.68	14.5631	14.7301	14.5577	14.6313	14.7266	14.5593	9.19022	8.35916	9.19987	14.9209	14.752	14.8126	14.7422	14.8738	14.7801	5.77869	0	0	0	8.91641	14.7476	5.83114	11.832	14.6878	O-PC
pos	257	8.24_759.6367m/z	NA	759.637	1	8.23878	0.331533	2	1.86858e-11	3.33628e-11	2400.06	Samples	EBlank	100 - 45 - 6.9	114982	1.11	16.4652	16.5021	16.5147	16.4936	16.5278	16.6539	3.30012e-05	3.21269	3.55561e-05	16.6799	16.8748	17.0862	16.6567	16.64	16.8828	4.70916	2	0	0	1.07092	16.7374	15.6664	8.90414	16.6318	SM;O2
pos	258	8.26_778.5738m/z	NA	778.574	1	8.26495	0.226833	50	5.84677e-09	8.50915e-09	671.457	Samples	EBlank	100 - 47.3 - 5.24	138522	5.2	16.6331	16.5823	16.6445	16.6857	16.7961	16.7489	3.28721e-05	8.38944	8.70252	17.0733	17.1109	17.1035	17.0739	16.9285	17.1905	5.51605	1	0	0	5.69733	17.014	11.3167	11.3557	16.8479	O-PE
pos	259	8.28_731.5682m/z	NA	731.568	1	8.2824	0.104683	18	2.44145e-06	2.87869e-06	29.9712	Samples	EBlank	100	1284.19	31.96	9.47022	9.70723	9.93615	9.56717	10.0973	10.0946	7.04926	7.04422	3.4447e-05	9.61629	9.87355	10.6266	9.24104	10.7779	11.0386	18.4685	1	0	0	4.69784	10.1296	5.43178	7.41372	9.97086	EPC;O3
pos	260	8.32_734.6052m/z	NA	734.605	1	8.3173	0.122133	37	0	0	Inf	Samples	EBlank	100 - 29.9	9995.45	8.41	13.0622	12.9654	13.1302	13.0628	13.069	13.1906	3.65195e-05	4.78215e-05	2.11125e-05	13.0567	13.0172	13.1499	13.3661	13.5699	13.5096	5.24296	3	0	0	3.51512e-05	13.2122	13.2122	6.60611	13.1461	O-PC O-PE
pos	261	8.33_822.6364m/z	NA	822.636	1	8.33475	0.296617	41	2.09832e-14	4.53197e-14	20788.6	Samples	EBlank	100 - 52 - 11.9	223626	2.41	17.4717	17.5129	17.565	17.551	17.5719	17.726	2.61906e-05	4.65133e-05	6.03059	17.6529	17.5323	17.6612	17.7604	18.0776	17.9161	6.18094	2	0	0	2.01022	17.7007	15.6905	9.85547	17.6336	O-PC
pos	262	8.35_702.5431m/z	NA	702.543	1	8.3522	0.209383	60	0	0	7.13801	Samples	EBlank	100 - 32.6	321030	3.11	17.7224	17.7462	17.8074	17.7714	17.8654	17.9829	15.5232	15.6357	15.3984	18.219	18.2453	18.3892	18.2908	18.2617	18.3589	6.82408	0	0	0	15.5191	18.2281	2.70901	16.8736	18.022	O-PC O-PE
pos	263	8.37_784.5820m/z	NA	784.582	1	8.36963	0.183217	86	8.00404e-12	1.48524e-11	1363.23	Samples	EBlank	100 - 45	35019	2.69	14.8245	14.8238	14.8447	14.8107	14.8605	15.0349	1.78222e-05	2.50133e-05	2.55953e-05	14.7662	15.0961	15.1948	15.0859	15.2408	15.1735	6.10079	3	0	0	2.28103e-05	15.0268	15.0268	7.51343	14.9467	PC PE
pos	264	8.40_780.5900m/z	NA	780.59	1	8.39582	0.174483	65	8.30336e-13	1.6483e-12	2680.31	Samples	EBlank	100 - 46.6 - 0.518	34129.4	6.88	14.6027	14.6384	14.6791	14.6827	14.7517	14.7493	4.14792e-05	3.66278e-05	4.26573e-05	15.0394	15.171	15.184	14.945	14.9081	15.0963	4.10447	3	0	0	4.02547e-05	14.9913	14.9912	7.49565	14.8376	O-PE
pos	265	8.41_770.5685m/z	NA	770.569	1	8.41327	0.497283	85	0	0	229.295	Samples	EBlank	100 - 44.3	187479	2.78	16.9707	17.0003	16.9598	17.004	17.0161	17.1829	9.6057	9.85895	9.95902	17.5364	17.5804	17.7695	17.4605	17.2922	17.4172	5.87109	0	0	0	9.80789	17.4433	7.63542	13.6256	17.2328	PC PE
pos	266	8.43_740.5583m/z	NA	740.558	1	8.43072	0.148317	77	1.29647e-08	1.84815e-08	339.619	Samples	EBlank	100 - 39.7 - 0.531	16744	8.17	13.4875	13.5671	13.2223	13.6062	13.5729	13.8005	3.97905e-05	7.23187	2.68948e-05	13.9808	14.2168	14.1294	13.9734	13.9739	13.9087	12.7029	2	0	0	2.41065	13.9645	11.5538	8.18755	13.7536	O-PC O-PE
pos	267	8.52_742.5737m/z	NA	742.574	1	8.51795	0.0785167	59	3.1719e-09	4.70377e-09	97.5348	Samples	EBlank	100 - 32	4112.05	19.22	11.2521	11.3892	11.6746	10.7985	11.3971	11.7727	3.96393e-05	3.69821e-05	3.98282e-05	12.2287	11.6087	12.4518	12.0219	11.2171	12.1458	22.4285	3	0	0	3.88165e-05	11.8796	11.8796	5.93982	11.6302	O-PC O-PE
pos	268	8.53_870.6687m/z	NA	870.669	1	8.52668	0.191933	14	6.42311e-10	1.0024e-09	1527.67	Samples	EBlank	100 - 51 - 35.6 - 9.47	75101.2	5.07	15.6557	15.7829	15.7814	15.6618	15.6854	15.9983	5.93823	3.83875e-05	7.16197	15.6556	15.5013	15.8531	16.4876	16.7194	16.5634	9.38191	1	0	0	4.36675	16.064	11.6973	10.2154	15.9125	HexCer;O5
pos	269	8.59_780.5899m/z	NA	780.59	1	8.58775	0.191933	65	5.50507e-10	8.68876e-10	1224.15	Samples	EBlank	100 - 45 - 2.73	59191.5	5.11	15.1298	15.2846	15.2304	15.4081	15.3539	15.5295	6.25583	2.7194e-05	7.76631	15.7145	15.7747	16.0206	15.8486	15.8557	15.9034	9.76393	1	0	0	4.67406	15.7869	11.1128	10.2305	15.5548	O-PE
pos	270	8.61_822.6572m/z	NA	822.657	1	8.61392	0.244283	37	0	0	Inf	Samples	EBlank	100 - 48 - 10.5	219662	2.42	17.3592	17.3678	17.3959	17.4179	17.4624	17.6275	3.35041e-05	4.15507e-05	4.07337e-05	17.5243	17.7202	17.8376	17.7154	17.7536	17.9111	7.20421	3	0	0	3.85962e-05	17.6777	17.6776	8.83886	17.5581	TG
pos	271	8.63_754.5742m/z	NA	754.574	1	8.63137	0.5758	76	6.44755e-11	1.10093e-10	7728.83	Samples	EBlank	100 - 47.9 - 5.51	423879	3.05	18.1864	18.2232	18.1941	18.1672	18.2326	18.3955	4.04248e-05	4.6649e-05	3.56993e-05	18.5635	18.6068	18.6853	18.7887	18.7081	18.8131	5.98315	3	0	0	4.09244e-05	18.6282	18.6282	9.31412	18.4307	O-PC O-PE
pos	272	8.67_820.6178m/z	NA	820.618	1	8.66627	0.0610667	43	6.21725e-15	1.38585e-14	38.4793	Samples	EBlank	100 - 25.2	4434.41	17.96	11.1493	11.6346	11.9102	11.4048	11.4738	11.449	6.37901	7.54008	6.53408	11.3388	11.6451	11.7119	12.3771	12.9316	12.1715	18.0753	0	0	0	6.81773	11.9633	5.14555	9.3905	11.7334	O-PC
pos	273	8.68_796.5843m/z	NA	796.584	1	8.68372	0.296617	98	3.23367e-08	4.46721e-08	558.354	Samples	EBlank	100 - 45.1 - 4.41	106938	3.13	16.1424	16.1602	16.1418	16.2291	16.2643	16.3811	7.28699	3.89566e-05	5.03221e-05	16.6126	16.7084	16.8783	16.7313	16.6095	16.6933	6.64095	2	0	0	2.42902	16.6395	14.2105	9.53427	16.4297	PC PE
pos	274	8.88_786.6369m/z	NA	786.637	1	8.87565	0.183217	30	0	0	Inf	Samples	EBlank	100 - 22.8	15768.6	14.43	13.5073	13.8579	13.6066	13.5804	13.6129	13.7882	4.27311e-05	2.35169e-05	2.41516e-05	13.528	13.5332	13.5826	14.1146	14.39	14.2968	9.51489	3	0	0	3.01332e-05	13.8415	13.8414	6.92075	13.7502	O-PC O-PE
pos	275	8.88_796.5846m/z	NA	796.585	1	8.88438	0.130867	98	0	0	Inf	Samples	EBlank	100 - 34.8	12382.6	3.38	12.9481	13.0062	12.978	13.0638	13.1162	13.176	4.21615e-05	3.75836e-05	3.77457e-05	13.2326	13.4008	13.9742	13.6737	13.632	13.5623	6.08894	3	0	0	3.91636e-05	13.5132	13.5132	6.75664	13.2807	PC PE
pos	276	8.94_584.5245m/z	NA	584.524	1	8.93672	0.130867	7	1.43679e-08	2.03888e-08	179.343	TQC	EBlank	100 - 19.8	6861.12	8.47	12.6174	12.4508	12.5331	12.5005	12.8613	12.6569	2.77255e-05	6.82116	2.53903e-05	12.853	12.8138	12.8736	12.517	12.8645	12.425	10.6111	2	0	0	2.27374	12.6584	10.3847	7.46609	12.6309	DG Cer;O4
pos	277	8.95_799.6672m/z	NA	799.667	1	8.94545	0.200667	3	0	0	181340	Samples	EBlank	100 - 49.4 - 2.21	47429.8	6.45	15.1789	15.1539	15.3504	15.3413	15.3861	15.3725	2.40324e-05	1.36697	2.76902e-05	15.6179	15.7774	15.7741	15.3135	15.2839	15.3477	6.97017	2	0	0	0.455674	15.453	14.9974	7.95436	15.3751	SM;O2
pos	278	9.01_784.5845m/z	NA	784.584	1	9.00652	0.0785167	86	0	0	Inf	Samples	EBlank	100 - 47.6	4850.25	12.8	11.1041	11.7363	11.4541	11.5137	11.3804	10.7231	4.31169e-05	5.1186e-05	2.73217e-05	12.0469	12.2362	12.3309	12.0074	12.3018	12.5105	22.9117	3	0	0	4.05415e-05	12.1729	12.1728	6.08646	11.7458	PC PE
pos	279	9.07_824.6522m/z	NA	824.652	1	9.06758	0.759017	41	1.97854e-10	3.2413e-10	5004.86	Samples	EBlank	100 - 51.8 - 11.2	383952	1.7	18.2248	18.2676	18.33	18.3257	18.3395	18.5015	2.25787e-05	7.24096	8.16463	18.2179	18.0741	18.1411	18.7771	19.0132	18.8468	6.71472	1	0	0	5.1352	18.4456	13.3104	11.7904	18.3886	O-PC
pos	280	9.15_756.5898m/z	NA	756.59	1	9.1461	0.314083	66	1.71249e-08	2.41915e-08	982.636	Samples	EBlank	100 - 45.5 - 8.81	136520	1.97	16.4803	16.5073	16.4677	16.5132	16.4888	16.7045	8.14403	4.91648e-05	7.1974	16.817	16.8446	17.0455	17.2365	17.1462	17.2287	6.42671	1	0	0	5.11383	16.987	11.8732	11.0504	16.757	O-PC O-PE
pos	281	9.19_787.6682m/z	NA	787.668	1	9.18973	0.08725	2	0	0	Inf	Samples	EBlank	100 - 28.5	4667.54	17.58	12.1817	11.8083	11.8055	11.9944	12.3948	11.7864	3.29768e-05	3.70255e-05	4.75962e-05	11.5946	11.9621	12.3345	12.4884	12.1802	12.4029	18.1019	3	0	0	3.91995e-05	12.0944	12.0944	6.04722	12.0448	SM;O2
pos	282	9.23_799.6672m/z	NA	799.667	1	9.23335	0.209383	3	0	0	103616	Samples	EBlank	100 - 48.4 - 3.23	45419.1	3.19	15.087	15.1612	15.0656	15.1385	15.2086	15.288	1.81281	3.57008e-05	0.266201	15.5705	15.6875	15.5785	15.3532	15.1896	15.3976	5.73553	1	0	0	0.693015	15.3968	14.7038	8.0449	15.2775	SM;O2
pos	283	9.24_874.6888m/z	NA	874.689	1	9.24207	0.174483	139	0	0	Inf	Samples	EBlank	100 - 45.9	21343	7.3	13.9618	14.08	14.048	13.9453	14.1899	14.3458	3.94994e-05	3.84391e-05	3.82633e-05	14.1855	14.3577	14.014	14.6594	14.5227	14.4891	10.828	3	0	0	3.87339e-05	14.3054	14.3053	7.1527	14.2002	TG
pos	284	9.37_780.5896m/z	NA	780.59	1	9.37293	0.514733	65	4.13969e-12	7.88626e-12	3544.04	Samples	EBlank	100 - 46.4	143091	1.87	16.58	16.589	16.6108	16.616	16.6163	16.8176	2.78421e-05	2.50948e-05	4.45459e-05	16.946	16.9561	17.1655	17.285	17.1345	17.2553	6.47087	3	0	0	3.24943e-05	17.0577	17.0577	8.52886	16.848	O-PE
pos	285	9.43_832.6894m/z	NA	832.689	1	9.43402	0.279183	2	1.72623e-11	3.09758e-11	1245.23	Samples	EBlank	100 - 38.3	30889.6	14.4	14.15	14.1253	14.1553	14.4682	14.5658	14.8006	3.82534e-05	4.05525e-05	3.78185e-05	14.0608	14.0232	14.3607	15.3878	15.5442	15.3383	19.9608	3	0	0	3.88748e-05	14.7198	14.7197	7.35991	14.5486	HexCer;O4
pos	286	9.46_754.5739m/z	NA	754.574	1	9.46018	0.235567	76	2.4284e-09	3.64438e-09	1381.81	Samples	EBlank	100 - 46 - 5.29	112330	2.97	16.16	16.2464	16.239	16.3043	16.256	16.4332	5.38149	2.79419e-05	8.28883	16.4137	16.4064	16.6597	17.0549	17.0034	17.0038	6.4585	1	0	0	4.55678	16.6909	12.1342	10.6239	16.4821	O-PC O-PE
pos	287	9.48_636.5557m/z	NA	636.556	1	9.47763	0.157033	20	8.23797e-12	1.52525e-11	690.211	TQC	EBlank	100 - 24.3	8575.82	8.56	13.0679	12.8669	12.9035	12.906	12.6808	13.1965	4.41261e-05	3.69149e-05	3.14944e-05	13.0292	13.0967	12.8852	12.6312	13.317	12.6914	12.3607	3	0	0	3.75118e-05	12.8757	12.8757	6.43789	12.9063	DG
pos	288	9.50_782.6055m/z	NA	782.605	1	9.49508	0.2181	53	0	0	55877.1	Samples	EBlank	100 - 45.5 - 3.23	47022.1	5.16	14.9241	14.954	14.9654	14.8853	14.8497	15.2247	2.69105e-05	4.48808e-05	2.59354	15.4999	15.3791	15.585	15.5402	15.5108	15.6196	9.78471	2	0	0	0.864536	15.4564	14.5918	8.16046	15.2118	O-PC O-PE
pos	289	9.54_866.6627m/z	NA	866.663	1	9.5387	0.41005	46	7.91217e-11	1.34186e-10	2895.73	Samples	EBlank	100 - 53.7 - 5.58	97502.1	1.93	16.2833	16.281	16.3019	16.3357	16.4061	16.4819	4.47588e-05	3.3934e-05	4.08862e-05	16.4001	16.2921	16.3815	16.699	16.8484	16.7661	5.67898	3	0	0	3.98597e-05	16.4985	16.4984	8.24926	16.4234	PC
pos	290	9.58_756.5895m/z	NA	756.59	1	9.58232	0.226833	66	7.39075e-13	1.46831e-12	5019.73	Samples	EBlank	100 - 45.3 - 7.16	92829.1	3.96	15.9827	15.9394	15.9616	15.9865	15.9729	16.2024	3.34643e-05	3.03512e-05	4.39983e-05	16.0145	16.0728	16.2963	16.8249	16.8313	16.7657	7.06455	3	0	0	3.5938e-05	16.4015	16.4015	8.20079	16.2046	O-PC O-PE
pos	291	9.64_850.6676m/z	NA	850.668	1	9.6434	0.253017	12	0	0	28.4144	Samples	EBlank	100 - 62.2 - 4.47	36916.2	6.51	14.8381	15.0797	14.937	15.0231	14.8993	15.2394	10.123	10.3014	10.2711	15.0945	15.0485	15.1187	15.1013	15.3755	15.3017	10.2784	0	0	0	10.2319	15.1073	4.87545	12.6696	15.055	O-PC
pos	292	9.65_667.5268m/z	NA	667.527	1	9.65212	0.148317	32	0	0	Inf	Samples	EBlank	100 - 24	6164.18	16.5	12.3724	12.2914	12.3418	12.196	12.6014	12.3065	3.44463e-05	3.44657e-05	4.00501e-05	12.5833	12.3199	12.4944	12.289	12.9542	12.8277	9.86038	3	0	0	3.63207e-05	12.512	12.512	6.25603	12.4318	DG
pos	293	9.67_798.6002m/z	NA	798.6	1	9.66957	0.191933	72	0	0	Inf	Samples	EBlank	100 - 44.3 - 1.02	26385.8	8.31	14.0887	13.9119	13.9434	14.0109	13.8986	14.1467	3.75673e-05	4.02375e-05	2.24639e-05	14.5561	14.4478	14.9326	14.8288	14.6753	14.6406	7.07318	3	0	0	3.34229e-05	14.6142	14.6141	7.30709	14.3071	PC PE
pos	294	9.69_790.6313m/z	NA	790.631	1	9.68702	0.296633	27	0	0	249.017	Samples	EBlank	100 - 46.5 - 8.65	112806	2.97	16.4501	16.4597	16.5287	16.5601	16.5868	16.6064	9.72447	7.71492	8.83357	16.4783	16.6753	16.8872	16.7696	16.8537	17.0047	4.49458	0	0	0	8.75765	16.7121	7.95444	12.7349	16.622	PC PE
pos	295	9.70_824.6525m/z	NA	824.653	1	9.70447	0.261733	41	0	0	Inf	Samples	EBlank	100 - 49.1	32554.7	5.44	14.6572	14.6943	14.8258	14.742	14.648	14.9127	2.66539e-05	4.5045e-05	3.26696e-05	14.7849	14.8947	14.8077	14.993	15.3048	15.1351	7.37119	3	0	0	3.47895e-05	14.9206	14.9206	7.46034	14.8337	O-PC
pos	296	9.83_667.5266m/z	NA	667.527	1	9.8266	0.1047	32	5.01966e-08	6.82526e-08	115.535	Samples	EBlank	100 - 29.6	5046.88	11.4	11.9699	12.2175	11.7305	12.0558	12.0075	11.9376	2.40103e-05	3.06691e-05	7.10808	12.3817	12.4361	12.5146	11.8515	12.3654	12.1941	10.9318	2	0	0	2.36938	12.2245	9.85515	7.29695	12.1055	DG
pos	297	9.92_850.6888m/z	NA	850.689	1	9.92257	0.148317	120	0	0	21794.6	Samples	EBlank	100 - 39.2	9690.12	13.16	12.7188	12.7382	13.0818	12.5432	12.7077	13.0292	0.421397	4.17583e-05	4.97402e-05	12.9626	13.2977	13.6069	13.0301	13.1716	13.3035	14.7137	2	0	0	0.140496	13.1627	13.0222	6.65159	12.9829	TG
pos	298	10.01_756.5895m/z	NA	756.59	1	10.0098	0.479833	66	9.88953e-11	1.65923e-10	2896.13	Samples	EBlank	100 - 43	95106.8	2.86	15.7889	15.8432	15.8959	15.8183	15.8918	16.0552	3.25641e-05	4.64364e-05	6.53789	16.3862	16.3128	16.6064	16.684	16.5867	16.6305	6.74978	2	0	0	2.17932	16.4684	14.289	9.32385	16.1753	O-PC O-PE
pos	299	10.06_876.7045m/z	NA	876.705	1	10.0622	0.148317	72	0	0	Inf	Samples	EBlank	100 - 25	9234.45	9.3	12.6457	12.9394	13.0355	12.7054	12.8588	13.2182	2.97881e-05	3.9296e-05	4.24668e-05	13.1884	12.7748	13.4482	13.3731	13.0221	13.13	14.9364	3	0	0	3.71836e-05	13.09	13.09	6.54504	12.9953	TG
pos	300	10.11_640.5869m/z	NA	640.587	1	10.1058	0.174483	9	3.19985e-09	4.7396e-09	7.36983	Samples	EBlank	100 - 25.3	7095.83	11.41	12.1996	12.4497	12.736	12.3511	12.5649	13.1308	10.0657	10.0642	10.704	12.7829	12.8674	12.912	12.4619	13.0122	12.6983	24.4878	0	0	0	10.278	12.7231	2.44511	11.5005	12.6475	DG Cer;O4
pos	301	10.12_842.6625m/z	NA	842.662	1	10.1232	1.04692	25	0	0	1187.18	Samples	EBlank	100 - 51.9 - 14.2	1.48624e+06	1.43	20.2014	20.2371	20.2397	20.2504	20.2738	20.42	8.87084	10.6715	9.79581	20.2606	20.1712	20.2235	20.7233	20.8181	20.7171	5.51897	0	0	0	9.77937	20.4196	10.6402	15.0995	20.345	PC PE
pos	302	10.18_782.6052m/z	NA	782.605	1	10.1843	0.27045	53	0	0	Inf	Samples	EBlank	100 - 45.8	22407.4	10.15	13.5482	13.5273	13.422	13.4162	13.7281	13.8768	4.0969e-05	2.73981e-05	2.70019e-05	14.4198	14.2074	14.3577	14.5781	14.5331	14.6028	13.0561	3	0	0	3.17897e-05	14.3838	14.3837	7.19189	13.9851	O-PC O-PE
pos	303	10.24_826.6676m/z	NA	826.668	1	10.2366	0.235567	34	2.30022e-10	3.75111e-10	1189.04	Samples	EBlank	100 - 51.2 - 7.84	85130.6	4.44	16.122	16.1821	16.1044	16.177	16.0344	16.35	6.10311	2.96037e-05	3.11413	15.867	15.6495	15.7939	16.7953	16.934	16.7176	7.61177	1	0	0	3.07242	16.2268	13.1544	9.64963	16.1942	O-PC
pos	304	10.28_892.6777m/z	NA	892.678	1	10.2803	0.148317	18	5.77264e-10	9.05967e-10	543.182	Samples	EBlank	100 - 44.6	13789.2	8.85	13.3901	13.3071	13.3541	13.5546	13.3348	13.588	4.19459e-05	6.15729	0.0188154	13.7314	13.4747	13.5701	13.6962	14.0419	13.9578	8.46248	1	0	0	2.05872	13.6793	11.6206	7.86901	13.5504	PC
pos	305	10.32_876.7041m/z	NA	876.704	1	10.3152	0.1047	72	0	0	Inf	Samples	EBlank	100 - 33.8	9706.22	9.79	12.8765	12.8449	12.6458	12.8582	12.7562	12.8586	4.36352e-05	2.97155e-05	2.9901e-05	12.793	12.8291	13.0751	13.3994	13.4585	13.7142	6.01511	3	0	0	3.44172e-05	13.1455	13.1455	6.57277	12.9761	TG
pos	306	10.36_801.6830m/z	NA	801.683	1	10.3588	0.148317	4	0	0	Inf	Samples	EBlank	100 - 24	22523.7	12.96	13.8844	13.9943	14.1839	14.314	14.1225	14.3334	3.23258e-05	3.48107e-05	3.68707e-05	14.1891	14.7131	14.8891	14.1209	14.0831	14.5543	12.0632	3	0	0	3.46691e-05	14.3589	14.3589	7.17946	14.2488	SM;O2
pos	307	10.55_810.6807m/z	NA	810.681	1	10.5507	0.1396	12	0	0	Inf	TQC	EBlank	100 - 41.5 - 0.773	19423	3.61	14.0497	14.0344	14.1545	14.0486	14.2166	14.2053	3.93419e-05	3.77326e-05	3.41838e-05	14.3051	14.4932	14.4379	14.0715	14.0606	13.953	5.8314	3	0	0	3.70861e-05	14.1542	14.1541	7.0771	14.1362	HexCer;O2
pos	308	10.61_800.6516m/z	NA	800.652	1	10.6118	0.130867	28	3.47448e-08	4.77615e-08	176.68	Samples	EBlank	100 - 32.8	9667.02	8.87	12.8764	12.7858	13.0971	12.9213	12.6776	12.9756	3.96479e-05	7.42591	3.60971e-05	12.6508	12.3268	12.8457	13.2892	13.7824	13.9163	10.13	2	0	0	2.47533	13.0692	10.5938	7.77224	12.9791	O-PC
pos	309	10.72_703.5839m/z	NA	703.584	1	10.7165	0.104683	9	0	0	Inf	Samples	EBlank	100 - 24.3	4743.4	11.4	11.9334	12.0312	11.9715	11.8867	12.3498	12.21	4.94015e-05	3.7753e-05	4.49469e-05	11.9265	11.8318	12.0841	12.1893	12.5655	12.5563	12.9069	3	0	0	4.40338e-05	12.1262	12.1262	6.06312	12.095	TG
pos	310	10.79_800.6519m/z	NA	800.652	1	10.7863	0.226833	28	0	0	43.3734	Samples	EBlank	100 - 38.3	25673	3.9	14.2296	14.2637	14.3072	14.36	14.4018	14.3498	8.99009	8.89521	9.24455	14.2676	13.9959	14.2131	14.9586	15.132	14.9797	4.44298	0	0	0	9.04328	14.5251	5.48181	11.7842	14.4219	O-PC
pos	311	10.90_826.6681m/z	NA	826.668	1	10.8997	0.1396	34	0	0	Inf	Samples	EBlank	100 - 34.7	8775.6	13.1	12.8113	12.655	12.9816	12.7815	12.6929	12.9755	3.2383e-05	3.2246e-05	4.07401e-05	12.4143	12.2984	12.4371	13.2163	13.8768	13.6266	9.63345	3	0	0	3.5123e-05	12.9122	12.9122	6.45613	12.8643	O-PC
pos	312	10.93_620.5972m/z	NA	620.597	1	10.9259	0.122133	13	8.96782e-11	1.51474e-10	312.528	Samples	EBlank	100 - 31.4	6200.36	11.17	12.0992	12.0679	12.1357	12.3011	12.3218	12.7078	6.95738	5.82325e-05	4.3054e-05	12.6767	12.4222	12.681	12.7665	12.554	12.4716	17.8619	2	0	0	2.31916	12.5293	10.2101	7.42422	12.4008	O-DG Cer;O2
pos	313	11.16_758.6052m/z	NA	758.605	1	11.1614	0.244283	57	6.78702e-12	1.26786e-11	1685.67	Samples	EBlank	100 - 43.9	39248.4	3.91	14.4644	14.506	14.4335	14.4405	14.452	14.6063	3.18716e-05	3.56623e-05	4.14863e-05	15.1221	15.0272	15.3277	15.3617	15.2916	15.4143	4.63973	3	0	0	3.63401e-05	15.1914	15.1913	7.59571	14.8376	O-PC O-PE
pos	314	11.25_852.6844m/z	NA	852.684	1	11.2487	0.113417	28	8.8457e-12	1.63294e-11	14.3483	Samples	EBlank	100 - 44.2	7610.18	12.17	12.6945	12.5216	12.4375	12.604	12.614	12.2441	9.76883	9.1126	8.67167	12.8081	12.8207	12.7397	12.722	13.0576	13.1924	10.7173	0	0	0	9.18437	12.824	3.63967	11.0042	12.6717	O-PC
pos	315	11.38_784.6209m/z	NA	784.621	1	11.3795	0.27045	53	1.08471e-11	1.98195e-11	1217.63	Samples	EBlank	100 - 33.6	21242	15.21	13.165	13.3951	13.1486	12.9512	13.3288	13.4318	3.54419e-05	3.40297e-05	4.33398e-05	14.0935	13.9188	14.3012	14.751	14.4046	14.6268	12.298	3	0	0	3.76038e-05	14.2833	14.2832	7.14165	13.76	O-PC O-PE
pos	316	11.40_619.5265m/z	NA	619.527	1	11.397	0.148317	15	3.23587e-10	5.20906e-10	11.1648	TQC	EBlank	100 - 26.4	7625.49	8.3	12.7304	12.7152	12.6297	12.6668	12.7729	12.9115	10.2846	10.1159	8.10095	13.0851	13.1607	13.1085	12.5105	12.4323	12.4946	7.02206	0	0	0	9.50046	12.7326	3.23211	11.1165	12.7352	DG
pos	317	11.59_844.6782m/z	NA	844.678	1	11.5889	0.785183	25	0	0	408.824	Samples	EBlank	100 - 51.2 - 9.55	355975	1.34	18.1165	18.1553	18.1493	18.1579	18.2046	18.3144	9.88605	10.2111	10.0689	18.0939	18.1685	18.1582	18.6787	18.7154	18.7125	5.00291	0	0	0	10.0554	18.3551	8.29979	14.2053	18.2691	PC PE
pos	318	11.76_841.7149m/z	NA	841.715	1	11.7634	0.0697833	1	0	0	Inf	Samples	EBlank	100 - 27.7	4477.6	14.42	11.7715	11.3831	11.2306	11.5513	11.324	11.4275	2.46834e-05	3.79686e-05	3.21725e-05	11.5336	12.298	11.9966	12.5513	12.1641	12.0545	13.8172	3	0	0	3.16082e-05	12.0336	12.0336	6.01683	11.7408	SM;O2
pos	319	12.11_844.6780m/z	NA	844.678	1	12.1124	0.23555	25	2.57733e-05	2.75946e-05	43.9661	Samples	EBlank	100 - 41.3	25614	6.6	14.3855	14.2977	14.1934	14.4354	14.2467	14.5902	9.63198	10.0741	8.97203	14.1295	14.3898	14.4419	14.8172	15.0279	14.9049	10.2129	0	0	0	9.55936	14.5525	4.99312	12.0559	14.4553	PC PE
pos	320	12.16_654.6370m/z	NA	654.637	1	12.156	0.0698	1	9.99298e-10	1.54126e-09	146.525	TQC	EBlank	100 - 23.1	3197.49	23.6	11.8191	11.7664	11.2362	11.631	11.7829	11.6928	3.46918e-05	4.98874e-05	5.75473e-05	10.5326	10.248	10.2462	12.1236	11.3632	11.8079	13.5672	3	0	0	4.73755e-05	10.9875	10.9875	5.49379	11.3211	Cer;O3
pos	321	12.58_830.6991m/z	NA	830.699	1	12.5835	0.689217	6	3.64901e-11	6.36092e-11	4795.54	Samples	EBlank	100 - 49.7 - 7.83	221329	1.78	17.385	17.4055	17.47	17.4425	17.4601	17.647	3.3635e-05	4.49091e-05	5.84982	17.3188	17.4063	17.4837	18.0281	18.0618	18.0606	6.7224	2	0	0	1.94997	17.6605	15.7105	9.80524	17.5644	O-PC
pos	322	13.20_626.6078m/z	NA	626.608	1	13.2029	0.0436333	1	0	0	Inf	TQC	EBlank	100 - 23.7	2101.17	13.61	10.8493	10.6103	10.7514	10.8966	11.0744	11.3681	3.94677e-05	3.44944e-05	3.03731e-05	10.113	10.7164	10.701	10.7298	11.7478	10.8934	19.4252	3	0	0	3.47784e-05	10.7508	10.7508	5.37544	10.8379	Cer;O3
pos	323	13.31_872.7095m/z	NA	872.71	1	13.3076	0.4362	15	0	0	98681.1	Samples	EBlank	100 - 50.7 - 7.77	128429	4.26	16.6467	16.5997	16.736	16.7882	16.6802	16.8738	3.17196e-05	2.29957e-05	4.02584e-05	16.5141	16.6299	16.6658	17.2465	17.2831	17.2937	7.00812	3	0	0	3.16579e-05	16.8728	16.8728	8.43643	16.7968	PC
pos	324	13.42_710.7036m/z	NA	710.704	1	13.421	0.139583	3	0	0	Inf	Samples	EBlank	100	6462.12	12.09	12.3128	12.0355	12.3839	12.2772	12.6586	12.7726	1.47778e-05	3.03054e-05	4.15318e-05	12.2582	12.859	13.1381	12.8319	12.4225	12.1705	18.7807	3	0	0	2.88717e-05	12.5473	12.5473	6.27368	12.477	Cer;O3
pos	325	14.26_678.6755m/z	NA	678.675	1	14.2585	0.05235	8	0.000318438	0.000302397	15.6269	Samples	EBlank	100 - 39.4	3277.87	25.23	11.4169	11.4502	10.9937	11.1862	11.1716	11.7687	8.90221	7.98315	7.96852	11.3231	11.3975	12.1731	11.8391	11.2261	11.8497	19.6477	0	0	0	8.28463	11.5687	3.2841	9.92668	11.45	Cer;O2
pos	326	14.83_882.7333m/z	NA	882.733	1	14.8256	0.0959667	7	4.00931e-09	5.89536e-09	288.56	TQC	EBlank	100 - 75 - 5.25	20137.7	10.58	14.0501	14.1547	14.2883	14.2428	13.7629	14.2479	5.43299	4.15466e-05	3.95576e-05	14.3136	13.9926	13.7933	14.1396	14.9783	14.1739	12.6766	2	0	0	1.81102	14.1658	12.3548	7.98842	14.1451	O-PC
pos	327	15.01_847.6777m/z	NA	847.678	1	15.0089	0.0959667	110	0	0	Inf	TQC	EBlank	100 - 30.6	9774.43	25.01	12.8797	13.5395	13.3748	13.139	13.1741	12.6343	5.11355e-05	3.54454e-05	3.5509e-05	13.5366	13.0422	13.4586	12.5621	13.2585	12.8571	22.0453	3	0	0	4.06966e-05	13.0531	13.0531	6.52658	13.0883	TG O-PG
pos	328	15.02_842.7225m/z	NA	842.723	1	15.0176	0.279167	91	2.76426e-10	4.48157e-10	1870.81	Samples	EBlank	100 - 55.2	134715	3.28	16.8437	16.7772	16.8739	16.8222	16.917	16.9653	3.52593e-05	3.42719e-05	2.45643	17.2643	17.1717	17.1182	16.7572	16.9939	16.8948	4.70274	2	0	0	0.818835	16.9673	16.1485	8.89306	16.9169	TG
pos	329	15.02_918.7535m/z	NA	918.753	1	15.0176	0.12215	150	1.314e-06	1.58364e-06	47.2834	Samples	EBlank	100 - 35.4	10359.4	17.51	12.6911	12.902	12.9823	13.3556	13.0187	12.8924	3.88019e-05	6.72294	5.5997	13.9933	12.7381	13.1785	13.0176	13.2354	13.5503	15.9246	1	0	0	4.10756	13.2195	9.11192	8.66352	13.0966	TG
pos	330	15.03_850.7852m/z	NA	850.785	1	15.0263	0.104683	38	0.000857894	0.000773037	11.0302	TQC	EBlank	100 - 31.3	9204.68	17.57	13.321	12.7327	12.9705	12.7135	13.2086	13.4356	10.4617	8.7893	3.88824e-05	13.2208	13.1226	13.461	12.6665	13.2353	13.091	20.8749	1	0	0	6.417	13.0668	6.64981	9.74191	13.0652	TG
pos	331	15.04_836.7692m/z	NA	836.769	1	15.0437	0.0959667	34	0.00764981	0.00599157	6.5264	Samples	EBlank	100 - 37.8	8115.98	16.01	12.4871	12.6614	12.3902	12.8074	13.0285	12.9645	9.49064	10.7834	11.0681	13.3359	13.2409	13.1714	12.498	12.887	12.6	17.5652	0	0	0	10.4474	12.8895	2.4421	11.6684	12.8063	TG
pos	332	15.09_820.7363m/z	NA	820.736	1	15.0874	0.16575	50	6.75904e-12	1.26358e-11	4.61717	Samples	EBlank	100 - 56.3 - 12.6	266526	15.04	17.3585	17.3443	17.5182	17.654	17.6735	18.0887	15.5441	15.6696	15.9328	18.3571	18.1308	17.9351	17.9239	17.9869	17.7591	20.4397	0	0	0	15.7155	17.9494	2.23391	16.8325	17.7778	TG
pos	333	15.10_876.8007m/z	NA	876.801	1	15.0961	0.191933	69	5.71765e-14	1.21087e-13	27.5151	Samples	EBlank	100 - 39.6	34812.4	9.73	14.6366	14.7021	14.8504	14.8945	14.8672	15.2506	10.1455	8.8063	11.2196	15.1365	15.2893	15.2776	14.6765	15.2402	14.8254	15.7374	0	0	0	10.0571	15.0082	4.95106	12.5327	14.9375	TG
pos	334	15.10_862.7849m/z	NA	862.785	1	15.1048	0.16575	69	8.05378e-12	1.49336e-11	22.0247	Samples	EBlank	100 - 45.6	29569.1	6.06	14.5356	14.4417	14.5911	14.7556	14.6779	14.8806	9.64083	8.42674	11.3788	15.2568	15.0588	14.9139	14.3751	14.7769	14.5779	11.0682	0	0	0	9.81546	14.7605	4.94504	12.288	14.7038	TG
pos	335	15.12_868.7385m/z	NA	868.738	1	15.1223	0.296633	135	0	0	18.7236	Samples	EBlank	100 - 54.3 - 16.7 - 0.525	202045	2.37	17.3588	17.34	17.4808	17.4145	17.4619	17.6028	13.5202	13.4495	13.5578	17.8799	17.7602	17.679	17.2887	17.6424	17.4455	6.75777	0	0	0	13.5091	17.5499	4.04076	15.5295	17.4965	TG
pos	336	15.12_873.6934m/z	NA	873.693	1	15.1223	0.130867	132	0	0	Inf	Samples	EBlank	100 - 33.4	14667.3	24.08	13.8158	13.502	13.394	13.8924	12.9437	13.6669	2.99218e-05	3.25771e-05	3.86643e-05	14.1333	14.283	13.9562	12.8281	14.0476	13.3577	21.9993	3	0	0	3.37211e-05	13.7016	13.7016	6.85081	13.6187	TG
pos	337	15.21_888.8004m/z	NA	888.8	1	15.2095	0.20065	100	2.02944e-06	2.41108e-06	82.9078	TQC	EBlank	100 - 42.5 - 0.761	40347.1	8.05	15.2572	15.193	15.0934	14.9668	15.1512	15.1985	8.47132	3.354e-05	10.2227	15.5728	15.3575	15.5039	14.7942	15.274	15.1686	6.90198	1	0	0	6.23137	15.2125	8.9811	10.7219	15.1779	TG
pos	338	15.22_902.8162m/z	NA	902.816	1	15.2182	0.20065	102	1.34271e-05	1.48458e-05	59.8246	Samples	EBlank	100 - 42.6	48435.6	6.37	15.2375	15.2929	15.4065	15.2346	15.1656	15.4936	9.02774	10.153	5.79347e-05	15.824	15.5854	15.6018	15.3513	15.6649	15.3233	8.6528	1	0	0	6.39362	15.4924	9.09881	10.943	15.3988	TG
pos	339	15.27_914.8160m/z	NA	914.816	1	15.2706	0.0959667	119	8.65411e-11	1.46372e-10	473.75	TQC	EBlank	100 - 46.7	16493.8	16.16	13.4652	13.5915	14.2718	13.7642	13.7749	13.9518	3.18907e-05	2.44177e-05	3.93164e-05	13.757	13.9029	14.3682	13.5898	13.7605	13.4765	20.6641	3	0	0	3.18749e-05	13.7431	13.7431	6.87156	13.7732	TG
pos	340	15.28_928.8321m/z	NA	928.832	1	15.2793	0.165767	120	5.23691e-06	5.9996e-06	63.8497	Samples	EBlank	100 - 42.3	23477.4	12.26	14.3013	14.2943	14.4053	14.2546	14.059	14.5659	8.66925	8.67525	2.59786e-05	14.536	14.4883	14.7462	14.222	14.6552	14.4397	11.654	1	0	0	5.78151	14.4485	8.66701	10.115	14.381	TG
pos	341	15.32_954.8474m/z	NA	954.847	1	15.3229	0.0698	138	1.09905e-06	1.33487e-06	66.1817	Samples	EBlank	100 - 39.4 - 1.2	11311.5	14.65	13.3411	12.9409	13.2792	13.3208	12.6774	13.4004	4.76013e-05	3.68127e-05	3.37437e-05	13.0663	13.4602	13.6207	13.2958	13.6627	13.6308	18.2266	3	0	0	3.93859e-05	13.39	13.39	6.69504	13.275	TG
pos	342	15.34_878.8163m/z	NA	878.816	1	15.3404	0.12215	38	0	0	11.016	Samples	EBlank	100 - 57.1 - 1.93	93481.8	6.52	16.4706	16.3474	16.3148	16.3447	16.4279	16.3529	13.1869	13.1493	12.8418	16.5123	16.7595	16.6643	16.3519	16.5139	16.2291	4.17985	0	0	0	13.0594	16.4391	3.37976	14.7492	16.4078	TG
pos	343	15.34_369.3512m/z	NA	369.351	1	15.3404	0.139583	30	4.753e-07	5.97579e-07	90.0894	Samples	EBlank	100 - 20.7	16153.5	9.23	13.9058	13.5594	13.8027	13.8928	13.7483	14.0128	8.40419	6.67239	6.82407	14.4147	14.3507	14.3407	13.2158	13.5878	13.5088	10.5782	0	0	0	7.30021	13.837	6.53681	10.5686	13.8287	ST;O
pos	344	15.39_890.8158m/z	NA	890.816	1	15.3927	0.209383	71	3.33067e-16	7.92527e-16	39.4706	Samples	EBlank	100 - 59.9 - 11.9	277597	4.35	17.8404	17.7587	17.8444	17.8497	17.9144	18.0181	11.4276	13.1494	13.2432	18.2079	18.2456	18.073	17.7858	18.1865	17.9814	6.16229	0	0	0	12.6067	18.014	5.40727	15.3104	17.9425	TG
pos	345	15.39_910.6709m/z	NA	910.671	1	15.3927	0.13085	18	2.39211e-07	3.08817e-07	319.438	TQC	EBlank	100 - 44.3 - 0.944	70791.7	10.85	15.7612	15.8205	15.9975	15.9939	16.1304	15.9812	9.10728	4.21948e-05	8.4656	16.0762	16.1576	16.3032	15.8972	16.1903	15.8449	9.22419	1	0	0	5.85764	16.0122	10.1545	10.9349	15.9798	IPC;O3
pos	346	15.41_752.7118m/z	NA	752.712	1	15.4102	0.15705	3	0	0	Inf	TQC	EBlank	100 - 40.7	55235.6	7.84	15.5576	15.7718	15.633	15.5398	15.4617	15.5875	3.54859e-05	4.4808e-05	4.27422e-05	15.8233	15.7002	15.7734	15.8186	15.7708	15.518	7.42836	3	0	0	4.10121e-05	15.668	15.668	7.83403	15.63	DG Cer;O4
pos	347	15.41_858.7535m/z	NA	858.753	1	15.4102	0.279183	108	7.77156e-16	1.81135e-15	7.79964	TQC	EBlank	100	86171.6	4.49	16.1791	16.2258	16.1949	16.2553	16.3833	16.3047	13.0529	12.9348	13.7264	16.4936	16.3457	16.3226	16.0149	16.334	16.3485	5.37685	0	0	0	13.2381	16.2438	3.00578	14.7409	16.2505	TG
pos	348	15.44_930.8476m/z	NA	930.848	1	15.4363	0.218117	94	7.7197e-07	9.51925e-07	261.33	Samples	EBlank	100 - 64.7 - 13.9	327876	3.32	18.1019	18.1707	18.1266	18.1286	18.2288	18.3792	3.7758e-05	10.5514	10.1704	18.2872	18.2923	18.3312	18.1359	18.5501	18.3496	7.42204	1	0	0	6.90728	18.2583	11.3511	12.5828	18.2238	TG
pos	349	15.44_884.7693m/z	NA	884.769	1	15.4363	0.165767	131	1.40223e-08	1.9921e-08	406.963	Samples	EBlank	100	47678.5	9.19	15.0825	15.3597	15.3052	15.5563	15.4235	15.679	5.1001e-05	8.08989	3.49134e-05	15.704	15.5518	15.566	15.2623	15.6383	15.5189	14.165	2	0	0	2.69666	15.4742	12.7775	9.08541	15.4376	TG
pos	350	15.58_968.8626m/z	NA	968.863	1	15.5759	0.1483	113	7.32655e-11	1.24592e-10	26.8265	Samples	EBlank	100 - 56.7 - 5.3	86125.5	7.93	16.0643	16.081	16.1489	16.0917	16.2456	16.4204	11.6844	11.9603	12.2575	16.3353	16.1774	16.2906	16.4953	16.5904	16.4715	9.92768	0	0	0	11.9674	16.3274	4.35994	14.1474	16.2514	TG
pos	351	15.60_906.8474m/z	NA	906.847	1	15.6021	0.139583	36	0	0	18.8913	TQC	EBlank	100 - 61.4 - 9.05	375068	5.67	18.2157	18.3884	18.2749	18.4006	18.3345	18.5206	13.9858	14.8854	14.103	18.5369	18.5675	18.5917	18.3171	18.5898	18.387	7.45159	0	0	0	14.3248	18.4323	4.10752	16.3785	18.394	TG
pos	352	15.63_918.8470m/z	NA	918.847	1	15.6283	0.244283	67	0	0	52.8923	TQC	EBlank	100 - 60.9 - 16.4 - 0.625	971606	2.8	19.7069	19.6967	19.7095	19.717	19.7363	19.8488	14.3327	14.6219	14.0286	19.8418	19.8267	19.8359	19.7939	20.1479	19.8957	4.05682	0	0	0	14.3277	19.8243	5.49654	17.076	19.7801	TG
pos	353	15.63_938.7022m/z	NA	938.702	1	15.6283	0.139583	7	9.99906e-07	1.21978e-06	206.104	TQC	EBlank	100 - 50.1 - 3.15	184494	6.63	17.3142	17.3111	17.1131	17.2933	17.385	17.4543	3.15711e-05	9.23212	9.91487	17.4669	17.4535	17.5013	17.43	17.6548	17.2642	7.74548	1	0	0	6.38234	17.3957	11.0134	11.889	17.3538	IPC;O3
pos	354	15.65_754.7272m/z	NA	754.727	1	15.6545	0.0785167	3	1.11216e-08	1.59358e-08	530.025	Samples	EBlank	100 - 40.5	67540.9	10.68	15.8709	15.8524	16.0121	15.8227	15.7825	15.7152	4.39306e-05	3.76272e-05	3.55502e-05	16.1788	16.3004	16.2579	15.6193	16.0709	15.7216	7.04789	3	0	0	3.9036e-05	15.9587	15.9587	7.97939	15.9007	DG Cer;O4
pos	355	15.67_603.5340m/z	NA	603.534	1	15.6719	0.174483	14	2.22045e-16	5.35478e-16	1931.66	Samples	EBlank	100 - 31	128539	4.89	16.7228	16.7783	16.7255	16.8198	16.6138	16.9143	6.95288	5.37435	3.9988	16.6607	16.7365	16.7312	17.0306	17.3646	17.213	7.0583	0	0	0	5.44201	16.8901	11.4481	11.166	16.8262	O-DG
pos	356	15.69_970.8782m/z	NA	970.878	1	15.6893	0.157033	83	0	0	62.4891	TQC	EBlank	100 - 65 - 14.9	330928	4.35	18.1548	18.1305	18.1323	18.213	18.1229	18.323	12.4281	11.84	12.768	18.1954	18.1462	18.0991	18.3181	18.6305	18.5428	5.54399	0	0	0	12.3454	18.256	5.91058	15.3007	18.2177	TG
pos	357	15.72_535.5080m/z	NA	535.508	1	15.7242	0.218117	7	0	0	Inf	Samples	EBlank	100 - 32.5	226990	3.67	17.5599	17.6065	17.5513	17.6239	17.6135	17.8544	3.61911e-05	3.03935e-05	4.03226e-05	17.7094	17.6496	17.5862	17.8181	18.1145	17.861	8.14561	3	0	0	3.56357e-05	17.7237	17.7237	8.86189	17.6793	O-DG
pos	358	15.79_996.8936m/z	NA	996.894	1	15.7853	0.122133	82	1.3047e-07	1.72164e-07	274.427	Samples	EBlank	100 - 63.1 - 7.26	116863	7.76	16.6598	16.5155	16.5431	16.5395	16.7304	16.9052	4.3204	3.96501e-05	4.77836e-05	16.6754	16.5455	16.6088	16.8858	17.1803	17.0472	10.8331	2	0	0	1.44016	16.7578	15.3176	9.09897	16.7033	TG
pos	359	15.82_920.8625m/z	NA	920.862	1	15.8202	0.191933	32	0	0	21.4997	TQC	EBlank	100 - 61.8 - 16.8 - 0.411	657053	4.82	19.0295	19.0604	19.2356	19.1654	19.2281	19.352	15.0293	14.908	15.1387	19.312	19.3362	19.2374	19.168	19.5787	19.1023	8.34538	0	0	0	15.0253	19.2231	4.19772	17.1242	19.2008	TG
pos	360	15.84_940.8317m/z	NA	940.832	1	15.8377	0.15705	140	0	0	9.23441	Samples	EBlank	100 - 71.4	241993	7.5	17.636	17.5625	17.8866	17.7469	17.5603	17.9226	14.7064	14.2453	14.9447	17.7658	17.7393	17.7925	17.9526	18.1833	17.8677	11.1581	0	0	0	14.6321	17.8175	3.18533	16.2248	17.7683	TG
pos	361	15.85_946.8780m/z	NA	946.878	1	15.8464	0.148317	53	0	0	71.9963	TQC	EBlank	100 - 64.4 - 19.8 - 0.974	1.35845e+06	3.93	20.2022	20.0925	20.2294	20.259	20.2547	20.2873	14.28	13.9761	14.4912	20.2509	20.1988	20.1509	20.3365	20.7137	20.3911	4.67388	0	0	0	14.2491	20.2743	6.02519	17.2617	20.2476	TG
pos	362	15.86_972.8939m/z	NA	972.894	1	15.8638	0.165767	63	0	0	77.748	Samples	EBlank	100 - 64.9 - 19.7	1.07675e+06	3.58	19.8292	19.7589	19.7795	19.742	19.8183	19.9272	13.9318	13.7054	13.9252	19.7571	19.7027	19.757	20.1585	20.5322	20.1881	4.72	0	0	0	13.8541	19.9499	6.09579	16.902	19.8795	TG ACer;O4
pos	363	15.91_998.9093m/z	NA	998.909	1	15.9075	0.1483	58	3.13214e-07	3.99613e-07	427.481	TQC	EBlank	100 - 65 - 10.7	215984	6.58	17.6303	17.4024	17.7168	17.547	17.614	17.5982	4.21415e-05	3.94021e-05	10.1437	17.5629	17.403	17.3955	17.9255	17.9189	17.8692	7.11905	2	0	0	3.38126	17.6131	14.2319	10.4972	17.5989	TG
pos	364	15.94_982.8762m/z	NA	982.876	1	15.9423	0.0610667	110	5.12094e-08	6.95164e-08	905.368	Samples	EBlank	100 - 58.5 - 11.2	200167	16.51	17.0597	17.1319	17.216	17.3674	17.4251	17.689	3.87788e-05	8.79615	5.18424e-05	17.61	17.4203	17.1301	17.7703	17.8719	17.7817	16.5232	2	0	0	2.93208	17.5313	14.5992	10.2317	17.4231	TG
pos	365	16.02_968.8630m/z	NA	968.863	1	16.0209	0.104683	113	1.05664e-11	1.93349e-11	1549.16	Samples	EBlank	100	58256	10.52	15.3182	15.5722	15.804	15.5979	15.6758	16.1755	0.444028	3.24552e-05	7.81816	15.7369	15.7894	15.7874	15.5944	16.1485	15.9119	20.9238	1	0	0	2.75407	15.762	13.0079	9.25804	15.7263	TG
pos	366	16.03_962.9098m/z	NA	962.91	1	16.0296	0.122133	24	0	0	66.9186	TQC	EBlank	100 - 64.8 - 16.2	465366	5.08	18.5977	18.5414	18.7248	18.6956	18.8347	18.841	12.7056	13.3499	12.6008	18.7026	18.6039	18.6771	18.8459	19.0744	18.8485	8.38473	0	0	0	12.8854	18.726	5.84058	15.8057	18.7159	TG
pos	367	16.05_974.9095m/z	NA	974.909	1	16.047	0.122133	41	0	0	234.005	TQC	EBlank	100 - 65.1 - 21.5 - 1.45	791643	3.92	19.4483	19.3935	19.5174	19.3918	19.5044	19.6541	11.8933	11.7758	12.0536	19.2627	19.173	19.2756	19.811	20.0982	19.735	6.98196	0	0	0	11.9076	19.4932	7.58563	15.7004	19.489	TG
pos	368	16.06_958.8768m/z	NA	958.877	1	16.0645	0.165767	78	0	0	343.257	Samples	EBlank	100 - 97.1 - 31.8	1.3276e+06	13.28	20.1155	19.975	20.0353	20.2216	20.0476	20.4895	12.0824	12.5422	11.711	20.1913	19.9687	19.9863	20.5828	20.6917	20.5019	13.8472	0	0	0	12.1119	20.2544	8.14252	16.1831	20.2009	TG
pos	369	16.06_1014.9414m/z	NA	1014.94	1	16.0645	0.1396	40	4.02597e-08	5.50704e-08	1263.58	TQC	EBlank	100 - 67.6 - 20.3 - 0.694	427767	4.37	18.6169	18.45	18.5231	18.5357	18.5159	18.6555	9.50971	8.51773	3.31862e-05	18.4015	18.2884	18.3363	18.8709	18.873	18.831	5.18732	1	0	0	6.00916	18.5341	12.525	12.2717	18.5418	TG ACer;O4
pos	370	16.07_986.9073m/z	NA	986.907	1	16.0732	0.0959667	60	5.23428e-07	6.56111e-07	280.676	Samples	EBlank	100 - 35.5	79381.8	13.87	16.1233	15.5389	15.9495	15.951	15.834	16.4061	9.30735	9.13221	9.04744	16.1419	15.1601	16.065	16.6212	16.9339	16.2222	20.2409	0	0	0	9.16234	16.1247	6.96233	12.6435	16.0459	TG ACer;O4
pos	371	16.13_603.5339m/z	NA	603.534	1	16.1256	0.2879	14	0	0	651.282	Samples	EBlank	100 - 37.1	233936	2.96	17.7343	17.6024	17.6599	17.6664	17.6955	17.8501	8.76589	9.01175	9.02462	17.504	17.3854	17.5023	18.0973	18.2901	18.0376	6.00857	0	0	0	8.93409	17.7367	8.80265	13.3354	17.7191	O-DG
pos	372	16.14_918.8477m/z	NA	918.848	1	16.143	0.2094	67	0	0	7.38283	Samples	EBlank	100 - 65.3 - 17.2 - 0.481	605435	4.05	18.9986	18.9443	18.9617	18.9857	19.0136	19.1105	16.383	16.3333	16.1715	19.1392	19.2064	19.0784	19.1612	19.3974	19.28	4.1409	0	0	0	16.2959	19.1444	2.84845	17.7202	19.0734	TG
pos	373	16.14_535.5080m/z	NA	535.508	1	16.143	0.1483	7	0	0	Inf	Samples	EBlank	100 - 36.4	150209	3.04	17.0066	16.9514	17.0024	17.0033	16.9683	17.1368	3.25148e-05	3.73603e-05	4.05702e-05	16.9058	16.8947	16.9352	17.364	17.6365	17.3295	4.65451	3	0	0	3.68151e-05	17.1116	17.1115	8.55581	17.0615	O-DG
pos	374	16.14_1008.8941m/z	NA	1008.89	1	16.143	0.157033	109	3.32578e-12	6.37455e-12	230.032	Samples	EBlank	100 - 67.2 - 25.2	417795	4.93	18.4821	18.4431	18.4746	18.5004	18.5335	18.6788	11.7419	6.72036	10.9749	18.4065	18.3864	18.3964	18.7691	19.1758	18.7826	6.01806	0	0	0	9.8124	18.5868	8.77436	14.1996	18.5528	TG
pos	375	16.20_1024.9620m/z	NA	1024.96	1	16.2041	0.0697833	7	1.70576e-05	1.86377e-05	32.0735	Samples	EBlank	100 - 50.8 - 6.8	11081.8	17.39	13.2691	13.1148	12.7936	13.3173	13.2981	12.7701	4.24155e-05	3.34586e-05	10.5099	13.6031	13.51	13.2142	13.3488	13.9672	12.7619	16.6996	2	0	0	3.50331	13.3348	9.83153	8.41907	13.2143	ACer;O3
pos	376	16.23_990.9410m/z	NA	990.941	1	16.2303	0.1047	17	8.51178e-07	1.04497e-06	199.31	TQC	EBlank	100 - 66 - 21.3	188355	4.34	17.2942	17.3418	17.3067	17.3123	17.4168	17.4712	3.03791e-05	8.96999	10.2533	17.2386	17.0575	17.2665	17.5293	17.923	17.5655	5.01417	1	0	0	6.40778	17.364	10.9562	11.8859	17.3606	TG
pos	377	16.24_1016.9570m/z	NA	1016.96	1	16.239	0.122133	23	2.68506e-08	3.7299e-08	968.673	TQC	EBlank	100 - 72.4 - 22.3 - 1.08	283288	4.31	17.9283	17.8339	17.9904	17.8646	18.0448	18.0859	9.55389	6.48609	3.29397e-05	17.6567	17.5183	17.7151	18.0939	18.4662	18.2292	6.92385	1	0	0	5.34667	17.8805	12.5339	11.6136	17.9193	TG ACer;O4
pos	378	16.26_964.8371m/z	NA	964.837	1	16.2564	0.130867	111	0	0	Inf	TQC	EBlank	100 - 31 - 0.411	185683	6.4	17.3748	17.3136	17.2696	17.2132	17.3284	17.4679	4.62927e-05	3.88176e-05	2.53713e-05	17.184	17.0017	17.1758	17.4507	17.8945	17.7105	6.15044	3	0	0	3.68272e-05	17.3368	17.3368	8.66843	17.3324	TG
pos	379	16.26_1042.9724m/z	NA	1042.97	1	16.2564	0.1134	25	1.39514e-08	1.98315e-08	639.562	TQC	EBlank	100 - 68.7 - 15.8	131038	7.82	16.9128	16.8015	16.9042	16.7547	16.9007	16.9629	3.869e-05	3.39965e-05	3.82237e-05	16.6665	16.5304	16.7243	17.034	17.4984	17.3345	5.34179	3	0	0	3.69701e-05	16.8986	16.8986	8.44934	16.8857	TG ACer;O4
pos	380	16.30_1010.9098m/z	NA	1010.91	1	16.3	0.183217	80	7.59875e-09	1.09886e-08	2192.54	Samples	EBlank	100 - 69.5 - 22.5	571469	2.6	18.886	18.9446	18.9137	18.9313	18.9339	19.0844	9.77416	2.03628e-05	3.64722e-05	18.8588	18.7679	18.8481	19.3038	19.5624	19.2785	4.96608	2	0	0	3.25807	19.0372	15.7791	11.1476	18.9931	TG
pos	381	16.34_986.9453m/z	NA	986.945	1	16.3437	0.104683	1	1.08666e-09	1.67188e-09	292.157	TQC	EBlank	100 - 62.6 - 10.6	60916.6	9.17	15.6585	15.575	15.9413	15.7441	15.682	15.8777	3.61014e-05	4.12527e-05	4.46446e-05	15.204	15.2372	15.4849	15.9356	16.2649	16.1136	9.74497	3	0	0	4.06662e-05	15.6406	15.6406	7.82034	15.6935	ACer;O3
pos	382	16.43_1030.9719m/z	NA	1030.97	1	16.4309	0.113417	16	5.95917e-09	8.6677e-09	746.784	TQC	EBlank	100 - 69.4 - 17.1 - 0.297	78294.9	4.35	16.1525	16.008	16.1038	16.0209	16.0712	16.2608	2.94104e-05	5.25468	8.84111	15.8761	16.0363	15.8145	16.438	16.7172	16.4757	6.64492	1	0	0	4.69861	16.1602	11.4616	10.4294	16.1316	TG ACer;O4
pos	383	16.43_1018.9730m/z	NA	1018.97	1	16.4309	0.08725	10	5.7098e-10	8.9723e-10	286.354	TQC	EBlank	100 - 69.3 - 7.33	42408.8	9.06	15.0318	15.1333	15.1091	15.2405	15.3081	15.1986	7.7274	7.25105	5.73009	14.9446	14.8421	14.8794	15.4367	15.8586	15.7742	6.86389	0	0	0	6.90285	15.2232	8.32038	11.063	15.1967	TG
pos	384	16.44_1044.9884m/z	NA	1044.99	1	16.4396	0.130867	17	1.95819e-06	2.32863e-06	135.849	TQC	EBlank	100 - 72.5 - 14.9	74834.3	6.87	16.0021	15.9116	15.9011	15.9203	16.12	16.3114	11.0778	3.80512e-05	4.47465e-05	15.7691	15.6805	15.8039	16.1537	16.7373	16.3973	11.7585	2	0	0	3.69262	16.0243	12.3316	9.85844	16.026	TG ACer;O4
pos	385	16.47_956.8996m/z	NA	956.9	1	16.4658	0.0959667	1	0	0	Inf	Samples	EBlank	100	11666.4	13.13	13.2811	13.0911	13.4495	12.8824	13.2319	13.5044	2.7583e-05	2.84505e-05	3.71828e-05	13.5634	12.8548	13.2336	13.7375	13.7736	13.7232	15.5161	3	0	0	3.10721e-05	13.415	13.415	6.70751	13.3275	ACer;O3
pos	386	16.49_1038.9414m/z	NA	1038.94	1	16.492	0.174483	49	6.76113e-08	9.09924e-08	350.416	Samples	EBlank	100 - 75.2 - 30.2	157589	4.66	16.9449	17.0896	16.9692	16.9996	17.1703	17.2737	9.66562	10.9131	4.39202e-05	17.0731	16.8411	16.9637	17.4634	17.709	17.4053	9.08621	1	0	0	6.85957	17.1766	10.317	12.0181	17.1255	TG
pos	387	16.52_1064.9568m/z	NA	1064.96	1	16.5181	0.08725	42	2.73243e-07	3.51122e-07	109.59	TQC	EBlank	100 - 51.5 - 5.28	19159.5	18.42	14.1682	14.2625	13.6536	14.1326	14.4431	13.9631	3.93584e-05	4.64729e-05	8.74076	13.4742	13.0113	14.1425	14.1451	14.5316	14.3376	17.9386	2	0	0	2.91362	13.8743	10.9607	8.39396	13.9891	TG
pos	388	16.54_1028.9936m/z	NA	1028.99	1	16.5443	0.0959667	6	9.41822e-06	1.05155e-05	77.5236	TQC	EBlank	100 - 63.5 - 4.84	30610.8	14.45	15.0484	14.6166	14.6667	14.704	14.9132	14.5734	9.25297	9.87718	4.30915e-05	14.8083	14.145	14.5702	15.2774	15.3275	14.9535	13.4184	1	0	0	6.37673	14.7809	8.4042	10.5788	14.7673	ACer;O3
pos	389	16.55_970.9154m/z	NA	970.915	1	16.553	0.20065	3	8.59622e-11	1.45492e-10	3560.59	TQC	EBlank	100 - 69.1	273231	3.23	17.911	17.8275	17.8867	17.8309	17.9362	18.0932	3.32911e-05	5.67458	4.95215e-05	17.7622	17.6016	17.6828	18.226	18.4796	18.2323	6.99552	2	0	0	1.89155	17.9314	16.0398	9.91147	17.9228	ACer;O3
pos	390	16.55_1014.9779m/z	NA	1014.98	1	16.553	0.0785167	4	2.0571e-06	2.44277e-06	41.6744	TQC	EBlank	100 - 49.5 - 1.44	20296.7	24	13.7879	14.6232	14.0167	14.199	14.5116	14.3123	3.92093e-05	4.72963e-05	9.28185	14.091	13.4033	13.7128	14.4316	14.8143	14.4309	20.9881	2	0	0	3.09398	14.0813	10.9873	8.58762	14.1615	ACer;O3
pos	391	16.64_1047.0035m/z	NA	1047	1	16.6403	0.0610667	5	0	0	Inf	Samples	EBlank	100 - 55.6	9163.88	24.79	12.1521	12.4454	12.831	12.0475	12.4996	12.5599	3.43692e-05	4.08878e-05	4.5447e-05	13.2649	12.4846	12.9508	13.1118	13.714	13.234	19.6984	3	0	0	4.02347e-05	13.0606	13.0606	6.53034	12.7416	TG
pos	392	17.01_1000.9623m/z	NA	1000.96	1	17.0067	0.104683	2	0	0	Inf	Samples	EBlank	100 - 65.7	27825.1	9.41	14.3915	14.3973	14.5202	14.5037	14.6948	14.3833	4.19782e-05	3.6062e-05	5.40929e-05	14.68	14.221	14.5668	15.0296	15.042	14.9157	8.63336	3	0	0	4.40444e-05	14.6765	14.6765	7.33827	14.5791	ACer;O3
pos	393	17.14_1044.9885m/z	NA	1044.99	1	17.1376	0.122133	17	0.000160939	0.000158359	24.9063	Samples	EBlank	100 - 66.4 - 8.31	28335.9	10.56	14.6744	14.5488	14.6007	14.17	14.6632	14.6611	9.48129	2.9632e-05	11.1586	14.4968	14.2513	14.6377	15.0033	15.0507	15.1314	12.1832	1	0	0	6.87998	14.6958	7.81585	10.7879	14.6244	TG ACer;O4
pos	394	17.13_1018.9726m/z	NA	1018.97	1	17.1288	0.113417	10	5.93636e-12	1.11645e-11	6.51712	Samples	EBlank	100 - 63.4 - 3.97	20929.4	16.73	14.2301	14.2987	14.1968	14.344	13.7838	13.8079	11.0963	12.0347	11.6044	14.1824	13.9743	14.4197	14.7885	14.3128	14.3181	16.3943	0	0	0	11.5785	14.2666	2.6881	12.9225	14.1884	TG
pos	395	16.88_1068.9883m/z	NA	1068.99	1	16.8758	0.104683	16	1.7099e-05	1.86666e-05	41.2149	TQC	EBlank	100 - 55.7 - 3.01	13288.9	16.81	13.661	13.6761	13.3832	13.2125	13.8273	13.2109	4.18028e-05	9.74524	9.18195	12.9623	12.8656	13.3959	13.8489	14.0822	14.1171	18.0693	1	0	0	6.30908	13.4793	7.17019	9.89417	13.4872	TG
pos	396	16.79_998.9467m/z	NA	998.947	1	16.7886	0.130867	8	2.22045e-16	5.35478e-16	19286.5	Samples	EBlank	100 - 66.1 - 5	39420.9	7.25	15.0309	15.0821	14.9488	14.9736	15.0389	15.1644	1.72149e-05	3.79459e-05	3.72588	15.1238	14.6926	15.2391	15.447	15.7567	15.1776	5.43472	2	0	0	1.24198	15.1734	13.9314	8.20769	15.1066	ACer;O3
pos	397	16.69_1066.9724m/z	NA	1066.97	1	16.6926	0.0959667	28	0	0	Inf	Samples	EBlank	100 - 75.4 - 4.79	16251.1	15.3	13.8179	13.8237	13.4834	13.6122	13.328	13.987	3.92176e-05	3.53778e-05	3.27773e-05	13.5274	12.7185	13.576	14.4116	14.4002	14.5452	16.7078	3	0	0	3.57909e-05	13.7971	13.7971	6.89857	13.7362	TG
pos	398	16.67_1059.0040m/z	NA	1059	1	16.6665	0.0785167	12	2.93176e-07	3.75388e-07	108.091	Samples	EBlank	100 - 64.4 - 3.99	20076.3	13.23	14.1282	13.6412	14.0982	14.2545	14.1882	13.9942	2.40715e-05	3.94344e-05	4.67753e-05	13.563	13.7183	13.5664	14.3137	14.9079	15.0037	13.9594	3	0	0	3.67604e-05	14.1128	14.1127	7.0564	14.0818	TG ACer;O4
pos	399	16.65_1032.9867m/z	NA	1032.99	1	16.649	0.0698	7	1.19266e-05	1.32277e-05	40.2358	TQC	EBlank	100 - 61.9 - 4.89	11142.9	20.37	13.3804	13.2442	13.6991	12.8708	13.1152	13.5296	9.40321	9.03325	8.91921	13.8385	13.5932	12.9402	13.3936	13.38	12.6186	20.2306	0	0	0	9.11856	13.228	4.10941	11.1733	13.2673	TG
pos	400	16.64_1073.0195m/z	NA	1073.02	1	16.6403	0.0785167	11	0.000442891	0.000413213	19.3022	Samples	EBlank	100 - 71.6 - 4.66	16059.9	10.83	13.8541	13.9437	13.7453	13.5053	13.7819	13.9466	10.0517	10.7677	4.08107e-05	13.124	13.0668	13.076	14.4744	14.7102	14.3996	10.8828	1	0	0	6.93983	13.7425	6.80263	10.3411	13.7693	TG ACer;O4
pos	401	16.54_1000.9259m/z	NA	1000.93	1	16.5443	0.08725	47	1.35664e-07	1.78923e-07	134.108	Samples	EBlank	100	20865.8	11.23	13.969	14.0254	13.8265	14.0063	14.332	14.4822	4.38756e-05	5.52356e-05	2.83786e-05	14.3018	14.2621	13.9431	14.3917	14.6638	14.4845	17.8249	3	0	0	4.24966e-05	14.2751	14.2751	7.13758	14.191	TG ACer;O4
pos	402	16.52_904.8314m/z	NA	904.831	1	16.5181	0.130867	68	0.00148794	0.00130186	12.4524	Samples	EBlank	100 - 37.6	8851.13	26.2	12.8121	12.7317	12.0988	12.6118	11.9293	12.6479	4.05422e-05	2.81919e-05	9.42658	12.3729	12.7042	12.6422	13.2849	14.3421	12.2477	23.2064	2	0	0	3.14222	12.8663	9.72408	8.00425	12.6691	TG
pos	403	16.45_1071.0044m/z	NA	1071	1	16.4484	0.0959667	15	3.64839e-09	5.37851e-09	533.48	TQC	EBlank	100 - 68.9 - 8.19	36470.2	5.15	14.9477	15.0306	15.041	14.9564	15.0934	15.1831	3.68318e-05	6.78222	3.78478e-05	14.8524	14.6122	14.3888	15.2914	15.7346	15.4312	6.19378	2	0	0	2.26077	14.9857	12.725	8.62325	15.0139	TG ACer;O4
pos	404	16.45_1056.9882m/z	NA	1056.99	1	16.4484	0.0959667	16	1.78235e-12	3.47749e-12	2444.4	Samples	EBlank	100 - 66.6 - 10	40928.4	8.89	15.0277	15.0609	14.9247	14.7854	14.9297	15.2386	3.06249e-05	6.67386	4.30323e-05	14.9213	15.0044	14.8621	15.3933	15.8215	15.6912	10.809	2	0	0	2.22464	15.2162	12.9916	8.72044	15.1054	TG ACer;O4
pos	405	16.43_1004.9562m/z	NA	1004.96	1	16.4309	0.0959667	12	7.06177e-06	7.99148e-06	74.0754	TQC	EBlank	100 - 64 - 13.3	46499.5	9.32	15.3188	15.3617	15.1651	15.3638	15.347	15.5086	9.31798	10.1407	9.44405	15.3328	15.1429	15.0938	15.7063	15.9015	15.6234	7.57195	0	0	0	9.63424	15.4007	5.76647	12.5175	15.3724	TG
pos	406	16.39_874.7850m/z	NA	874.785	1	16.3873	0.05235	98	0.0225156	0.0163083	4.2035	TQC	EBlank	100 - 21.5	4082.68	36.81	11.482	11.5401	11.7542	11.689	11.4494	12.0444	4.29099e-05	11.0663	9.00491	12.4081	11.6942	10.7444	10.6187	12.019	12.5155	16.3211	1	0	0	6.69041	11.6006	4.9102	9.14551	11.6302	TG
pos	407	16.38_1026.9774m/z	NA	1026.98	1	16.3786	0.05235	11	0	0	Inf	TQC	EBlank	100 - 35.6	11063.7	18.62	13.2697	13.2422	13.6157	13.501	13.3511	13.2397	3.54517e-05	3.79926e-05	4.186e-05	12.0711	12.2046	12.9326	13.3998	14.2826	13.4281	11.1439	3	0	0	3.84348e-05	12.9871	12.987	6.49356	13.1785	ACer;O3
pos	408	16.37_970.9127m/z	NA	970.913	1	16.3698	0.0610833	3	2.13228e-10	3.48405e-10	554.752	Samples	EBlank	100 - 48.4	45154.8	17.91	14.794	14.9594	14.996	15.181	15.161	15.6175	8.98517	3.64714e-05	3.30041e-05	15.5026	14.8989	15.3196	15.66	15.6975	15.5886	21.0992	2	0	0	2.99508	15.3785	12.3834	9.18678	15.2483	ACer;O3
pos	409	16.35_1000.9620m/z	NA	1000.96	1	16.3524	0.13085	2	2.68477e-06	3.15223e-06	115.18	TQC	EBlank	100 - 67.8 - 13.1	96024.3	5.12	16.2932	16.4734	16.28	16.4623	16.375	16.5519	1.61339	3.14004e-05	11.2091	16.2185	15.8294	16.254	16.733	16.9268	16.7143	7.50189	1	0	0	4.27417	16.3799	12.1058	10.3271	16.393	ACer;O3
pos	410	16.33_535.5080m/z	NA	535.508	1	16.3349	0.148317	7	0	0	Inf	Samples	EBlank	100 - 35.2	72512.6	6.4	15.7915	16.0141	15.9476	16.0187	15.9156	16.0246	2.93805e-05	3.56821e-05	3.97267e-05	15.8745	15.8117	15.9592	16.2514	16.5739	16.3052	6.07759	3	0	0	3.49297e-05	16.0632	16.0632	8.03164	16.0076	O-DG
pos	411	16.32_1036.9250m/z	NA	1036.93	1	16.3175	0.122133	70	1.77832e-06	2.12382e-06	203.865	TQC	EBlank	100 - 73.9 - 21.2	128435	5.12	16.8618	16.733	16.6961	16.7594	16.8692	17.0775	10.3009	9.48787	3.19666e-05	16.7353	16.5314	16.8288	17.181	17.2917	17.0355	9.98476	1	0	0	6.59626	16.8679	10.2716	11.7321	16.8504	TG
pos	412	16.28_1068.9880m/z	NA	1068.99	1	16.2826	0.05235	16	4.73885e-07	5.961e-07	88.3603	Samples	EBlank	100 - 67.8 - 3.81	17826.8	15.96	13.8209	13.7406	14.0535	14.1093	13.5029	13.6974	4.42695e-05	2.60872e-05	9.04809	13.5058	13.2883	13.7411	14.7833	14.5688	14.265	15.8193	2	0	0	3.01605	13.9593	10.9433	8.48768	13.89	TG
pos	413	16.26_1028.9565m/z	NA	1028.96	1	16.2564	0.104683	28	0	0	Inf	Samples	EBlank	100 - 69.9 - 14.9	118607	6.56	16.8106	16.6725	16.5997	16.5299	16.6395	16.7647	3.39505e-05	3.26789e-05	4.39477e-05	16.6501	16.3614	16.4427	17.0223	17.3322	17.1211	7.24486	3	0	0	3.6859e-05	16.7556	16.7555	8.37781	16.7125	TG ACer;O4
pos	414	16.24_1002.9407m/z	NA	1002.94	1	16.239	0.12215	29	1.832e-10	3.01505e-10	1361.3	Samples	EBlank	100 - 68.3 - 22.2 - 1.06	252551	5.17	17.7339	17.8272	17.6891	17.7028	17.8073	17.8382	3.86168e-05	3.51481	10.1044	17.73	17.4956	17.4727	18.1483	18.4905	18.1173	4.54639	1	0	0	4.53975	17.843	13.3033	11.1914	17.8047	TG ACer;O4
pos	415	16.23_976.9247m/z	NA	976.925	1	16.2303	0.0959667	19	9.63309e-05	9.70761e-05	54.0261	TQC	EBlank	100 - 63.7 - 19.9 - 0.0951	175485	4.78	17.2655	17.149	17.2596	17.2181	17.3799	17.3442	12.2513	12.1917	11.8038	17.2566	16.9862	17.0478	17.6126	17.8932	17.5098	5.79614	0	0	0	12.0822	17.3183	5.2361	14.7003	17.2939	TG
pos	416	16.21_996.8944m/z	NA	996.894	1	16.2128	0.0785167	82	2.95485e-09	4.40014e-09	327.739	TQC	EBlank	100	14145.5	14.92	13.6207	13.7275	13.4655	13.7766	14.0225	13.4571	4.29376e-05	3.6144e-05	3.84192e-05	13.5866	13.2063	13.3015	13.9624	14.3384	13.5334	15.2721	3	0	0	3.9167e-05	13.5887	13.5887	6.79437	13.6335	TG
pos	417	16.20_824.8055m/z	NA	824.806	1	16.1954	0.0785167	2	0	0	Inf	Samples	EBlank	100 - 45.7 - 1.32	17889	7.16	13.9568	13.8576	13.6601	13.8288	13.8723	14.1182	3.68093e-05	3.15514e-05	3.11582e-05	14.3379	14.606	14.5171	13.8184	13.5722	13.4877	10.5612	3	0	0	3.3173e-05	13.9905	13.9905	6.99526	13.9364	Cer;O4
pos	418	16.18_998.9461m/z	NA	998.946	1	16.1779	0.1047	8	1.60109e-11	2.87921e-11	1500	Samples	EBlank	100 - 63.3 - 11.7	63513.6	9.36	15.4833	15.6824	15.7512	15.7623	15.9306	15.7413	3.12493e-05	3.65818e-05	3.8679e-05	15.4308	15.4261	15.7384	16.1174	16.3646	16.3772	9.87238	3	0	0	3.55033e-05	15.843	15.843	7.92153	15.7841	ACer;O3
pos	419	16.15_1034.9099m/z	NA	1034.91	1	16.1517	0.113417	85	4.35982e-07	5.49248e-07	150.35	Samples	EBlank	100 - 62.9 - 6.95	56197.6	11.37	15.5031	15.6172	15.6605	15.5693	15.3979	15.9915	9.18824	4.83596e-05	8.67602	15.7108	15.6254	15.8345	15.6856	16.1956	15.5745	14.934	1	0	0	5.95477	15.705	9.75023	10.8299	15.6641	TG
pos	420	16.15_958.9141m/z	NA	958.914	1	16.1517	0.122133	3	0	0	142.716	Samples	EBlank	100 - 69.6 - 10	130985	8.89	16.8324	16.6488	16.6374	16.7461	16.7907	16.9493	9.62717	9.11569	9.43666	16.821	16.8145	16.7326	17.1444	17.4094	17.0095	8.25425	0	0	0	9.39317	16.9225	7.52937	13.1579	16.845	ACer;O3
pos	421	16.10_1026.9410m/z	NA	1026.94	1	16.0994	0.08725	30	0	0	Inf	TQC	EBlank	100 - 60.6 - 4.92	51127.5	15.4	15.602	15.6059	15.6525	15.2743	15.206	15.734	3.73474e-05	2.8238e-05	4.01197e-05	15.5019	15.1542	15.1013	15.6394	16.0178	15.8803	14.4122	3	0	0	3.5235e-05	15.4831	15.4831	7.74156	15.4978	TG
pos	422	16.10_1040.9567m/z	NA	1040.96	1	16.0994	0.0959667	28	1.64886e-07	2.15533e-07	156.009	TQC	EBlank	100 - 55.8 - 8.7	57839.1	18.21	16.0959	15.3587	15.4612	15.6214	15.7719	16.0167	8.90935	3.91284e-05	3.38394e-05	15.6339	15.3765	15.2252	15.952	16.069	16.1871	20.6183	2	0	0	2.96981	15.6746	12.7048	9.32219	15.6978	TG
pos	423	16.06_1000.9253m/z	NA	1000.93	1	16.0645	0.139583	47	1.1696e-08	1.67396e-08	900.138	Samples	EBlank	100 - 66.6 - 19.3 - 0.557	401711	5.88	18.3843	18.2761	18.464	18.5022	18.4017	18.6304	2.46833	10.6872	6.32404	18.4211	18.1441	18.2324	18.812	19.0496	18.857	8.39976	0	0	0	6.49318	18.52	12.0268	12.5066	18.4816	TG ACer;O4
pos	424	16.06_988.9256m/z	NA	988.926	1	16.0558	0.122133	35	0	0	374.125	TQC	EBlank	100 - 68.2 - 22.3 - 0.964	796043	1.62	19.4176	19.3837	19.4857	19.4666	19.4796	19.6016	11.2044	9.52849	11.0081	19.272	19.1494	19.3522	19.7979	19.9041	19.6319	5.25599	0	0	0	10.5803	19.4519	8.87155	15.0161	19.4622	TG
pos	425	16.03_948.8935m/z	NA	948.893	1	16.0296	0.122133	26	0	0	34.1547	Samples	EBlank	100 - 65.1 - 19.7 - 0.837	465620	5.16	18.6806	18.5651	18.7365	18.7547	18.7146	18.8664	13.9986	13.4178	13.5442	18.5701	18.5688	18.7178	18.9681	19.219	18.8644	6.80253	0	0	0	13.6535	18.752	5.09847	16.2028	18.7358	TG
pos	426	15.99_796.7741m/z	NA	796.774	1	15.9947	0.05235	2	0	0	Inf	TQC	EBlank	100 - 32.9	10186.1	16.67	12.8864	12.6852	13.3586	13.12	13.286	13.4024	4.58926e-05	3.38472e-05	4.30871e-05	13.9558	13.7411	13.5469	12.4663	12.5358	12.854	18.7454	3	0	0	4.09423e-05	13.1173	13.1172	6.55865	13.1202	Cer;O4
pos	427	15.99_956.8985m/z	NA	956.899	1	15.986	0.0697833	1	3.33067e-15	7.51116e-15	8649.21	Samples	EBlank	100 - 59.1	27468.1	9.43	14.5657	14.2727	14.1957	14.4413	14.3937	14.3249	3.90889e-05	4.54657e-05	2.04229e-05	14.8635	14.2973	14.6173	14.9692	15.0046	14.6366	9.17253	3	0	0	3.49925e-05	14.6654	14.6653	7.33271	14.5155	ACer;O3
pos	428	15.99_970.9142m/z	NA	970.914	1	15.986	0.113417	3	1.7271e-09	2.62018e-09	768.834	TQC	EBlank	100 - 53.2 - 4.71	64274.2	11.56	15.9875	15.8221	15.9642	15.5083	15.9222	15.8089	6.42621	3.11131e-05	4.13625e-05	15.7576	15.4589	15.6898	15.9419	16.0629	15.6214	11.4426	2	0	0	2.14209	15.6894	13.5473	8.91574	15.7625	ACer;O3
pos	429	15.96_980.8627m/z	NA	980.863	1	15.9598	0.191933	142	0	0	893.695	TQC	EBlank	100 - 67.3 - 18.3	1.12867e+06	2.27	19.9527	19.8947	20.0009	19.9513	19.9789	20.1289	10.3089	10.6661	10.3039	19.9702	19.7767	19.9014	20.2496	20.4652	20.1669	5.62262	0	0	0	10.4263	20.0223	9.59598	15.2243	20.0034	TG
pos	430	15.94_1038.9413m/z	NA	1038.94	1	15.9423	0.113417	49	3.04836e-09	4.534e-09	163.393	TQC	EBlank	100 - 48.1	42121.6	17.62	14.8951	15.5031	15.1965	15.0483	15.3294	14.8101	3.54778e-05	3.86793e-05	2.8642e-05	15.0747	14.8375	15.145	15.6257	15.3977	15.536	18.4551	3	0	0	3.42664e-05	15.2034	15.2034	7.60171	15.1669	TG
pos	431	15.92_535.5079m/z	NA	535.508	1	15.9162	0.191933	7	0	0	Inf	Samples	EBlank	100 - 37.2	578243	3.6	18.9469	18.9252	18.9423	18.9402	19.0195	19.1275	3.2724e-05	3.69833e-05	4.27227e-05	18.9408	18.9306	18.9795	19.1986	19.5516	19.1974	5.56188	3	0	0	3.74766e-05	19.067	19.067	9.53353	19.0253	O-DG
pos	432	15.91_1012.9255m/z	NA	1012.93	1	15.9075	0.16575	53	1.16314e-06	1.40793e-06	307.989	TQC	EBlank	100 - 68.5 - 12.1	249287	9.48	17.8124	17.6915	17.7563	17.6942	17.8842	17.827	10.6308	9.58542	11.1481	17.487	17.6132	17.7177	17.9989	18.3259	18.0486	5.36207	0	0	0	10.4548	17.7992	7.34439	14.127	17.7884	TG
pos	433	15.87_986.9098m/z	NA	986.91	1	15.8726	0.191933	60	0	0	66.3396	TQC	EBlank	100 - 68.1 - 20.6 - 0.64	1.046e+06	5.11	19.8907	19.7814	19.9131	19.7942	19.7809	19.887	13.8187	14.2241	14.1119	19.7766	19.7302	19.7577	20.0935	20.2497	20.1116	4.28953	0	0	0	14.0516	19.8871	5.83555	16.9694	19.8642	TG ACer;O4
pos	434	15.87_930.8466m/z	NA	930.847	1	15.8726	0.0785167	94	0	0	40.3624	Samples	EBlank	100 - 59.3 - 17	2.97508e+06	14.84	21.121	20.9492	21.1054	21.2608	21.0262	21.5528	15.5737	16.4228	16.1655	21.3563	21.3386	21.1844	21.6284	21.8512	21.615	15.8696	0	0	0	16.054	21.4296	5.37559	18.7418	21.2994	TG
pos	435	15.86_603.5339m/z	NA	603.534	1	15.8638	0.209383	14	0	0	176.077	TQC	EBlank	100 - 39.8	441146	4.09	18.6216	18.6092	18.6464	18.6296	18.5551	18.7338	11.6879	11.3778	10.8401	18.4217	18.474	18.4413	18.8861	19.2057	18.9147	4.10246	0	0	0	11.3019	18.6579	7.35594	14.9799	18.6452	O-DG
pos	436	15.85_960.8940m/z	NA	960.894	1	15.8464	0.200667	49	0	0	71.3027	TQC	EBlank	100 - 67.8 - 19.5	1.24246e+06	3.7	20.0228	20.0191	20.0551	20.0974	20.1306	20.1599	14.1421	14.4619	14.29	20.101	20.1969	19.995	20.271	20.5353	20.1964	4.03661	0	0	0	14.298	20.1499	5.85189	17.2239	20.1154	TG
pos	437	15.82_934.8786m/z	NA	934.879	1	15.8202	0.183217	31	0	0	23.0956	TQC	EBlank	100 - 63.1 - 11.3	609488	5.37	19.0382	18.9322	18.9935	19.1046	19.0602	19.1858	14.4559	14.8872	14.6486	19.197	19.326	19.123	19.1155	19.3709	19.1274	6.1294	0	0	0	14.6639	19.1439	4.48001	16.9039	19.0982	TG
pos	438	15.81_914.8157m/z	NA	914.816	1	15.8115	0.174483	119	0	0	107.568	TQC	EBlank	100	315385	4.2	17.9735	18.0591	18.1201	18.037	18.1797	18.3396	12.0374	11.601	12.0825	18.1674	18.2513	18.1665	18.2589	18.4022	18.3253	9.24813	0	0	0	11.907	18.1959	6.2889	15.0514	18.157	TG
pos	439	15.79_1010.9097m/z	NA	1010.91	1	15.7853	0.122133	80	1.6542e-08	2.33945e-08	576.941	TQC	EBlank	100 - 67.1 - 11.2	142616	7.63	16.8508	16.8483	17.0602	16.9739	16.9741	16.8987	2.81057e-05	10.0692	3.4254e-05	16.7571	16.8475	16.7359	17.1968	17.4971	17.2895	5.81829	2	0	0	3.35642	16.9879	13.6315	10.1722	16.9611	TG
pos	440	15.76_984.8942m/z	NA	984.894	1	15.7591	0.165767	77	3.33067e-16	7.92527e-16	61.913	TQC	EBlank	100 - 65.4 - 16.3	364157	4.52	18.1985	18.3497	18.2732	18.2799	18.3162	18.4845	13.3211	11.2587	12.3273	18.2602	18.3571	18.2582	18.4397	18.6662	18.6343	6.83204	0	0	0	12.3024	18.3699	6.06752	15.3361	18.3434	TG
pos	441	15.69_976.8317m/z	NA	976.832	1	15.6893	0.165767	175	1.45439e-14	3.18797e-14	255.494	Samples	EBlank	100 - 58.7 - 10.5	299629	5.97	17.8429	18.0377	17.9423	18.0407	17.8619	18.0788	9.51087	10.2039	11.8552	18.221	17.9138	18.104	18.1362	18.6154	18.1211	6.87541	0	0	0	10.5233	18.1192	7.59589	14.3213	18.0433	TG
pos	442	15.68_912.8004m/z	NA	912.8	1	15.6806	0.16575	141	7.65904e-08	1.02635e-07	334.264	Samples	EBlank	100	150960	4.7	17.0073	16.8684	17.1069	17.0021	16.9687	17.1478	3.81142e-05	3.2593e-05	4.23056e-05	17.372	17.1151	17.0499	17.0028	17.3012	17.3713	6.90631	3	0	0	3.76709e-05	17.136	17.136	8.56803	17.0764	TG
pos	443	15.66_369.3511m/z	NA	369.351	1	15.6632	0.0872333	30	2.71385e-07	3.49273e-07	296.617	Samples	EBlank	100 - 22.6	50597.7	9.18	15.3521	15.2763	15.173	15.5545	15.3931	15.454	8.13821	8.14335	7.39699	15.9386	16.1469	15.9917	15.1399	14.895	15.1368	9.24353	0	0	0	7.89285	15.4754	7.58257	11.6841	15.4213	ST;O
pos	444	15.65_886.7846m/z	NA	886.785	1	15.6457	0.2181	114	0	0	7.14884	TQC	EBlank	100 - 79.9 - 4.29	426280	4.57	18.4158	18.5272	18.4337	18.6099	18.566	18.6916	16.0434	15.81	15.9904	18.7584	18.7618	18.6456	18.345	18.8822	18.6615	7.3224	0	0	0	15.9479	18.6097	2.66179	17.2788	18.5752	TG
pos	445	15.63_932.8631m/z	NA	932.863	1	15.6283	0.2181	62	0	0	57.3113	TQC	EBlank	100 - 63.4 - 16 - 0.164	928889	2.04	19.6301	19.6151	19.6475	19.6924	19.6767	19.8605	14.0599	14.2998	14.0153	19.7521	19.8028	19.7779	19.8058	19.9538	19.8482	6.46479	0	0	0	14.125	19.7574	5.63236	16.9412	19.7222	TG
pos	446	15.60_892.8312m/z	NA	892.831	1	15.6021	0.226833	36	0	0	13.1892	Samples	EBlank	100 - 60.3 - 14.2 - 0.0596	383913	3.65	18.2007	18.2582	18.3736	18.2921	18.2683	18.4514	14.9597	15.2811	14.9573	18.6322	18.7175	18.5609	18.365	18.6504	18.3708	6.35375	0	0	0	15.066	18.4834	3.41738	16.7747	18.3954	TG
pos	447	15.60_924.8000m/z	NA	924.8	1	15.6021	0.549633	179	0	0	26.131	Samples	EBlank	100 - 63.8 - 28.3	3.73815e+06	2.29	21.542	21.5916	21.5685	21.6656	21.6487	21.8019	17.0491	17.3628	17.2106	21.8908	21.7436	21.7154	21.7327	22.0501	21.8826	6.66768	0	0	0	17.2075	21.7698	4.56231	19.4887	21.7031	TG
pos	448	15.57_982.8786m/z	NA	982.879	1	15.5672	0.16575	110	0.000524683	0.00048432	23.387	Samples	EBlank	100 - 55.5 - 6.97	97846.8	5.02	16.3759	16.367	16.4054	16.4905	16.3691	16.3955	12.4786	10.6483	13.0786	16.5151	16.5634	16.6007	16.6171	16.7139	16.4767	3.29675	0	0	0	12.0685	16.5151	4.4466	14.2918	16.4578	TG
pos	449	15.54_994.8786m/z	NA	994.879	1	15.541	0.08725	108	3.76863e-06	4.38165e-06	69.8619	TQC	EBlank	100 - 36.7	14534.1	20.85	13.989	13.3202	13.3857	13.8613	13.4854	13.3915	3.34313e-05	2.3739e-05	3.56459e-05	13.2727	13.7307	14.0229	13.3616	14.1657	13.9528	20.5164	3	0	0	3.09388e-05	13.685	13.685	6.84253	13.6286	TG
pos	450	15.53_942.8467m/z	NA	942.847	1	15.5323	0.174483	106	1.08549e-06	1.32074e-06	184.393	TQC	EBlank	100 - 61 - 9.18	159410	5.86	17.0058	17.1285	16.9623	17.1066	17.2321	17.2849	10.5573	8.86529	10.2017	17.3114	17.2236	17.2763	16.9818	17.5948	17.2401	8.66291	0	0	0	9.87476	17.2053	7.33053	13.54	17.1627	TG
pos	451	15.53_956.8632m/z	NA	956.863	1	15.5323	0.1832	101	0	0	130.985	Samples	EBlank	100 - 62 - 10.3	177125	6.71	17.0516	17.2244	17.2187	17.2694	17.1491	17.094	9.72184	10.0532	10.182	17.4114	17.344	17.4642	17.2656	17.6036	17.5277	5.79757	0	0	0	9.98569	17.37	7.38435	13.6779	17.269	TG
pos	452	15.38_904.8318m/z	NA	904.832	1	15.384	0.253	68	0	0	22.2666	Samples	EBlank	100 - 57.7 - 8.89	294401	1.87	17.9477	17.9598	17.9598	17.9686	18.058	18.1036	13.9835	13.6585	13.6516	18.248	18.2704	18.1648	17.9856	18.3187	18.0204	4.57241	0	0	0	13.7645	18.1019	4.33741	15.9332	18.0508	TG
pos	453	15.34_864.8002m/z	NA	864.8	1	15.3404	0.122133	37	0	0	11.6983	Samples	EBlank	100 - 55.6 - 7.05	96287.8	3.96	16.328	16.3376	16.3533	16.3874	16.5099	16.4996	13.3122	13.366	12.6077	16.7077	16.5967	16.7277	16.2337	16.6372	16.3915	5.7387	0	0	0	13.0953	16.483	3.38772	14.7892	16.4428	TG
pos	454	15.31_946.7850m/z	NA	946.785	1	15.3055	0.174483	173	5.06767e-08	6.8868e-08	426.176	Samples	EBlank	100 - 62.2	83616.4	5.47	16.2337	16.0651	16.2415	16.1404	16.1424	16.3359	9.6288	6.10683	4.46318e-05	16.4857	16.2223	16.2399	16.1016	16.631	16.4104	6.69022	1	0	0	5.24522	16.2824	11.0372	10.7638	16.2378	TG
pos	455	15.18_369.3513m/z	NA	369.351	1	15.1833	0.05235	30	1.82375e-07	2.37155e-07	69.7561	TQC	EBlank	100 - 11.7	2744.62	16.6	11.2075	11.7076	11.1684	11.4258	11.2248	11.3136	4.21946e-05	3.14777e-05	2.9534e-05	11.8323	11.9636	11.6778	10.4099	10.2681	10.3843	14.9603	3	0	0	3.44021e-05	11.0233	11.0233	5.51166	11.1823	ST;O
pos	456	15.13_830.7225m/z	NA	830.723	1	15.131	0.130867	67	2.07168e-13	4.2507e-13	14.684	Samples	EBlank	100 - 24.5	11787.3	12.25	13.4204	13.0209	13.043	13.2528	13.3977	13.5386	10.4135	9.36718	9.38937	13.6025	13.6541	13.8812	13.1992	13.2795	13.4253	14.4536	0	0	0	9.72336	13.4409	3.71755	11.5821	13.3599	TG
pos	457	14.87_866.7225m/z	NA	866.722	1	14.8692	0.139583	115	2.31032e-06	2.73052e-06	59.8581	TQC	EBlank	100 - 31	13445.5	10.28	13.3678	13.6613	13.5089	13.7339	13.7621	13.4846	8.50189	4.13603	9.7412	13.9825	13.6752	14.2421	13.0755	13.3025	13.5807	10.7395	0	0	0	7.45971	13.577	6.11732	10.5184	13.5817	TG
pos	458	14.83_919.7703m/z	NA	919.77	1	14.8256	0.0698	115	3.10862e-15	7.02941e-15	6108.99	Samples	EBlank	100 - 56.1	14110.1	9.04	13.257	13.677	13.6198	13.6513	13.7313	13.718	3.94032	3.55353e-05	4.08358e-05	12.7228	14.0737	14.1818	13.406	14.0569	13.8284	11.2405	2	0	0	1.31347	13.6456	12.3321	7.47952	13.6273	TG
pos	459	14.76_769.6305m/z	NA	769.631	1	14.7646	0.122133	34	2.51123e-10	4.08192e-10	7.05661	Samples	EBlank	100 - 22.6	10353.3	12.41	12.8951	13.3005	13.3619	13.3416	12.8644	13.349	11.3053	10.7101	10.7238	13.9491	13.632	13.5226	12.7305	12.9423	12.8185	15.5559	0	0	0	10.9131	13.1998	2.2867	12.0564	13.1926	TG
pos	460	13.58_634.6491m/z	NA	634.649	1	13.578	0.157033	23	0	0	Inf	Samples	EBlank	100 - 38.7	16445.9	6.57	13.6973	13.6476	13.7801	13.801	13.7812	14.1099	4.10996e-05	4.17655e-05	3.8807e-05	12.9389	12.3835	12.5724	14.5448	14.882	14.6945	11.9282	3	0	0	4.05574e-05	13.6033	13.6032	6.80166	13.7031	Cer;O
pos	461	13.35_898.7247m/z	NA	898.725	1	13.3512	0.314067	5	5.99819e-10	9.39009e-10	509.709	Samples	EBlank	100 - 37.3	30007.7	8.61	14.3847	14.1814	14.459	14.3	14.5923	14.7605	3.23062e-05	5.86376	6.17625	14.6016	14.2776	14.601	15.1306	15.1793	15.2297	14.6603	1	0	0	4.01335	14.7706	10.7572	9.39195	14.6084	PC
pos	462	12.71_856.7145m/z	NA	856.714	1	12.7143	0.401317	14	1.97633e-11	3.52113e-11	1219.67	Samples	EBlank	100 - 38.9 - 0.454	39693.5	4.95	14.9458	14.9424	14.8821	15.0205	15.1043	15.2114	1.68357	7.60999	4.40384e-05	14.6271	14.5987	14.6365	15.605	15.8351	15.7792	8.62533	1	0	0	3.09787	15.1142	12.0164	9.10605	15.066	O-PC
pos	463	12.22_804.6834m/z	NA	804.683	1	12.2171	0.148317	7	0	0	Inf	Samples	EBlank	100 - 27.1	9155.48	11.33	12.8699	12.7474	12.5967	12.6085	12.4584	12.9162	4.22527e-05	3.57914e-05	2.93574e-05	11.4328	12.7798	13.2582	13.3855	13.5932	13.6194	12.176	3	0	0	3.58005e-05	12.9454	12.9454	6.47272	12.8225	O-PC O-PE
pos	464	12.16_708.6878m/z	NA	708.688	1	12.156	0.209383	5	0	0	Inf	TQC	EBlank	100 - 3.12	17597.9	8.59	13.8862	13.7861	13.8118	13.8649	14.0305	14.2191	3.37163e-05	5.58596e-05	4.464e-05	13.6173	13.5344	13.6685	14.3643	14.5338	14.4809	11.9171	3	0	0	4.47386e-05	13.9672	13.9671	6.9836	13.9501	Cer;O3
pos	465	11.94_606.6180m/z	NA	606.618	1	11.9379	0.183217	30	0	0	Inf	Samples	EBlank	100 - 33.5	12668.3	8.64	13.3343	13.1774	13.3423	13.572	13.327	13.7458	3.45936e-05	3.39514e-05	3.29945e-05	12.2736	12.3087	12.6016	14.0669	14.5361	14.2738	14.7579	3	0	0	3.38465e-05	13.2774	13.2774	6.63872	13.3469	Cer;O
pos	466	11.85_896.7096m/z	NA	896.71	1	11.8506	0.30535	8	0	0	29348.5	Samples	EBlank	100 - 50.4 - 2.39	42879.5	3.71	15.0633	15.1219	15.1066	15.1477	15.2284	15.2544	3.33319	2.14286e-05	3.85226e-05	15.1542	14.8916	15.0904	15.6577	15.6679	15.695	5.14186	2	0	0	1.11108	15.2934	14.1823	8.20224	15.2236	PC
pos	467	11.76_708.6881m/z	NA	708.688	1	11.7634	0.0610667	5	0	0	Inf	Samples	EBlank	100 - 3.41	4695.03	15.57	12.023	12.0284	11.8605	11.9802	11.3781	11.8485	5.29133e-05	4.75491e-05	4.01527e-05	11.9376	12.2156	12.1686	12.5149	12.3054	11.9847	15.2446	3	0	0	4.68717e-05	12.1217	12.1217	6.06089	11.9874	Cer;O3
pos	468	11.67_870.6939m/z	NA	870.694	1	11.6674	0.907333	17	4.47634e-11	7.75039e-11	3466.17	Samples	EBlank	100 - 53 - 11.5	391051	2.09	18.2376	18.3126	18.298	18.2507	18.3036	18.4695	6.67292	8.24612	6.0004	18.33	18.2741	18.2555	18.7936	18.8923	18.8071	5.93765	0	0	0	6.97315	18.4927	11.5196	12.7329	18.4024	PC
pos	469	11.67_817.7150m/z	NA	817.715	1	11.6674	0.209383	1	0	0	Inf	Samples	EBlank	100 - 44	25380.8	4.55	14.2899	14.3162	14.2647	14.4508	14.3244	14.4012	4.3628e-05	3.37732e-05	3.81488e-05	13.7709	13.93	14.2709	14.8166	15.1052	15.2855	4.96229	3	0	0	3.85167e-05	14.4638	14.4638	7.23192	14.4025	SM;O2
pos	470	11.49_598.5766m/z	NA	598.577	1	11.493	0.23555	2	7.26841e-12	1.35577e-11	908.161	Samples	EBlank	100 - 26.9	14513.4	5.43	13.6136	13.6243	13.6499	13.6408	13.5313	13.7716	6.64818	4.05734e-05	4.69983e-05	13.7909	13.4062	13.6549	13.815	14.2337	13.9688	5.45641	2	0	0	2.21609	13.7455	11.5294	7.98081	13.6921	O-DG Cer;O3
pos	471	11.45_786.6367m/z	NA	786.637	1	11.4493	0.200667	30	0	0	Inf	Samples	EBlank	100 - 27.2	13722.4	14.84	12.3168	12.0907	12.6317	12.1964	12.6697	12.5575	3.41672e-05	3.90468e-05	4.94475e-05	13.4928	13.2195	13.6288	14.0849	13.9091	13.9758	16.5054	3	0	0	4.08871e-05	13.6524	13.6524	6.82624	13.0315	O-PC O-PE
pos	472	11.32_854.6990m/z	NA	854.699	1	11.3185	0.34025	26	4.19664e-14	8.93292e-14	6757.9	Samples	EBlank	100 - 45 - 1.67	41438.6	3.05	15.1598	15.0918	15.1001	15.0563	15.1545	15.2158	3.77786e-05	5.24888	4.94426e-05	14.7661	14.5989	14.9272	15.7498	15.8785	15.6444	4.01524	2	0	0	1.74966	15.1948	13.4451	8.47222	15.1622	O-PC
pos	473	11.27_760.6210m/z	NA	760.621	1	11.2748	0.279183	24	0	0	Inf	Samples	EBlank	100 - 38.8 - 0.828	29827.9	7.74	14.1989	13.9058	14.0328	14.0069	14.1218	14.1423	4.10257e-05	3.67736e-05	3.97993e-05	14.3977	14.5464	14.8605	15.0576	15.0557	15.1438	7.30989	3	0	0	3.91995e-05	14.7776	14.7775	7.38881	14.4228	O-PC O-PE
pos	474	11.03_841.7148m/z	NA	841.715	1	11.0305	0.226833	1	3.9635e-14	8.46544e-14	5506.45	Samples	EBlank	100 - 44.3 - 2.29	33517.3	4.46	14.8046	14.7678	14.791	14.8213	14.8314	15.0865	2.56812e-05	3.54288e-05	4.65024e-05	14.8987	14.8757	15.2602	15.1127	14.9544	15.0659	8.67297	3	0	0	3.58708e-05	14.9619	14.9618	7.48096	14.9062	SM;O2
pos	475	11.00_669.5421m/z	NA	669.542	1	11.0044	0.0959667	22	4.6647e-10	7.39972e-10	328.21	TQC	EBlank	100 - 29.6	5571.02	15.1	11.7875	12.3664	12.482	12.2816	12.2943	12.7257	3.53832e-05	6.48323	3.89742	11.5569	12.02	11.838	12.1861	13.0498	12.458	20.2901	1	0	0	3.46023	12.1188	8.65853	7.7895	12.2208	DG
pos	476	10.96_664.5869m/z	NA	664.587	1	10.9608	0.08725	19	0	0	Inf	TQC	EBlank	100 - 28.6	4241.07	12.98	11.8941	11.5429	11.9434	11.7534	11.802	11.9974	4.15848e-05	3.27333e-05	3.60617e-05	11.5995	11.9549	11.7138	11.8192	12.4733	12.2559	10.9134	3	0	0	3.67933e-05	11.9034	11.9033	5.95171	11.8628	DG
pos	477	10.80_826.6679m/z	NA	826.668	1	10.8037	0.130867	34	3.76139e-10	6.00866e-10	252.624	Samples	EBlank	100 - 32.4	8399.88	7.18	13.0112	12.7989	12.8087	12.7536	12.8868	13.0393	2.58402e-05	4.1964e-05	3.05131e-05	11.9196	12.2398	12.0386	13.4771	13.836	13.5536	8.31553	3	0	0	3.27724e-05	12.7781	12.778	6.38905	12.8306	O-PC
pos	478	10.66_852.6839m/z	NA	852.684	1	10.6641	0.139583	28	1.08802e-14	2.40384e-14	23.2226	Samples	EBlank	100 - 38.5	10879.2	10.19	12.9466	13.109	13.1197	13.0426	13.2637	13.4797	7.8052	9.09535	8.74419	13.0646	13.0805	13.4718	13.3123	13.7633	13.663	13.5934	0	0	0	8.54825	13.3265	4.77827	10.9374	13.2434	O-PC
pos	479	10.59_784.6209m/z	NA	784.621	1	10.5856	0.157033	53	0	0	Inf	Samples	EBlank	100 - 38.8	20793.7	14.97	13.7201	13.7142	13.2606	13.5012	13.8402	13.5009	2.99508e-05	3.73512e-05	4.14116e-05	13.8334	13.6613	14.3184	14.6214	14.7064	14.6349	14.114	3	0	0	3.62379e-05	14.2299	14.2299	7.11497	13.9097	O-PC O-PE
pos	480	10.56_776.6518m/z	NA	776.652	1	10.5595	0.279167	15	0	0	Inf	Samples	EBlank	100 - 47.2 - 5.04	93864.5	3.55	16.0483	16.1671	16.1303	16.1742	16.1655	16.3467	3.69483e-05	3.79681e-05	4.17656e-05	15.9944	16.0552	16.5545	16.5866	16.7696	16.9416	6.93462	3	0	0	3.8894e-05	16.4176	16.4176	8.20883	16.2948	O-PC O-PE
pos	481	10.52_706.6721m/z	NA	706.672	1	10.5158	0.0349	2	0	0	Inf	Samples	EBlank	100	2288.38	13.02	10.1697	10.2617	10.453	9.92799	10.4536	10.4834	3.68839e-05	4.83893e-05	4.31373e-05	9.34133	10.7164	10.8822	11.7729	11.7065	11.4319	14.3345	3	0	0	4.28035e-05	10.9091	10.9091	5.45459	10.6003	Cer;O3
pos	482	10.52_813.6836m/z	NA	813.684	1	10.5158	0.261717	2	0	0	Inf	Samples	EBlank	100 - 47.3	84401.4	4.7	15.9408	16.1491	16.1632	16.0878	16.1546	16.1668	4.45934e-05	2.91822e-05	3.08812e-05	16.1433	16.2345	16.1577	16.6057	16.4693	16.5374	5.8603	3	0	0	3.48856e-05	16.2919	16.2919	8.14598	16.2012	SM;O2
pos	483	10.45_782.6047m/z	NA	782.605	1	10.4548	0.191933	53	0	0	Inf	Samples	EBlank	100 - 21.2	25905.6	17.69	13.3426	13.5501	13.2735	14.0559	13.7566	13.682	4.1188e-05	4.30919e-05	4.31974e-05	14.1977	13.7683	14.3299	15.2597	15.1735	14.7107	20.484	3	0	0	4.24924e-05	14.5072	14.5072	7.25364	14.0587	O-PC O-PE
pos	484	10.45_868.6782m/z	NA	868.678	1	10.446	0.881167	25	0	0	1068.16	Samples	EBlank	100 - 50.9 - 5.01	328136	2.9	17.9714	18.1199	18.031	18.0792	18.08	18.2088	8.2222	8.98071	8.73943	18.0901	17.954	18.0197	18.5577	18.6547	18.5444	5.61374	0	0	0	8.64744	18.2374	9.58993	13.4424	18.1595	PC
pos	485	10.31_703.5840m/z	NA	703.584	1	10.3064	0.113417	9	0	0	Inf	Samples	EBlank	100 - 31.8	8114.08	9.83	12.6865	12.7845	12.9849	12.7093	12.6451	13.055	3.66861e-05	3.46794e-05	3.25203e-05	12.9535	13.0999	12.883	12.7011	13.3503	12.8988	12.0789	3	0	0	3.46286e-05	12.9151	12.915	6.45755	12.863	TG
pos	486	10.21_620.5972m/z	NA	620.597	1	10.2105	0.139583	13	0	0	Inf	Samples	EBlank	100 - 28.7	6326.51	3.51	12.145	12.4102	12.3957	12.3754	12.3391	12.5565	3.31011e-05	2.67799e-05	3.74315e-05	12.6944	12.5711	12.6089	12.5793	12.6672	12.6658	9.06692	3	0	0	3.24375e-05	12.5651	12.565	6.28255	12.4677	O-DG Cer;O2
pos	487	10.18_788.6519m/z	NA	788.652	1	10.1756	0.113417	19	0	0	Inf	Samples	EBlank	100 - 29.7	6540.28	14.08	12.641	12.3062	12.0699	12.3034	12.2831	12.2729	3.02384e-05	4.12694e-05	3.34143e-05	12.1315	12.1311	11.9774	13.0145	13.1157	13.1944	13.3416	3	0	0	3.49741e-05	12.5281	12.528	6.26405	12.4204	O-PC O-PE
pos	488	10.11_864.6438m/z	NA	864.644	1	10.1145	0.279167	37	6.43929e-15	1.43407e-14	22.6521	Samples	EBlank	100 - 32.9	21052.3	6.11	14.1067	13.9045	14.0006	14.1644	14.0475	14.2571	9.83399	9.46999	9.95018	14.0161	13.563	13.6672	14.4865	14.9434	14.9353	8.62865	0	0	0	9.75139	14.2025	4.45112	11.9769	14.1413	PC Hex2Cer;O2
pos	489	10.09_758.6056m/z	NA	758.606	1	10.0883	0.514733	57	1.43664e-10	2.38952e-10	2259.75	Samples	EBlank	100 - 42.2 - 1.29	71043.3	4.87	15.3698	15.2609	15.4295	15.4714	15.373	15.5583	3.35703e-05	4.50992e-05	3.98052e-05	15.8607	15.8217	16.094	16.2727	16.2624	16.3331	7.02525	3	0	0	3.94915e-05	16.0414	16.0414	8.02072	15.7259	O-PC O-PE
pos	490	10.02_789.6838m/z	NA	789.684	1	10.0185	0.253	2	0	0	Inf	Samples	EBlank	100 - 48.5 - 7.97 - 0.03	82811.6	3.25	15.9554	16.0703	16.0604	16.1168	16.0675	16.1627	2.76609e-05	3.62374e-05	3.07128e-05	15.8745	15.9123	16.2295	16.4702	16.5736	16.7761	4.74819	3	0	0	3.1537e-05	16.24	16.2399	8.12	16.1561	SM;O2
pos	491	10.01_838.6288m/z	NA	838.629	1	10.0098	0.392583	63	4.99867e-12	9.44359e-12	1747.82	Samples	EBlank	100 - 39.4	41243.7	6.82	15.1014	15.1197	14.8447	15.1229	15.232	15.1913	2.4267e-05	3.97008e-05	7.13629	14.8507	14.8668	15.0528	15.6613	15.6931	15.6266	8.90583	2	0	0	2.37878	15.2258	12.847	8.80231	15.1639	PC PE
pos	492	9.83_641.5109m/z	NA	641.511	1	9.8266	0.253	23	1.075e-08	1.54386e-08	203.138	Samples	EBlank	100	6875.86	13.65	12.519	12.4685	12.6444	12.6495	12.3162	12.6281	6.61402	4.49285e-05	2.54501e-05	12.5092	12.3416	12.5693	12.8611	13.2794	12.7892	8.81827	2	0	0	2.2047	12.6589	10.4542	7.43179	12.5983	DG
pos	493	9.81_586.5401m/z	NA	586.54	1	9.80915	0.113417	7	5.74491e-06	6.56655e-06	46.9129	TQC	EBlank	100	4798.25	10.39	12.2434	12.1376	11.8779	11.8232	12.0338	12.2971	3.9579e-05	6.80966	7.72719	12.4493	12.4129	12.347	11.6369	11.9046	11.9462	13.2061	1	0	0	4.84563	12.0501	7.20447	8.44787	12.0595	DG Cer;O4
pos	494	9.77_732.5900m/z	NA	732.59	1	9.76553	0.479833	42	2.87459e-12	5.52667e-12	3637.7	Samples	EBlank	100 - 42.7 - 3.05	108392	2.38	15.9726	16.0042	16.0051	15.9978	16.0253	16.1463	4.10485e-05	7.4992	3.12651e-05	16.4016	16.4351	16.6936	16.8842	16.897	16.972	4.40101	2	0	0	2.49976	16.6479	14.1481	9.57382	16.3366	O-PC O-PE
pos	495	9.67_730.5739m/z	NA	730.574	1	9.66957	0.471117	61	0	0	62.1063	Samples	EBlank	100 - 41.2	120723	3.29	16.2122	16.1328	16.2327	16.2129	16.2657	16.4155	9.98331	11.1007	11.3517	16.6219	16.6273	16.9688	17.0158	16.9476	17.0627	6.70648	0	0	0	10.8119	16.808	5.99606	13.8099	16.5266	O-PC O-PE
pos	496	9.55_822.6350m/z	NA	822.635	1	9.54742	0.174483	40	0	0	Inf	Samples	EBlank	100 - 41.3	14483.5	11.59	13.5008	13.4952	13.3488	13.6472	13.7003	14.0039	3.59429e-05	4.68322e-05	4.50633e-05	13.4334	13.3567	13.3905	14.0984	14.1985	14.199	16.5278	3	0	0	4.26128e-05	13.7134	13.7133	6.8567	13.6647	O-PC
pos	497	9.51_772.5858m/z	NA	772.586	1	9.51253	0.113417	59	0	0	Inf	Samples	EBlank	100 - 34.5	11210.9	10.77	12.5383	12.7225	12.8042	12.4871	12.9291	12.8463	2.01484e-05	4.30071e-05	4.49595e-05	13.2701	13.3334	13.3112	13.6833	13.5428	13.5541	11.9374	3	0	0	3.60383e-05	13.3831	13.3831	6.69158	13.0522	PC PE PENMe2
pos	498	9.43_811.6673m/z	NA	811.667	1	9.42528	0.130867	4	6.54613e-05	6.69379e-05	23.5432	Samples	EBlank	100 - 27.4	8747.76	9.59	12.8639	12.8744	12.7106	13.0208	12.7026	12.9648	7.58074	9.23257	2.72786e-05	13.0993	12.8359	12.902	13.3404	13.3548	12.9895	8.94329	1	0	0	5.60445	13.021	7.4165	9.3127	12.9386	SM;O2
pos	499	9.41_828.6469m/z	NA	828.647	1	9.40783	0.436217	25	2.64038e-11	4.64799e-11	1811.92	Samples	EBlank	100 - 42.5 - 0.878	51197	6.13	15.2268	15.1834	15.3687	15.4298	15.4387	15.6591	3.47036e-05	2.7002e-05	3.88378e-05	15.5224	15.4672	15.5757	15.6035	15.8646	15.8226	12.0941	3	0	0	3.35145e-05	15.5766	15.5766	7.78833	15.4805	PC PE
pos	500	9.28_636.5557m/z	NA	636.556	1	9.27697	0.209383	20	0	0	14.3295	TQC	EBlank	100 - 31	13502.1	10.84	13.7309	13.2946	13.5023	13.2439	13.7357	13.711	10.3003	9.60629	9.80821	13.8834	13.5719	13.6838	13.6533	13.9512	13.4964	15.1311	0	0	0	9.90492	13.6406	3.73566	11.7728	13.5885	DG
pos	501	9.25_772.5860m/z	NA	772.586	1	9.2508	0.279183	59	0	0	Inf	Samples	EBlank	100 - 41.4 - 1.7	42251.3	6.08	14.422	14.6517	14.7486	14.7539	14.7746	14.825	4.13996e-05	2.60218e-05	4.03865e-05	15.226	15.2528	15.5337	15.3993	15.3936	15.3919	9.51864	3	0	0	3.5936e-05	15.3002	15.3001	7.6501	14.9981	PC PE PENMe2
pos	502	9.24_848.6519m/z	NA	848.652	1	9.24207	0.139583	33	0	0	553.293	Samples	EBlank	100 - 43.9	17991.8	3.8	13.8386	13.7345	13.9932	13.8895	13.8126	14.2348	5.39616	5.19782	5.04293	14.1525	14.0465	14.073	14.1699	14.2583	14.1319	12.9925	0	0	0	5.2123	14.0726	8.86032	9.64246	13.9949	O-PC
pos	503	9.23_813.6839m/z	NA	813.684	1	9.23335	0.165767	2	0	0	Inf	Samples	EBlank	100 - 37.4	10945	9.11	12.9986	12.9617	13.0643	13.2051	13.1102	13.4782	4.86344e-05	4.78592e-05	3.65635e-05	13.0361	12.4635	12.9416	14.0537	13.7476	13.6983	13.8638	3	0	0	4.43524e-05	13.2574	13.2574	6.62873	13.1969	SM;O2
pos	504	9.16_796.6207m/z	NA	796.621	1	9.16355	0.148317	55	1.49946e-07	1.9693e-07	159.224	Samples	EBlank	100 - 55.9	28693.9	6.16	14.4723	14.6141	14.3666	14.5393	14.6577	14.751	6.88134	8.31993	3.37099e-05	13.9854	14.1178	14.6757	15.0983	15.2963	15.2048	9.44851	1	0	0	5.0671	14.6637	9.59657	9.86539	14.6153	O-PC
pos	505	9.15_802.6315m/z	NA	802.631	1	9.15483	0.418783	43	4.64184e-13	9.36305e-13	4883.7	Samples	EBlank	100 - 46.8 - 8.42	80575.7	3.17	15.9668	16.0442	15.9815	16.0513	16.0282	16.2255	6.69373	3.3189e-05	4.58691e-05	16.2379	16.3013	16.2574	16.2424	16.3825	16.3894	6.66067	2	0	0	2.23127	16.2358	14.0045	9.23353	16.1427	PC PE
pos	506	9.11_846.6358m/z	NA	846.636	1	9.1112	0.12215	27	1.57573e-05	1.73152e-05	20.5729	Samples	EBlank	100 - 39 - 1.63	9888.94	11.53	12.8774	12.9919	13.2079	13.0046	12.9197	13.3027	8.47763	9.54671	10.2834	13.1654	12.9637	13.158	13.247	13.5447	13.5088	11.9678	0	0	0	9.43591	13.1986	3.76266	11.3172	13.1246	O-PC
pos	507	9.09_786.6366m/z	NA	786.637	1	9.08503	0.244283	30	2.84961e-12	5.48285e-12	2710.5	Samples	EBlank	100 - 34.8	36294.6	2.29	14.8506	14.876	14.9137	14.832	14.912	15.1086	6.2382	3.17582e-05	3.23126	14.8307	14.7863	14.7429	15.311	15.5416	15.4905	7.24156	1	0	0	3.1565	15.0511	11.8946	9.1038	14.9833	O-PC O-PE
pos	508	9.07_864.6467m/z	NA	864.647	1	9.06758	0.41005	34	0	0	559.499	Samples	EBlank	100 - 51.2 - 6.49	122995	1.37	16.6045	16.6668	16.6865	16.6922	16.736	16.8466	8.00846	7.92984	7.35438	16.8151	16.7843	16.7875	16.9538	17.1444	16.9693	5.74268	0	0	0	7.76423	16.843	9.07878	12.3036	16.7742	PC
pos	509	9.05_776.5569m/z	NA	776.557	1	9.05013	0.104683	60	1.78835e-12	3.48647e-12	6.13923	Samples	EBlank	100 - 32.2	13237.1	13.93	12.9639	12.8509	13.3153	13.1443	13.1234	13.1761	10.8136	11.2947	10.3901	13.4911	13.4513	13.6517	13.8472	13.7024	13.9637	11.2257	0	0	0	10.8328	13.6185	2.78572	12.2257	13.3571	O-PE
pos	510	9.02_730.5740m/z	NA	730.574	1	9.02397	0.148317	61	6.12734e-08	8.25959e-08	74.8657	Samples	EBlank	100 - 33.2 - 0.176	20191.2	8.04	13.4967	13.5118	13.7604	13.4432	13.5446	13.6922	9.31216	8.84399	8.14333	13.8546	14.1865	14.1668	14.4132	14.5941	14.5126	8.76124	0	0	0	8.76649	14.2219	5.45542	11.4942	13.8984	O-PC O-PE
pos	511	9.02_785.6524m/z	NA	785.652	1	9.01523	0.209383	4	4.98435e-12	9.42364e-12	2309.27	Samples	EBlank	100 - 51.5	77057.3	2.57	15.9198	15.9687	15.9955	16.0551	16.021	16.1457	3.52535e-05	5.00334e-05	7.64876	16.1535	16.1524	16.2062	16.3553	16.253	16.2925	5.4623	2	0	0	2.54961	16.1694	13.6198	9.35953	16.0935	SM;O2
pos	512	9.00_778.5740m/z	NA	778.574	1	8.99778	0.113417	50	9.26332e-08	1.23538e-07	128.736	Samples	EBlank	100 - 30.7	8792.17	15.03	12.6399	12.1298	12.2081	12.6659	12.7369	12.6507	2.6385e-05	7.4511	3.34914e-05	12.6229	13.1683	13.1218	13.2533	13.1317	13.248	17.1568	2	0	0	2.48372	13.025	10.5412	7.75434	12.7651	O-PE
pos	513	9.00_675.5528m/z	NA	675.553	1	8.99778	0.48855	9	1.21814e-12	2.39158e-12	2777.6	Samples	EBlank	100 - 33.3 - 0.0812	48372.2	5.63	15.3537	15.2268	15.3953	15.3455	15.4215	15.4536	2.65809e-05	0.125244	3.53111e-05	15.7216	15.4417	15.5686	15.3027	15.7561	15.5706	5.39613	2	0	0	0.0417688	15.4942	15.4524	7.76796	15.4301	TG
pos	514	8.95_813.6842m/z	NA	813.684	1	8.95417	0.113417	2	8.93385e-12	1.648e-11	1112.3	Samples	EBlank	100 - 22.6	21232.9	8.83	13.808	14.1546	14.1722	14.1751	14.3346	14.3321	3.89321e-05	2.99951e-05	6.84839	14.2321	13.5548	13.8877	14.5131	14.6276	15.0098	12.4734	2	0	0	2.28282	14.2381	11.9553	8.26047	14.2004	SM;O2
pos	515	8.93_589.4790m/z	NA	589.479	1	8.928	0.12215	6	1.28338e-11	2.31455e-11	683.907	Samples	EBlank	100 - 24.4	11234.7	8.22	13.247	13.189	13.243	13.0675	13.2303	13.2298	2.99092e-05	2.99601e-05	2.98887e-05	13.5195	13.5288	13.4696	13.2132	13.6409	13.3638	4.6057	3	0	0	2.99193e-05	13.3899	13.3899	6.69497	13.2955	DG
pos	516	8.92_756.5899m/z	NA	756.59	1	8.91927	0.130867	66	0	0	Inf	Samples	EBlank	100 - 39.7	19511.1	6.97	13.5383	13.4966	13.6069	13.3531	13.4077	13.7871	3.83162e-05	3.24704e-05	3.52875e-05	14.1943	14.1219	14.5223	14.1889	14.1686	14.2894	11.0084	3	0	0	3.5358e-05	14.1815	14.1815	7.09077	13.8566	O-PC O-PE
pos	517	8.92_787.6683m/z	NA	787.668	1	8.91927	0.244283	2	0	0	Inf	Samples	EBlank	100 - 44.5 - 3.46	42703.9	4.71	15.0463	15.2084	15.079	15.1106	15.242	15.2908	3.18273e-05	3.88978e-05	4.04681e-05	15.0473	15.0113	14.9929	15.6573	15.6684	15.7294	6.80873	3	0	0	3.70644e-05	15.285	15.285	7.64254	15.2239	SM;O2
pos	518	8.83_634.5400m/z	NA	634.54	1	8.83203	0.0785333	17	0	0	Inf	Samples	EBlank	100 - 21.4	2923.57	16.05	11.2381	10.9065	11.2166	11.4573	11.2618	11.5568	3.66734e-05	4.09201e-05	3.60656e-05	11.8371	11.8705	11.7072	11.3383	11.5018	10.397	15.1971	3	0	0	3.78864e-05	11.3759	11.3759	5.68799	11.3244	DG
pos	519	8.81_822.6370m/z	NA	822.637	1	8.80585	0.244283	38	0	0	Inf	Samples	EBlank	100 - 41.8	25593.6	8.09	14.2328	14.2753	14.1132	14.4116	14.5016	14.6198	4.58818e-05	3.94759e-05	2.15632e-05	14.3211	14.2766	14.5483	14.7176	15.0057	14.8875	13.0126	3	0	0	3.56403e-05	14.5601	14.5601	7.28007	14.4596	O-PC
pos	520	8.78_872.6847m/z	NA	872.685	1	8.77968	0.532183	6	0	0	Inf	Samples	EBlank	100 - 50.3 - 16 - 0.0676	264966	5.38	17.4472	17.425	17.4848	17.4671	17.5536	17.8005	4.81484e-05	4.01785e-05	4.4583e-05	17.5347	17.4145	17.4994	18.2947	18.6185	18.329	10.3074	3	0	0	4.43033e-05	17.8824	17.8824	8.94123	17.7061	HexCer;O5
pos	521	8.66_760.6208m/z	NA	760.621	1	8.65755	0.523467	25	2.01701e-11	3.59105e-11	4607.94	Samples	EBlank	100 - 43.9 - 2.46	164126	1.92	17.026	17.0215	17.0147	17.012	17.0831	17.2322	3.40936	5.48575	4.54237e-05	17.0689	17.0536	17.083	17.3963	17.7103	17.5477	6.20535	1	0	0	2.96505	17.2439	14.2789	10.1045	17.1544	O-PC O-PE
pos	522	8.63_784.6208m/z	NA	784.621	1	8.63137	0.0959667	53	0	0	Inf	TQC	EBlank	100 - 18.6	11016.2	5.7	13.2912	13.2425	13.2254	13.3361	13.3932	13.3596	2.61305e-05	2.82615e-05	3.82308e-05	12.3339	12.9895	12.9929	13.537	14.0231	13.9042	4.60305	3	0	0	3.08743e-05	13.2307	13.2307	6.61536	13.2693	O-PC O-PE
pos	523	8.61_730.5743m/z	NA	730.574	1	8.61392	0.471117	61	0	0	130.097	Samples	EBlank	100 - 43.8 - 5.33	283910	2.51	17.5125	17.5059	17.5565	17.5425	17.5452	17.6859	11.0982	10.7634	10.9989	17.9911	17.9624	18.0888	18.2031	18.171	18.2734	4.68826	0	0	0	10.9535	18.0489	7.09543	14.5012	17.8035	O-PC O-PE
pos	524	8.61_864.6463m/z	NA	864.646	1	8.6052	0.2879	34	0	0	345.11	Samples	EBlank	100 - 41.7 - 0.83	57235.9	5.26	15.47	15.3836	15.4307	15.5045	15.4187	15.6359	7.63538	7.91416	7.83968	15.6742	15.514	15.5154	15.8621	16.1671	16.0206	6.39875	0	0	0	7.79641	15.7262	7.92978	11.7613	15.6	PC
pos	525	8.58_826.6310m/z	NA	826.631	1	8.57902	0.253	44	0	0	Inf	Samples	EBlank	100 - 45.6 - 0.303	39262.2	7.89	15.0187	14.8929	14.9317	14.994	15.0909	15.2197	3.89496e-05	4.29254e-05	4.65583e-05	15.2754	14.88	14.9754	15.3364	15.462	15.5558	8.3531	3	0	0	4.28111e-05	15.1814	15.1814	7.59074	15.1031	PC PE
pos	526	8.57_524.5398m/z	NA	524.54	1	8.5703	0.0698	17	0	0	Inf	TQC	EBlank	100 - 18.2	3032.67	18.79	11.2239	11.5671	11.3913	11.3261	11.6554	12.0167	4.1697e-05	4.92145e-05	3.20099e-05	9.66399	10.7418	10.9998	11.6412	12.3261	12.1402	21.1127	3	0	0	4.09738e-05	11.1861	11.1861	5.59308	11.3581	Cer;O
pos	527	8.54_758.6051m/z	NA	758.605	1	8.54413	0.2181	57	8.71636e-13	1.72618e-12	1877.44	Samples	EBlank	100 - 29.3	17451.2	10.58	13.7344	13.8575	13.7205	13.6005	13.8653	13.8731	3.09936e-05	5.83607	3.2979e-05	14.0173	13.701	13.8284	14.1366	14.3018	14.4625	7.42145	2	0	0	1.94538	14.0085	12.0632	7.97696	13.8919	O-PC O-PE
pos	528	8.54_774.5402m/z	NA	774.54	1	8.5354	0.16575	41	3.17912e-12	6.09811e-12	2941.52	Samples	EBlank	100 - 40.9	24846.7	8.86	13.7879	13.9186	13.8321	13.7534	13.9171	14.216	3.87023e-05	4.85288	3.31189e-05	14.4999	14.6049	14.8248	14.5968	14.4807	14.5806	12.2913	2	0	0	1.61765	14.5319	12.9143	8.07478	14.218	O-PE
pos	529	8.53_728.5585m/z	NA	728.559	1	8.52668	0.601967	71	5.31786e-12	1.00315e-11	14495.6	Samples	EBlank	100 - 44.8	415904	1.71	18.0669	18.1024	18.1113	18.0884	18.14	18.2983	6.80057	3.92189e-05	3.48951e-05	18.5705	18.5954	18.7226	18.7074	18.6682	18.7435	6.03803	2	0	0	2.26688	18.6019	16.335	10.4344	18.3682	O-PC O-PE
pos	530	8.52_750.5408m/z	NA	750.541	1	8.51795	0.16575	58	0	0	23.1114	Samples	EBlank	100 - 19.7	16162.8	11.01	13.0809	13.4512	12.9807	13.0689	13.4329	13.4534	9.68585	9.13587	9.52917	13.9688	13.7061	14.2573	14.0592	13.9713	13.8717	15.3019	0	0	0	9.4503	13.9064	4.45607	11.6783	13.5755	O-PE
pos	531	8.51_796.5218m/z	NA	796.522	1	8.50923	0.0959667	56	0	0	Inf	Samples	EBlank	100 - 18	6123.63	16.44	11.8154	11.8454	11.0852	11.6875	11.1994	11.9384	4.89081e-05	4.97685e-05	3.07887e-05	12.3508	12.9626	12.6119	12.3682	12.5291	12.5964	23.1729	3	0	0	4.31551e-05	12.5038	12.5038	6.25192	12.0495	SHexCer;O3
pos	532	8.44_758.5685m/z	NA	758.569	1	8.43943	0.139583	88	3.46831e-10	5.56535e-10	217.951	Samples	EBlank	100 - 26.5	7503.49	8.44	12.5072	12.5406	12.4622	12.3246	12.5299	12.6964	4.24803e-05	3.98968e-05	3.95297e-05	12.4591	13.1467	12.9772	12.6472	13.0895	12.8415	8.3696	3	0	0	4.06356e-05	12.7942	12.7941	6.3971	12.6522	PC PENMe PE
pos	533	8.43_810.6362m/z	NA	810.636	1	8.43072	0.113417	38	2.85752e-09	4.26281e-09	373.279	Samples	EBlank	100 - 39	12046.9	16.32	13.4125	13.2553	12.9123	13.3185	13.6141	13.6218	4.22393e-05	2.80688e-05	6.06788	13.0958	13.4026	12.8079	13.8022	14.0272	13.8842	17.3826	2	0	0	2.02265	13.4373	11.4146	7.72996	13.3965	O-PE
pos	534	8.43_704.5587m/z	NA	704.559	1	8.43072	0.357683	28	0	0	2244.77	Samples	EBlank	100 - 42.6 - 6.62	223848	2.78	17.1185	17.1657	17.1894	17.1571	17.2269	17.3704	6.88603	7.8049	6.09883	17.6205	17.6937	17.8517	17.7782	17.8175	17.8781	6.35867	0	0	0	6.92992	17.7073	10.7773	12.3186	17.456	O-PC O-PE
pos	535	8.35_794.5696m/z	NA	794.57	1	8.3522	0.235567	101	0	0	Inf	Samples	EBlank	100 - 42.2	31067.2	9.78	14.3732	14.2551	14.6564	14.299	14.5893	14.4841	2.65865e-05	4.10023e-05	3.52323e-05	14.889	15.0802	15.1756	14.8379	14.6432	14.8532	11.226	3	0	0	3.42737e-05	14.8471	14.8471	7.42358	14.645	PC PE
pos	536	8.34_774.5401m/z	NA	774.54	1	8.34347	0.148317	41	2.99221e-09	4.45312e-09	357.642	Samples	EBlank	100 - 25.6	12167.4	11.27	12.9032	13.0548	12.7746	12.7427	13.3296	13.2407	3.16255	5.5954	4.15814e-05	13.3421	13.397	13.5525	13.7305	13.6797	13.7032	17.0479	1	0	0	2.91933	13.5014	10.5821	8.21038	13.2545	O-PE
pos	537	8.33_772.6212m/z	NA	772.621	1	8.33475	0.532183	32	0	0	14.5736	Samples	EBlank	100 - 41.5 - 10.6	5.75373e+06	1.33	22.1543	22.1929	22.2267	22.2187	22.2516	22.3841	18.5727	18.6293	18.6598	22.1424	22.008	22.0304	22.6836	22.8933	22.7589	5.61625	0	0	0	18.6206	22.3534	3.73276	20.487	22.2957	O-PC O-PE
pos	538	8.32_790.6309m/z	NA	790.631	1	8.3173	0.209383	27	0	0	105.263	Samples	EBlank	100 - 39.2 - 1.48	36888.8	8.06	14.7617	15.1219	14.9986	14.9618	14.9045	15.1356	8.36124	8.54975	8.41585	14.8648	14.7109	14.8504	15.4911	15.5038	15.4183	9.5691	0	0	0	8.44228	15.0738	6.63154	11.758	15.0272	PC PE
pos	539	8.30_758.6050m/z	NA	758.605	1	8.29985	0.0785167	57	0	0	5957.29	Samples	EBlank	100	4793.71	10.39	11.9286	11.9279	11.6981	11.9028	12.2249	11.9605	4.06052e-05	4.0294e-05	3.89391e-05	11.8914	11.8503	11.7226	12.4291	12.6868	12.5503	11.9517	3	0	0	3.99461e-05	12.1224	12.1223	6.06121	12.0314	O-PC O-PE
pos	540	8.25_784.6206m/z	NA	784.621	1	8.2475	0.200667	53	2.58908e-09	3.87158e-09	1035.47	Samples	EBlank	100 - 44.6	65626.3	3.45	15.682	15.7832	15.7564	15.7351	15.8839	15.9111	6.4032	3.92783e-05	6.0314	15.9232	15.7837	15.7651	16.013	16.2479	16.2443	6.1922	1	0	0	4.14488	15.9301	11.7853	10.0375	15.861	O-PC O-PE
pos	541	8.21_754.5740m/z	NA	754.574	1	8.2126	0.165767	76	5.60226e-10	8.82547e-10	2130.75	Samples	EBlank	100 - 47.1 - 8.7	142353	3.18	16.5267	16.6066	16.593	16.6377	16.6972	16.7902	7.65769	3.19725e-05	3.00847e-05	17.3028	17.2895	17.3202	16.8562	16.8424	17.023	6.44357	2	0	0	2.55258	17.0396	14.487	9.7961	16.8408	O-PC O-PE
pos	542	8.20_800.6156m/z	NA	800.616	1	8.20388	0.52345	40	1.78746e-14	3.88066e-14	48904.3	Samples	EBlank	100 - 48.8 - 10.7	411128	1.58	18.3817	18.3759	18.3824	18.4014	18.4641	18.5964	2.6864e-05	3.85669	4.63274	18.5528	18.5356	18.4762	18.6577	18.8431	18.8274	6.18655	1	0	0	2.82982	18.5828	15.7529	10.7063	18.5082	PC PE
pos	543	8.18_756.5525m/z	NA	756.552	1	8.1777	0.139583	96	1.11022e-16	2.71665e-16	1240.58	Samples	EBlank	100 - 33.6	11517.8	9.14	12.6247	12.6451	12.9443	12.9296	12.9146	12.9502	2.90781	1.26425	3.62676	13.6243	13.8544	13.6847	13.1054	13.2932	13.2539	10.3855	0	0	0	2.59961	13.4033	10.8037	8.00144	13.119	PC PE
pos	544	8.13_776.5587m/z	NA	776.559	1	8.13408	0.23555	49	0	0	7.93305	Samples	EBlank	100 - 44.6 - 4.69	115535	3.35	16.3588	16.2995	16.3975	16.4454	16.4045	16.5766	13.8694	13.5195	13.9227	16.7221	16.8202	16.8963	16.8451	16.6893	16.9326	6.63771	0	0	0	13.7706	16.7516	2.98098	15.2611	16.5826	O-PE
pos	545	8.13_758.6046m/z	NA	758.605	1	8.12537	0.130867	42	0	0	Inf	Samples	EBlank	100 - 28.8	14470.4	16.38	12.9942	13.4592	13.3967	13.7508	13.8201	13.9199	4.26658e-05	2.90435e-05	4.20233e-05	13.5002	13.4886	13.4135	13.8115	14.4082	14.0938	22.2622	3	0	0	3.79109e-05	13.7199	13.7199	6.85997	13.6384	O-PC O-PE
pos	546	8.08_824.6153m/z	NA	824.615	1	8.08173	0.1483	67	6.93197e-11	1.18203e-10	515.476	Samples	EBlank	100 - 34.3	18054.2	11.26	13.8449	13.8455	13.7119	14.0511	13.7087	13.9898	3.02003e-05	9.18415e-06	4.1559e-05	13.9195	13.9877	14.2606	14.0478	14.3952	14.2103	9.81968	3	0	0	2.69812e-05	14.0708	14.0708	7.03541	13.9647	PC PE
pos	547	8.06_774.6000m/z	NA	774.6	1	8.06428	0.488567	53	0	0	688.658	Samples	EBlank	100 - 45.3 - 9.76	532396	1.3	18.7149	18.7339	18.7686	18.8068	18.7858	18.9469	9.33598	9.43482	9.64626	18.9722	19.0235	19.0165	18.9346	19.1036	19.1046	5.90168	0	0	0	9.47235	18.9598	9.48743	14.2161	18.8763	PC PE
pos	548	8.03_808.5606m/z	NA	808.561	1	8.0294	0.104683	14	2.22045e-16	5.35478e-16	Inf	Samples	EBlank	100 - 31.6	8611.07	11.95	11.94	12.2775	12.1083	12.3689	12.1693	12.1484	3.30753e-05	3.71565e-05	3.3607e-05	10.2808	10.8552	11.6854	13.4778	14.2152	13.9392	10.1119	3	0	0	3.46129e-05	12.3429	12.3429	6.17146	12.2558	SHexCer;O2
pos	549	7.97_758.5683m/z	NA	758.568	1	7.96832	0.226833	88	6.26565e-05	6.42799e-05	29.9386	Samples	EBlank	100 - 38.1	18033.9	8.66	13.927	13.7386	13.83	13.8561	13.5382	14.3498	10.1215	7.91412	9.4065	14.0228	14.0226	14.0479	14.0745	14.3505	14.3128	19.951	0	0	0	9.14738	14.0725	4.9251	11.6099	13.9729	PC PENMe PE
pos	550	7.96_728.5593m/z	NA	728.559	1	7.9596	0.1745	71	1.23641e-05	1.36887e-05	58.4752	Samples	EBlank	100 - 41.9 - 3.55	31098.9	4.35	14.2826	14.3664	14.4082	14.4292	14.5072	14.5175	9.18193	8.25676	3.15138e-05	14.851	14.9584	14.9827	14.8698	14.9582	14.9475	6.07515	1	0	0	5.81291	14.8619	9.04897	10.3374	14.6402	O-PC O-PE
pos	551	7.95_798.6003m/z	NA	798.6	1	7.95087	0.174483	72	0	0	Inf	Samples	EBlank	100 - 54.6 - 5.58	46704.8	3.74	15.2407	15.2359	15.266	15.2706	15.292	15.3597	3.71238e-05	3.36369e-05	3.16769e-05	15.493	15.5063	15.359	15.4944	15.6687	15.5661	3.18229	3	0	0	3.41458e-05	15.4485	15.4485	7.72428	15.363	PC PE
pos	552	7.94_603.5336m/z	NA	603.534	1	7.94215	0.174483	14	0	0	35.2173	Samples	EBlank	100 - 34.5	23916.9	5.35	13.8543	13.8883	14.0408	14.0315	13.9945	14.0909	9.37554	9.4078	9.58577	14.3927	14.6433	14.6785	14.5491	14.5516	14.4593	6.34818	0	0	0	9.45637	14.4797	5.02332	11.968	14.2315	O-DG
pos	553	7.90_758.5458m/z	NA	758.546	1	7.89853	0.104683	33	1.03262e-11	1.89091e-11	1167.34	Samples	EBlank	100 - 30.1	19552.9	11.48	13.1551	13.6845	13.6969	13.5649	13.4872	13.6958	4.41314e-05	4.06893e-05	6.66154	13.4078	13.5303	14.1539	14.3734	14.67	14.8642	13.4291	2	0	0	2.22054	14.1006	11.88	8.16055	13.824	O-PE
pos	554	7.90_870.6694m/z	NA	870.669	1	7.89853	0.200667	15	6.05391e-10	9.4714e-10	2104.92	Samples	EBlank	100 - 47.1 - 5.64	91037.6	5.05	15.7827	15.9445	15.9347	16.0615	16.0043	16.1595	4.25433e-05	3.78084e-05	5.62334	15.974	15.9167	16.1715	16.5931	16.9997	16.8782	8.79707	2	0	0	1.87447	16.3562	14.4817	9.11531	16.1687	HexCer;O5
pos	555	7.88_794.5686m/z	NA	794.569	1	7.88108	0.23555	101	0	0	Inf	Samples	EBlank	100 - 44.7 - 2.55	102595	5.63	16.1319	16.1367	16.0749	16.1005	16.3301	16.2804	4.4974e-05	3.67903e-05	3.11032e-05	16.6621	16.7556	16.9022	16.5616	16.3681	16.5744	7.34979	3	0	0	3.76225e-05	16.5713	16.5712	8.28566	16.3735	PC PE
pos	556	7.87_726.5419m/z	NA	726.542	1	7.87235	0.348983	62	0	0	753.11	Samples	EBlank	100 - 34.3	119687	7.85	16.5165	16.1263	16.3592	16.381	16.4329	16.5165	7.16543	7.11473	7.52796	16.8852	16.9216	17.1115	16.727	16.661	16.8707	9.56611	0	0	0	7.26937	16.7968	9.52741	12.0331	16.5928	O-PE
pos	557	7.83_820.6203m/z	NA	820.62	1	7.82873	0.0959667	43	0	0	5731.99	Samples	EBlank	100 - 27.5	16983.8	16.05	14.1127	13.7488	13.0028	13.9455	14.0181	14.0938	2.26545	3.3519	1.22575	13.7683	13.8877	13.9553	13.926	14.4422	14.2689	24.0312	0	0	0	2.28103	13.9753	11.6943	8.12819	13.8978	O-PC
pos	558	7.79_862.6306m/z	NA	862.631	1	7.79383	0.34025	47	4.07629e-12	7.7714e-12	1880.84	Samples	EBlank	100 - 40.7	43963.7	1.34	14.8528	15.2198	15.105	15.0145	15.2319	15.2842	3.16547e-05	3.55166e-05	3.58016e-05	15.4039	15.4343	15.3678	15.4251	15.5216	15.4176	10.8894	3	0	0	3.43243e-05	15.3623	15.3623	7.68118	15.2402	PC
pos	559	7.78_750.5427m/z	NA	750.543	1	7.77638	0.16575	56	1.11022e-15	2.56851e-15	29.0778	Samples	EBlank	100 - 35.5	90234.5	5.64	15.8428	15.9851	16.0969	15.99	15.9253	16.2471	11.4762	11.797	12.1843	16.471	16.5833	16.6954	16.3468	16.2329	16.3966	10.0412	0	0	0	11.8191	16.3883	4.56914	14.1037	16.2014	O-PE
pos	560	7.67_782.6053m/z	NA	782.605	1	7.6717	0.174483	53	0	0	Inf	Samples	EBlank	100 - 37.2	68801.7	11.32	15.515	15.4393	15.9531	15.8341	15.6906	15.8813	3.45539e-05	4.73748e-05	3.41354e-05	15.8066	15.4804	15.7454	16.2788	16.5448	16.3331	14.0596	3	0	0	3.8688e-05	15.9655	15.9654	7.98276	15.8422	O-PC O-PE
pos	561	7.53_732.5894m/z	NA	732.589	1	7.5321	0.471117	42	0	0	193886	Samples	EBlank	100 - 41.7 - 2.82	428050	2.13	18.3786	18.4161	18.3942	18.4352	18.4479	18.5952	3.3674e-05	3.84103	4.03509e-05	18.4465	18.4757	18.5552	18.7347	19.0442	18.9291	5.59901	2	0	0	1.28037	18.6315	17.3512	9.95595	18.538	O-PC O-PE
pos	562	7.50_756.5897m/z	NA	756.59	1	7.49722	0.148317	66	0	0	Inf	Samples	EBlank	100 - 32.8	85509.5	6.09	15.911	16.1051	15.9776	15.9534	16.0426	16.3383	3.05075e-05	3.51516e-05	3.79917e-05	16.2964	16.2307	16.0099	16.5594	16.7196	16.428	11.3152	3	0	0	3.45503e-05	16.308	16.3079	8.154	16.1813	O-PC O-PE
pos	563	7.49_538.5189m/z	NA	538.519	1	7.48848	0.20065	6	5.52299e-11	9.50189e-11	2406.53	Samples	EBlank	100 - 36.3	229999	4.82	17.5304	17.5051	17.517	17.5612	17.7023	17.8614	6.22976	6.02341	1.62148e-05	17.5316	17.6856	17.7648	17.9068	17.918	18.0336	10.2492	1	0	0	4.0844	17.7407	13.6563	10.9125	17.6768	Cer;O2
pos	564	7.48_726.5426m/z	NA	726.543	1	7.47977	0.174483	69	0	0	5958.19	Samples	EBlank	100 - 44.1 - 7.95	445871	2.78	18.2479	18.2154	18.2374	18.2671	18.3505	18.4279	5.27421	6.05837	6.38061	18.9039	18.9781	18.9541	18.526	18.5605	18.6088	5.77856	0	0	0	5.9044	18.6892	12.7848	12.2968	18.4901	O-PE
pos	565	7.47_598.5784m/z	NA	598.578	1	7.47103	0.0698	2	0	0	Inf	Samples	EBlank	100	8582.78	16.72	12.81	12.4426	12.6187	12.8291	12.9441	13.252	3.56306e-05	3.87936e-05	3.19202e-05	13.0206	13.5518	13.1423	13.1545	12.6615	12.6754	19.6932	3	0	0	3.54481e-05	12.9683	12.9683	6.48416	12.8922	O-DG Cer;O3
pos	566	7.47_783.6363m/z	NA	783.636	1	7.47103	0.1047	3	1.46992e-05	1.6188e-05	58.9845	Samples	EBlank	100 - 18.1	42684.5	6.31	15.0861	15.0007	15.2464	14.9934	15.246	15.3884	3.02449e-05	9.72246	8.79931	15.8452	15.6118	15.3048	15.0409	15.3877	14.9209	11.0911	1	0	0	6.17393	15.2858	9.11188	10.7299	15.223	SM;O2
pos	567	7.47_744.5901m/z	NA	744.59	1	7.47103	0.750283	46	0	0	35.1589	Samples	EBlank	100 - 44.8 - 10.9	8.02304e+06	1.68	22.6078	22.6345	22.6407	22.6489	22.7271	22.8526	17.8308	17.8639	17.8162	22.6386	22.5166	22.6069	23.0903	23.4046	23.1828	6.53916	0	0	0	17.837	22.8406	5.00361	20.3388	22.7629	O-PC O-PE
pos	568	7.43_733.6208m/z	NA	733.621	1	7.42742	0.0610667	3	0	0	Inf	Samples	EBlank	100	7501.89	21.06	11.9741	12.112	12.6904	11.9082	12.6056	12.542	3.95298e-05	4.41041e-05	1.83112e-05	12.3461	12.6176	13.0093	12.8166	13.3154	12.9905	23.5672	3	0	0	3.39817e-05	12.7832	12.7832	6.39162	12.5443	SM;O2
pos	569	7.40_730.5365m/z	NA	730.537	1	7.40125	0.1047	74	1.21681e-06	1.47005e-06	90.4101	Samples	EBlank	100 - 22.9	9825	17.54	12.3303	12.525	12.7388	12.9003	12.3859	12.4967	8.56941	3.88668e-05	3.96272e-05	13.1557	12.9077	13.6345	13.0158	13.3765	13.3805	15.5903	2	0	0	2.8565	13.179	10.3226	8.01777	12.8709	PC PE
pos	570	7.39_892.6534m/z	NA	892.653	1	7.39252	0.08725	7	0.000177578	0.000173911	15.9322	Samples	EBlank	100 - 39.5	5378.49	28.72	11.7661	12.5716	12.0945	12.0043	12.2985	12.102	7.4691	8.33215	7.31503	12.5635	12.6795	12.7771	11.5723	12.594	11.7935	19.4902	0	0	0	7.70543	12.2639	4.55851	9.98468	12.2017	SHexCer;O2
pos	571	7.38_754.5372m/z	NA	754.537	1	7.37507	0.165767	129	9.71445e-14	2.02308e-13	2820.55	Samples	EBlank	100	14077.6	10.96	13.2224	13.2691	13.1276	13.1011	13.5639	13.6707	5.00056	3.80031e-05	3.13352e-05	13.7724	13.8914	13.9975	13.8097	13.6342	13.5415	17.0043	2	0	0	1.66688	13.7084	12.0415	7.68764	13.5171	PC PE
pos	572	7.33_810.5997m/z	NA	810.6	1	7.33145	0.348967	83	2.72526e-12	5.25978e-12	46338.9	Samples	EBlank	100 - 49.3 - 13.1	2.11655e+06	2.07	20.683	20.7428	20.7418	20.7767	20.8132	20.9157	4.88224e-05	7.396	4.1471e-05	20.9774	20.8202	20.941	21.0281	21.2566	21.059	5.62502	2	0	0	2.46536	20.9477	18.4823	11.7065	20.8633	PC PE
pos	573	7.31_792.5887m/z	NA	792.589	1	7.314	0.5409	49	6.26973e-09	9.10354e-09	999.432	Samples	EBlank	100 - 38.1	261841	3.35	17.6548	17.7384	17.7068	17.7507	17.8473	17.8542	7.24557	2.82824e-05	3.25225e-05	17.9543	17.8807	17.9169	17.941	18.3249	17.9709	5.46856	2	0	0	2.41521	17.9321	15.5168	10.1736	17.8454	O-PC
pos	574	7.30_776.6266m/z	NA	776.627	1	7.29655	0.34025	4	0	0	Inf	Samples	EBlank	100 - 42.5 - 6.78	308869	2.26	17.8523	17.7924	17.8565	17.8474	17.9379	18.0374	3.63743e-05	4.04444e-05	3.36556e-05	17.6891	17.5349	17.9689	18.3921	18.798	18.6454	6.17032	3	0	0	3.68248e-05	18.1053	18.1053	9.05269	17.9963	HexCer;O4
pos	575	7.29_674.5113m/z	NA	674.511	1	7.28783	0.183217	56	0	0	270.43	Samples	EBlank	100 - 39	77211	2.69	15.6851	15.7446	15.6922	15.7488	15.747	15.8328	8.8611	8.975	7.5702	16.3267	16.4256	16.4895	15.9857	16.0566	16.0647	3.71629	0	0	0	8.46876	16.1588	7.68999	12.3138	15.9503	O-PE
pos	576	7.26_806.5450m/z	NA	806.545	1	7.26165	0.08725	12	0	0	16092.2	Samples	EBlank	100 - 26.3 - 41 - 5.54	22425.3	7.53	13.8669	14.1747	14.1007	14.0561	14.0969	14.0478	4.26746e-05	4.02573e-05	3.39345e-05	14.092	14.2582	14.3941	14.5183	14.7534	14.6416	6.94445	3	0	0	3.89555e-05	14.3769	14.3768	7.18846	14.217	MGDG;O
pos	577	7.24_774.5424m/z	NA	774.542	1	7.23548	0.23555	34	5.79015e-12	1.08977e-11	6574.62	Samples	EBlank	100 - 49.2 - 5.03	163331	3.08	16.8747	16.94	16.9441	16.9146	16.9885	17.0288	4.19833e-05	5.90402	5.58855	17.3806	17.4141	17.4426	17.2613	17.0607	17.3195	3.77531	1	0	0	3.83087	17.2471	13.4162	10.539	17.0978	O-PE
pos	578	7.16_698.5113m/z	NA	698.511	1	7.15697	0.174483	56	6.14334e-09	8.93037e-09	1306.3	Samples	EBlank	100 - 41.9 - 3.71	119614	3.34	16.4615	16.4405	16.3867	16.3704	16.4671	16.5889	6.9493	2.52514e-05	7.76867	16.9183	17.0398	17.0615	16.8229	16.6854	16.633	5.48597	1	0	0	4.906	16.7941	11.8881	10.8501	16.6233	O-PE
pos	579	7.14_806.6258m/z	NA	806.626	1	7.13952	0.1047	20	0	0	Inf	Samples	EBlank	100 - 25.2	6745.37	24.03	11.794	12.381	11.7055	12.6263	12.1539	12.3493	2.82068e-05	3.97786e-05	3.20388e-05	12.664	12.6593	13.1384	11.8299	12.6287	13.0736	24.1439	3	0	0	3.33414e-05	12.5996	12.5996	6.29982	12.384	O-PS
pos	580	7.13_731.6054m/z	NA	731.605	1	7.13078	0.20065	6	2.22045e-16	5.35478e-16	252.02	Samples	EBlank	100 - 44.5 - 5.18	97584.8	3.81	16.361	16.3214	16.2211	16.354	16.3694	16.4905	8.33756	7.20193	9.16246	16.4017	16.5403	16.7305	16.5322	16.5688	16.6693	6.03329	0	0	0	8.23399	16.5077	8.27376	12.3709	16.4303	SM;O2 EPC;O2
pos	581	7.11_776.6268m/z	NA	776.627	1	7.11333	0.226833	4	0	0	Inf	Samples	EBlank	100 - 44.7 - 7.15	157441	3.49	16.8176	16.851	16.7513	16.8272	16.9046	16.9923	2.25373e-05	3.29647e-05	2.67221e-05	16.8344	16.7976	17.0045	17.377	17.7644	17.5834	5.80793	3	0	0	2.7408e-05	17.1608	17.1608	8.58042	17.0091	HexCer;O4
pos	582	7.06_716.5585m/z	NA	716.558	1	7.061	0.157033	46	0	0	41.7681	Samples	EBlank	100 - 43.3	203308	1.76	17.3207	17.3239	17.3569	17.3382	17.4332	17.5114	12.1135	12.0843	12.5013	17.4603	17.4606	17.3989	17.6922	17.9475	17.8029	5.40124	0	0	0	12.233	17.561	5.32796	14.897	17.4709	O-PC O-PE
pos	583	7.03_746.5693m/z	NA	746.569	1	7.03482	0.4275	61	0	0	10.8393	Samples	EBlank	100 - 40.9 - 9.03	758372	1.66	19.2493	19.2677	19.2957	19.2698	19.3513	19.458	16.0953	16.0755	16.241	19.6464	19.6029	19.5615	19.3302	19.5397	19.521	5.58321	0	0	0	16.1373	19.4676	3.33026	17.8024	19.3914	PC PE PENMe2
pos	584	7.01_704.5583m/z	NA	704.558	1	7.00865	0.139583	28	3.33067e-16	7.92527e-16	4643.3	Samples	EBlank	100 - 31	24022.7	5.88	14.234	14.3022	14.2491	14.4031	14.3792	14.4863	1.90225	3.19314e-05	2.69587	14.288	14.2951	14.3301	14.5583	14.9376	14.8164	6.8295	1	0	0	1.53272	14.4715	12.9388	8.00213	14.4069	O-PC O-PE
pos	585	7.01_811.6657m/z	NA	811.666	1	7.00865	0.15705	3	4.996e-15	1.11961e-14	8.91728	Samples	EBlank	100 - 40.1 - 2.28	45650.5	6.72	14.8756	14.9519	15.1895	15.016	15.1826	15.2806	12.5705	12.4472	12.6781	15.4617	15.3	15.5291	15.5202	15.5095	15.5573	10.8959	0	0	0	12.5653	15.4136	2.84829	13.9894	15.2481	SM;O2
pos	586	6.97_730.5737m/z	NA	730.574	1	6.97375	0.418783	61	0	0	39.2168	Samples	EBlank	100 - 28.5	66598.6	4.42	15.7009	15.7938	15.6952	15.8111	15.8273	16.0169	10.465	10.8107	11.4011	15.9072	15.6849	15.6145	16.0583	16.5076	16.2313	8.38054	0	0	0	10.8923	15.9346	5.04232	13.4134	15.8711	O-PC O-PE
pos	587	6.93_690.5053m/z	NA	690.505	1	6.93013	0.130867	56	1.55431e-15	3.56625e-15	5.12131	Samples	EBlank	100 - 30.6	50658.4	3.55	15.2243	15.1364	15.1655	15.0964	15.1553	15.3087	13.0825	13.3789	13.541	15.7617	15.7833	15.781	15.5299	15.3836	15.4857	5.3001	0	0	0	13.3341	15.5548	2.22071	14.4445	15.368	PC PE
pos	588	6.93_818.6272m/z	NA	818.627	1	6.93013	0.15705	20	0	0	223.817	Samples	EBlank	100 - 31.9 - 4.69	242507	2.98	17.5551	17.5606	17.6166	17.5811	17.7304	17.7949	9.99223	10.0455	10.2436	17.838	17.579	17.5645	17.9678	18.202	18.1032	7.05776	0	0	0	10.0938	17.8097	7.71597	13.9517	17.7248	O-PS
pos	589	6.89_790.5736m/z	NA	790.574	1	6.88652	0.12215	50	1.11022e-16	2.71665e-16	5.89712	Samples	EBlank	100 - 50.3	61897.8	2.86	15.6201	15.6845	15.7289	15.7483	15.7815	15.8276	13.4512	13.5057	13.4665	16.1697	16.0787	15.9892	15.4273	15.9903	15.7656	5.02703	0	0	0	13.4745	15.8374	2.36296	14.656	15.7846	O-PC
pos	590	6.87_749.5304m/z	NA	749.53	1	6.86907	0.0959667	23	6.82882e-07	8.46658e-07	60.0217	Samples	EBlank	100	6291.73	13.44	12.2361	12.3712	12.5597	12.2501	12.4223	11.9569	7.25057	6.58798	4.41451e-05	12.8421	12.9706	12.8783	12.1885	12.552	12.0585	13.8044	1	0	0	4.61286	12.5156	7.90275	8.56424	12.4075	PG
pos	591	6.87_690.5421m/z	NA	690.542	1	6.86907	0.130867	17	3.32624e-09	4.90937e-09	115.116	Samples	EBlank	100 - 32.4	23504.5	5.6	14.2058	14.1483	14.1324	14.3736	14.2485	14.3756	8.02192	8.13505	6.49787	14.4896	14.155	14.6036	14.4226	14.7437	14.671	7.47304	0	0	0	7.55162	14.4482	6.89659	10.9999	14.3478	O-PC O-PE
pos	592	6.82_724.5265m/z	NA	724.526	1	6.81672	0.0959667	63	1.76427e-08	2.48668e-08	140.33	Samples	EBlank	100	8787.28	21.4	12.5217	13.3675	12.8714	12.605	12.8933	12.8657	6.43059	3.30219	4.1134	13.0736	13.2795	13.4386	13.0313	13.1411	12.4892	21.9177	0	0	0	4.61539	13.0095	8.3941	8.81244	12.9318	O-PE
pos	593	6.82_790.5376m/z	NA	790.538	1	6.81672	0.1832	87	0	0	70.5628	Samples	EBlank	100 - 41.4 - 1.81	91989.1	4.8	16.0759	16.1557	16.0187	16.1815	15.9963	16.2471	10.5047	10.5779	10.0812	16.5248	16.7293	16.6456	16.4571	16.1413	16.3635	6.83374	0	0	0	10.3879	16.4109	6.02295	13.3994	16.2617	PC PE
pos	594	6.77_792.5892m/z	NA	792.589	1	6.77308	0.200667	42	1.75478e-09	2.65895e-09	1392.57	Samples	EBlank	100 - 33.9	78700	3.48	16.0604	16.0149	15.9249	16.0593	16.0246	16.2007	7.32632	3.7208e-05	0.117714	16.2624	16.0997	16.1165	16.1024	16.66	16.3146	6.32551	1	0	0	2.48136	16.1932	13.7119	9.33729	16.1203	O-PC
pos	595	6.76_690.5052m/z	NA	690.505	1	6.76437	0.139583	56	0	0	13.8243	Samples	EBlank	100 - 34	84240.2	6.73	15.6816	15.7191	15.8626	15.873	15.7991	16.1404	12.751	12.4734	12.2925	16.4629	16.6087	16.6797	16.0972	16.0239	16.1655	11.8744	0	0	0	12.5056	16.2736	3.76797	14.3896	16.0598	PC PE
pos	596	6.75_820.5245m/z	NA	820.524	1	6.74692	0.157033	39	9.19265e-14	1.9192e-13	6131.22	Samples	EBlank	100 - 40	53952	7.46	15.3386	15.444	15.6256	15.5131	15.6185	15.4715	5.79901	3.58482e-05	3.39952e-05	15.9991	15.8373	15.9475	15.3466	15.7154	15.3518	7.54193	2	0	0	1.93303	15.6336	13.7005	8.7833	15.5677	MGDG;O2
pos	597	6.74_830.5660m/z	NA	830.566	1	6.7382	0.1047	105	0	0	Inf	TQC	EBlank	100 - 29.7	16225	14.99	13.9807	14.0891	13.9268	13.6636	13.7476	13.6762	4.01656e-05	4.2459e-05	2.8536e-05	13.6847	13.8855	14.3154	13.5059	13.6989	13.6112	12.3241	3	0	0	3.70535e-05	13.7176	13.7175	6.8588	13.7825	PC
pos	598	6.73_716.5587m/z	NA	716.559	1	6.72947	0.514733	46	0	0	41.4097	Samples	EBlank	100 - 42.3 - 7.85	854926	1.77	19.445	19.4279	19.4887	19.5026	19.5065	19.6348	14.3155	14.2605	14.3247	19.5	19.4284	19.4296	19.8134	20.0922	19.8865	5.17574	0	0	0	14.3003	19.6256	5.32537	16.9629	19.5633	O-PC O-PE
pos	599	6.71_738.5404m/z	NA	738.54	1	6.71202	0.113417	52	6.39043e-06	7.26459e-06	44.7059	Samples	EBlank	100 - 24.6	8214.6	14.7	12.9489	12.6517	12.3762	12.7309	12.3342	12.7826	6.23224	8.38893	8.16694	11.9461	12.0284	12.6723	13.2021	13.7062	13.5883	16.335	0	0	0	7.59604	12.7912	5.19515	10.1936	12.7143	O-PC
pos	600	6.69_717.5888m/z	NA	717.589	1	6.68585	0.0785167	4	9.57612e-12	1.75999e-11	664.817	Samples	EBlank	100 - 26.2	6423.78	17.35	12.2158	11.7902	12.5413	12.3935	12.483	12.0991	3.11019e-05	3.54387e-05	5.87826	12.3203	12.9582	13.3902	12.3926	11.8453	12.433	18.3631	2	0	0	1.95944	12.4905	10.5311	7.22499	12.3722	SM;O2 EPC;O2
pos	601	6.68_714.5065m/z	NA	714.506	1	6.67712	0.165767	82	0	0	Inf	Samples	EBlank	100 - 37.4	29714.3	8.86	14.4266	14.201	14.1346	14.4104	14.4811	14.4451	3.71147e-05	4.13209e-05	3.70738e-05	14.9878	14.9628	15.247	14.7166	14.2927	14.757	9.68286	3	0	0	3.85031e-05	14.7613	14.7612	7.38065	14.5555	PC PE
pos	602	6.64_832.5841m/z	NA	832.584	1	6.64223	0.383867	90	0	0	3106.66	Samples	EBlank	100 - 49.4 - 9.58	220792	2.21	17.3913	17.3867	17.4552	17.4857	17.5276	17.6452	5.57846	5.56857	7.61965	17.9094	17.9309	17.9189	17.3797	17.7868	17.5228	6.84393	0	0	0	6.25556	17.6754	11.4198	11.9655	17.5787	PC
pos	603	6.62_766.5737m/z	NA	766.574	1	6.62478	0.497283	58	1.67089e-13	3.43963e-13	12205	Samples	EBlank	100 - 42.5 - 4.36	242333	1.47	17.5828	17.6207	17.6169	17.6294	17.6583	17.8139	3.48222e-05	6.91754	2.21188e-05	17.9427	17.8137	17.8578	17.7664	18.0911	17.8635	5.91003	2	0	0	2.30587	17.8231	15.5173	10.0645	17.7384	O-PC
pos	604	6.60_702.5778m/z	NA	702.578	1	6.5986	0.0785333	10	7.6086e-11	1.29213e-10	376.988	Samples	EBlank	100	3392.58	24.15	11.2859	11.335	11.2996	10.7171	11.2494	11.3482	1.39401	3.54059	5.24831	11.3054	12.1052	12.2924	11.3772	10.5433	12.0283	14.6878	0	0	0	3.39431	11.5426	8.14826	7.46843	11.3742	CerP;O2
pos	605	6.56_764.5578m/z	NA	764.558	1	6.5637	0.0959667	55	2.56462e-14	5.51528e-14	148.136	Samples	EBlank	100 - 30.6	9389.55	10.79	12.6822	12.6666	12.8307	13.1393	12.9629	12.8754	6.43766	3.81991	5.83569	13.1714	13.4214	13.4976	12.8875	13.4062	12.6339	12.6195	0	0	0	5.36442	13.1036	7.73919	9.23401	12.9816	O-PC
pos	606	6.53_756.5530m/z	NA	756.553	1	6.52882	0.689217	97	0	0	545.076	Samples	EBlank	100 - 46 - 10.8	3.80589e+06	1.14	21.5955	21.5884	21.634	21.6494	21.6746	21.8071	12.7775	12.5676	12.8145	21.8837	21.7993	21.8321	21.796	22.0251	21.8447	5.70259	0	0	0	12.7199	21.7974	9.07755	17.2587	21.7278	PC PE
pos	607	6.50_718.5375m/z	NA	718.537	1	6.50263	0.13085	64	9.10383e-15	2.02029e-14	684.241	Samples	EBlank	100 - 40 - 1.94	35219.9	4.26	14.7837	14.8998	14.858	14.7332	14.8218	15.0146	4.78266	4.25889	3.32592	15.1899	15.2446	15.169	14.8068	15.1618	15.041	6.94062	0	0	0	4.12249	15.0361	10.9136	9.57931	14.944	PC PE
pos	608	6.48_678.5427m/z	NA	678.543	1	6.47647	0.0610667	39	3.1356e-08	4.33651e-08	90.5257	TQC	EBlank	100 - 25.1	2414.68	14.3	10.9898	11.2712	10.7433	10.7859	11.0943	11.339	3.32581e-05	0.827892	3.69447e-05	11.4992	11.7273	11.1856	10.6322	10.892	11.2169	16.9182	2	0	0	0.275987	11.1261	10.8502	5.70107	11.0817	O-PC O-PE
pos	609	6.45_762.6000m/z	NA	762.6	1	6.4503	0.104683	41	0	0	Inf	Samples	EBlank	100 - 32.3	6042.69	9.72	12.1886	12.3481	12.513	12.2921	12.2091	12.4514	2.11293e-05	3.74856e-05	2.86633e-05	11.463	12.0207	12.2409	13.0256	13.248	12.7046	9.0905	3	0	0	2.90927e-05	12.3844	12.3844	6.19222	12.3591	PC PE PENMe
pos	610	6.44_801.5633m/z	NA	801.563	1	6.44157	0.0785167	27	0	0	45829.7	Samples	EBlank	100 - 24.1	4854.07	16.35	12.1461	12.2194	12.1586	11.6902	12.3023	12.1472	2.87862e-05	3.33466e-05	3.10017e-05	12.0009	11.8946	11.9946	12.7278	12.4337	12.2654	13.4664	3	0	0	3.10448e-05	12.1535	12.1534	6.07675	12.132	PG
pos	611	6.38_744.5532m/z	NA	744.553	1	6.3805	0.471117	65	9.32587e-15	2.06773e-14	909.016	Samples	EBlank	100 - 43.8	287953	1.8	17.8953	17.836	17.8688	17.9186	17.9285	18.0549	7.65512	10.1858	6.62816	18.2342	18.1382	18.1483	17.9865	18.2025	18.1199	5.36119	0	0	0	8.15635	18.0722	9.91589	13.1143	17.9946	PC PE
pos	612	6.35_734.5684m/z	NA	734.568	1	6.35432	0.122133	57	3.62488e-13	7.35917e-13	2745.58	Samples	EBlank	100 - 32.5	12175.1	10.28	13.5566	13.1642	13.3077	13.242	13.3609	13.4488	4.73005e-05	3.65225	0.00227762	13.0746	13.1039	13.2153	13.8159	14.0345	13.9118	9.9238	1	0	0	1.21819	13.4599	12.2417	7.33907	13.4033	DG PC PE
pos	613	6.34_714.5063m/z	NA	714.506	1	6.33688	0.139583	82	0	0	Inf	Samples	EBlank	100 - 36.8	24246.9	6.27	14.1019	14.2236	14.0812	14.2047	14.0611	14.2999	3.74761e-05	5.06435e-05	6.86571e-05	14.6394	14.885	15.083	14.271	14.0709	14.1188	6.62696	3	0	0	5.22589e-05	14.4453	14.4452	7.22268	14.3037	PC PE
pos	614	6.30_862.6244m/z	NA	862.624	1	6.30198	0.104683	19	1.19581e-09	1.83417e-09	15.3241	Samples	EBlank	100 - 43.4 - 22.1 - 1.93	20421.5	9.71	13.7695	13.9564	14.1887	13.9186	14.0734	14.2145	7.80827	10.5067	10.987	14.0076	14.7555	14.7069	14.1411	14.2182	13.8401	11.7041	0	0	0	9.76733	14.2122	4.44484	11.9898	14.1162	Hex2Cer;O2
pos	615	6.29_768.5529m/z	NA	768.553	1	6.29325	0.244267	120	1.11022e-16	2.71665e-16	106.831	Samples	EBlank	100	19506.4	6.09	14.0414	14.0897	14.0847	13.906	13.942	14.2825	8.03607	7.10172	6.03376	14.512	14.3603	14.3931	13.8578	14.0071	14.2876	9.47793	0	0	0	7.05719	14.1703	7.11308	10.6137	14.114	PC PE O-PE;O
pos	616	6.27_895.5114m/z	NA	895.511	1	6.26708	0.1396	9	0	0	Inf	Samples	EBlank	100 - 32.3 - 0.201	22763.2	5	14.1275	14.1807	14.3217	14.1883	14.1933	14.3406	3.79664e-05	4.3439e-05	3.29091e-05	14.5312	14.3275	14.6676	14.4051	14.4572	14.4514	5.99746	3	0	0	3.81048e-05	14.4073	14.4072	7.20365	14.3163	TG;O2
pos	617	6.26_690.5425m/z	NA	690.543	1	6.25835	0.174483	21	0	0	109.942	Samples	EBlank	100 - 39.8	132926	2.36	16.6882	16.7799	16.8074	16.7966	16.8282	16.9361	10.1127	10.0991	10.1341	16.8287	16.8537	16.909	17.0153	17.2593	17.2344	5.58652	0	0	0	10.1153	16.9507	6.8354	13.533	16.8784	O-PC O-PE
pos	618	6.25_738.5060m/z	NA	738.506	1	6.24963	0.261733	97	1.53022e-12	2.99724e-12	7836.55	Samples	EBlank	100 - 42.8 - 4.01	90374.7	4.02	16.081	16.105	16.1285	16.0514	16.102	16.2159	3.59674e-05	4.71769	4.90931	16.7221	16.8588	16.7863	16.1102	15.8625	16.1233	3.96597	1	0	0	3.20901	16.3445	13.1354	9.77673	16.2292	PC PE
pos	619	6.21_718.5375m/z	NA	718.537	1	6.20602	0.30535	64	2.36478e-14	5.09866e-14	1390.51	Samples	EBlank	100 - 40.5 - 1.59	119453	2.94	16.589	16.5983	16.6918	16.6758	16.6493	16.7814	4.22811	8.27708	4.21854	17.0479	17.0539	17.0698	16.5368	16.7185	16.6924	4.94878	0	0	0	5.57458	16.7872	11.2126	11.1809	16.7257	PC PE
pos	620	6.19_714.5427m/z	NA	714.543	1	6.18857	0.418767	57	2.24265e-14	4.83952e-14	130.189	Samples	EBlank	100 - 40	57185.5	4.21	15.5471	15.5386	15.5506	15.688	15.5721	15.6801	6.56561	9.21252	8.49265	15.6077	15.3614	15.5537	15.9623	16.2198	15.9873	4.85075	0	0	0	8.09026	15.716	7.62571	11.9031	15.656	O-PC O-PE
pos	621	6.15_764.5579m/z	NA	764.558	1	6.15367	0.0610667	55	1.51545e-13	3.1248e-13	8.96385	Samples	EBlank	100 - 19	6299.23	9.26	12.0788	12.1343	12.1251	12.1703	12.4262	12.2711	9.33177	10.041	8.75489	12.6043	12.7271	12.7574	12.3914	12.7266	12.5146	9.2074	0	0	0	9.3759	12.5542	3.17827	10.965	12.3776	O-PC
pos	622	6.14_842.5896m/z	NA	842.59	1	6.14493	0.0785167	55	1.7545e-06	2.09738e-06	55.7953	TQC	EBlank	100 - 16.8	4198.43	15.78	12.1315	11.8141	12.2146	11.7119	11.926	11.9803	4.87566e-05	2.94601e-05	6.82907	12.0102	11.7633	11.6731	12.2878	11.7604	12.1988	13.1197	2	0	0	2.27638	11.8829	9.60648	7.07962	11.923	PS
pos	623	6.14_788.5907m/z	NA	788.591	1	6.13622	0.130867	1	0	0	14.8182	Samples	EBlank	100 - 41.5	41642.5	9.35	14.9269	14.757	14.815	15.0242	14.8454	15.2978	11.5372	11.6428	11.4109	15.5753	15.3294	15.3021	15.1882	15.5244	15.1388	14.4887	0	0	0	11.5303	15.277	3.74667	13.4037	15.1107	GlcADG
pos	624	6.13_730.5374m/z	NA	730.537	1	6.1275	0.558367	76	0	0	5105.25	Samples	EBlank	100 - 44.4	4.43913e+06	2.17	21.8423	21.8177	21.8607	21.8489	21.9315	22.0335	9.28001	9.11007	10.2613	22.0358	22.0117	22.007	22.0675	22.2806	22.1073	5.72668	0	0	0	9.55048	22.0189	12.4685	15.7847	21.954	DG PC PE
pos	625	6.07_712.4912m/z	NA	712.491	1	6.06642	0.104683	88	6.66134e-16	1.55985e-15	68.257	Samples	EBlank	100 - 35.9 - 0.372	10272.9	11.57	12.7374	12.6807	12.8409	12.8086	12.535	12.7398	7.3239	7.17006	6.92922	13.7389	13.7564	13.7738	12.8771	12.3323	12.8254	7.31988	0	0	0	7.14106	13.1513	6.01025	10.1462	12.9375	PC PE
pos	626	6.05_762.5060m/z	NA	762.506	1	6.04897	0.08725	84	0	0	132735	Samples	EBlank	100 - 34 - 1.12	11809.1	8.44	13.046	12.8743	13.2217	13.0487	13.0462	13.422	0.634876	3.45939e-05	2.69532e-05	13.8313	13.8908	13.9621	13.1868	12.8616	13.0067	13.5181	2	0	0	0.211646	13.3905	13.1789	6.80108	13.2502	PE
pos	627	6.04_692.5220m/z	NA	692.522	1	6.04025	0.104683	44	2.40618e-08	3.36115e-08	164.472	TQC	EBlank	100 - 21.7	7211.6	15	12.4555	12.7981	12.6339	12.7996	12.7543	12.8978	4.98879e-05	3.35461e-05	3.39961e-05	13.0516	13.1628	13.1532	12.0265	12.5426	12.5281	10.4353	3	0	0	3.91434e-05	12.6781	12.6781	6.33907	12.7006	PC PE
pos	628	6.01_788.5904m/z	NA	788.59	1	6.00535	0.104683	1	1.11022e-16	2.71665e-16	30.2792	Samples	EBlank	100 - 30	19400.7	12.14	13.4429	13.6801	13.8514	14.031	13.9154	14.1484	8.89921	9.4858	9.67265	14.6197	14.6242	14.3246	13.5253	14.2118	13.8833	16.8874	0	0	0	9.35255	14.1321	4.77955	11.7423	13.9885	GlcADG
pos	629	6.00_698.5559m/z	NA	698.556	1	5.99663	0.0610667	21	0	0	Inf	Samples	EBlank	100 - 22.6	4055.99	21.01	11.8672	11.4684	11.7951	11.5893	11.3876	11.84	3.12521e-05	3.20214e-05	3.16592e-05	11.7796	12.2142	11.343	12.4851	11.588	12.1936	13.9261	3	0	0	3.16442e-05	11.8679	11.8678	5.93395	11.7629	HexCer;O2
pos	630	5.98_363.2890m/z	NA	363.289	1	5.97918	0.05235	13	0	0	Inf	Samples	EBlank	100 - 11.3	1451.13	12.61	9.89841	10.42	10.3497	10.1581	10.0134	10.5858	3.73765e-05	3.50648e-05	3.02083e-05	10.304	10.5884	9.91972	11.0058	10.625	10.3845	17.9677	3	0	0	3.42165e-05	10.4052	10.4052	5.20261	10.3214	ST;O4
pos	631	5.91_716.5218m/z	NA	716.522	1	5.90938	0.130867	62	6.29757e-05	6.45544e-05	26.7774	Samples	EBlank	100 - 44.4	10433	14.28	13.1254	12.9551	12.8236	12.7876	12.6519	13.3602	9.36085	8.15464	9.45447	13.4316	13.5244	13.5884	12.9285	13.1615	13.3713	18.5511	0	0	0	8.98999	13.2682	4.27824	11.1291	13.1094	PC PE
pos	632	5.91_689.5586m/z	NA	689.559	1	5.90938	0.148317	11	3.33067e-16	7.92527e-16	11.681	Samples	EBlank	100 - 52.6 - 5.24	96379.1	3.21	16.3187	16.3084	16.2359	16.3022	16.258	16.5132	12.2123	13.0641	13.3164	16.5338	16.6656	16.7791	16.3487	16.4458	16.5392	7.13347	0	0	0	12.8643	16.486	3.6217	14.6751	16.4044	SM;O2 EPC;O2
pos	633	5.82_662.5113m/z	NA	662.511	1	5.82215	0.104683	13	6.21725e-15	1.38585e-14	3496.72	Samples	EBlank	100 - 33.9	8564.39	8.35	12.7646	12.7722	12.8606	12.7948	12.8105	12.9405	4.30838e-05	3.8049e-05	4.11579e-05	13.0104	12.9862	12.8468	13.0736	13.2852	13.1848	4.70644	3	0	0	4.07636e-05	12.9985	12.9984	6.49925	12.9112	O-PC O-PE
pos	634	5.79_778.5372m/z	NA	778.537	1	5.78725	0.165767	92	5.80758e-13	1.16301e-12	11.9438	Samples	EBlank	100 - 42.9 - 5.79	18758.4	8.24	13.7921	13.7589	13.8735	13.6103	14.0133	14.1188	10.791	9.73738	10.149	14.5542	14.5184	14.5221	13.5168	13.9925	13.7359	12.7795	0	0	0	10.2258	14.0739	3.84814	12.1499	13.9675	PC PE
pos	635	5.73_840.5740m/z	NA	840.574	1	5.7349	0.113417	68	1.83187e-14	3.96332e-14	32.9258	Samples	EBlank	100 - 31.3 - 38.3	9507.98	8.73	13.0612	12.9274	13.1901	12.8166	13.0936	13.0688	8.27888	7.82207	8.55406	13.5425	13.2009	12.7965	13.2753	13.3489	13.0536	9.00993	0	0	0	8.21834	13.1369	4.91855	10.6776	13.0816	PS
pos	636	5.70_893.4953m/z	NA	893.495	1	5.7	0.0698	9	0	0	Inf	TQC	EBlank	100 - 24.6	4566.68	12.34	11.6166	12.0218	11.7674	12.1575	12.1764	12.3687	3.28285e-05	3.54752e-05	3.57242e-05	11.6114	11.7183	11.8193	12.3781	12.4852	12.5929	18.8177	3	0	0	3.4676e-05	12.0348	12.0348	6.01743	12.0264	TG;O2
pos	637	5.69_752.5220m/z	NA	752.522	1	5.69128	0.05235	101	2.52018e-06	2.96734e-06	45.785	Samples	EBlank	100 - 39.4	3916.64	7.36	11.4879	11.5088	11.6231	11.2761	11.526	11.704	6.36042	6.63676	8.39708	11.9034	11.9443	11.8027	11.8403	12.2164	11.9157	9.81391	0	0	0	7.13142	11.8711	4.73967	9.50125	11.696	PC PE
pos	638	5.59_675.5430m/z	NA	675.543	1	5.58658	0.1396	7	0	0	997.055	Samples	EBlank	100 - 41.1	927465	3.22	19.6081	19.639	19.6036	19.612	19.623	19.7516	9.267	10.3281	9.83936	19.732	19.7747	19.9327	19.6973	19.9154	19.8956	4.01807	0	0	0	9.81149	19.7586	9.94708	14.785	19.6991	SM;O2
pos	639	5.58_726.5066m/z	NA	726.507	1	5.57787	0.139583	106	0	0	34.111	TQC	EBlank	100 - 43	38109.5	3.22	15.0641	15.0335	15.1082	15.0599	15.0812	15.2649	10.0741	10.426	10.2158	15.0045	14.9241	14.9756	15.317	15.5601	15.4053	6.01694	0	0	0	10.2387	15.1317	4.89306	12.6852	15.1168	PC PE
pos	640	5.57_774.5636m/z	NA	774.564	1	5.56913	0.0610833	28	1.11426e-07	1.475e-07	100.757	Samples	EBlank	100 - 41.5	3880.1	32.74	11.7615	11.5008	10.9819	11.8763	11.605	11.3082	6.4787	3.75161e-05	3.86912e-05	11.3776	11.5302	10.4043	11.7039	12.699	12.6981	21.2571	2	0	0	2.15959	11.6695	9.50986	6.91452	11.5875	O-PS
pos	641	5.56_752.5221m/z	NA	752.522	1	5.56042	0.122133	101	2.22045e-16	5.35478e-16	171.769	Samples	EBlank	90.9 - 100 - 27.3	39557.2	2.99	15.0521	15.0749	15.1183	15.1208	15.1257	15.1655	8.05731	9.09822	7.22026	15.3281	15.32	15.3196	15.1259	15.3926	15.1561	2.7839	0	0	0	8.12526	15.2077	7.08239	11.6665	15.1586	PC PE
pos	642	5.55_389.3047m/z	NA	389.305	1	5.55168	0.08725	11	0	0	Inf	Samples	EBlank	100	710.91	22.53	8.98464	9.09213	8.60324	9.51267	9.5556	9.06123	3.75909e-05	3.39662e-05	4.13551e-05	9.28487	9.50995	9.02499	9.22075	9.72427	9.94219	24.2696	3	0	0	3.76374e-05	9.38512	9.38508	4.69258	9.26002	ST;O4
pos	643	5.55_862.5587m/z	NA	862.559	1	5.55168	0.0436167	49	0	0	7.45437e+08	TQC	EBlank	100 - 27	3203.81	20.14	11.6252	11.5927	11.0966	11.6149	11.7758	11.6324	3.10282e-05	3.44593e-05	3.71041e-05	11.8713	11.9775	11.3571	11.4315	11.0997	11.2024	14.588	2	0	0	3.41972e-05	11.4239	11.4238	5.71195	11.4901	PS
pos	644	5.54_385.3461m/z	NA	385.346	1	5.54297	0.0785167	79	0	0	Inf	Samples	EBlank	100 - 17.2	2405.5	9.19	11.1248	10.8014	11.0656	10.9036	11.1516	11.2036	3.1014e-05	3.5649e-05	3.13881e-05	10.8879	10.7638	11.0577	11.3953	11.6791	11.4473	10.5265	3	0	0	3.26837e-05	11.1391	11.1391	5.56958	11.0904	ST;O2
pos	645	5.29_634.4801m/z	NA	634.48	1	5.28997	0.0697833	6	0	0	Inf	Samples	EBlank	100 - 15.4	3515.09	18.73	11.2067	11.2463	11.1495	11.1482	11.3896	11.2307	3.14025e-05	3.01938e-05	4.2454e-05	11.9927	11.3172	11.6534	12.1732	11.5821	11.8034	6.33154	3	0	0	3.46834e-05	11.6876	11.6876	5.84382	11.458	O-PE O-LPE;O CerP;O3
pos	646	5.28_676.4908m/z	NA	676.491	1	5.28123	0.0785167	52	2.46215e-06	2.90037e-06	42.1893	Samples	EBlank	100 - 22	4221.75	13.95	11.744	11.6446	11.2775	11.6426	11.3744	11.8022	5.85773	2.33015e-05	8.82232	12.3737	12.4593	12.3837	11.7282	11.7148	11.167	13.9618	1	0	0	4.89336	11.9051	7.01171	8.39921	11.743	PC PE
pos	647	5.26_762.5272m/z	NA	762.527	1	5.25507	0.148317	49	0	0	Inf	Samples	EBlank	100 - 37.3	7817.49	11.55	12.6967	12.3988	12.7882	12.5105	12.9124	12.6941	4.06647e-05	3.39337e-05	2.81626e-05	13.0313	13.3321	13.1916	12.9085	12.3391	12.5344	12.7161	3	0	0	3.42537e-05	12.8234	12.8234	6.41174	12.7451	PS
pos	648	4.77_606.4486m/z	NA	606.449	1	4.7665	0.174483	7	0	0	Inf	Samples	EBlank	100	17922.2	9.46	13.7717	13.6726	13.6188	13.723	13.6103	13.9737	2.99322e-05	3.35974e-05	3.63271e-05	13.9056	13.6658	13.7697	14.3866	14.4033	14.4698	9.78153	3	0	0	3.32855e-05	14.0341	14.034	7.01705	13.8812	LPC O-LPE;O
pos	649	4.41_747.5901m/z	NA	747.59	1	4.4088	0.08725	29	1.08583e-06	1.32074e-06	92.3968	TQC	EBlank	100 - 40.6 - 1.22	25166.6	5.56	14.4196	14.3674	14.4053	14.441	14.4537	14.6163	8.88284	8.49805	8.32278	14.7721	14.7934	14.3948	14.4099	14.6954	14.3269	6.2182	0	0	0	8.56789	14.4994	5.93147	11.5336	14.475	DG
pos	650	4.35_401.3410m/z	NA	401.341	1	4.34773	0.0610667	117	0	0	Inf	TQC	EBlank	100 - 14	2208.67	10.96	10.7467	10.5815	10.9336	11.0516	11.0818	11.2013	3.67969e-05	3.06906e-05	3.2353e-05	11.3017	11.6442	11.6135	10.0782	10.5588	10.5662	15.45	3	0	0	3.32802e-05	10.8944	10.8944	5.44722	10.9136	ST;O3
pos	651	3.83_538.3865m/z	NA	538.387	1	3.833	0.0349	28	3.44804e-09	5.08615e-09	110.488	Samples	EBlank	100	780.483	20.94	9.04373	9.08166	9.15269	9.28679	9.19407	8.29153	4.46533	4.53347	3.12456e-05	9.66956	9.03958	9.66513	9.49818	10.092	9.55449	20.9319	1	0	0	2.99961	9.52045	6.52084	6.26003	9.26443	O-PC LPC LPE
pos	652	3.77_510.3922m/z	NA	510.392	1	3.77193	0.0610667	20	1.84797e-12	3.59709e-12	5.87842	Samples	EBlank	100 - 11.6	3240.7	13.91	11.3436	11.5077	11.09	11.5566	11.3745	11.2132	9.77806	8.81051	9.12266	11.3588	11.5585	11.275	11.7568	12.0092	11.9182	12.001	0	0	0	9.23708	11.58	2.34295	10.4086	11.4638	O-LPC
pos	653	3.77_691.5280m/z	NA	691.528	1	3.77193	0.08725	43	3.49121e-12	6.67628e-12	1310.61	Samples	EBlank	100 - 42.3	20265.1	4.8	14.093	14.1367	14.1671	14.0119	14.2099	14.2735	3.50827e-05	4.08e-05	3.97124e-05	14.6354	14.4679	14.1125	14.1882	14.2736	14.111	6.29655	3	0	0	3.85317e-05	14.2321	14.232	7.11605	14.1904	DG
pos	654	3.63_550.3864m/z	NA	550.386	1	3.63233	0.113417	7	5.19963e-06	5.95962e-06	40.9852	Samples	EBlank	100 - 21.1	10703.2	5.39	13.0588	13.1722	12.9536	13.0552	13.1641	13.3538	2.94445e-05	7.59765	9.64557	13.4273	13.2147	13.2932	13.3447	13.5298	13.5137	9.75774	1	0	0	5.74775	13.3212	7.57343	9.53447	13.2237	O-PC LPC
pos	655	3.49_546.3529m/z	NA	546.353	1	3.49275	0.0697833	11	1.68999e-07	2.20678e-07	53.3391	Samples	EBlank	100 - 18.1	2756.18	9.65	10.9638	11.2334	11.0648	11.3137	10.966	11.3459	8.02959	5.90816	3.65309e-05	11.2068	11.3665	11.5573	11.3482	11.5317	11.556	11.8919	1	0	0	4.64593	11.3617	6.71578	8.00382	11.2548	LPC
pos	656	3.34_524.3707m/z	NA	524.371	1	3.34443	0.0959667	24	5.41789e-14	1.14836e-13	31.1667	Samples	EBlank	100 - 23.3	9000.91	3.41	12.8014	12.831	12.8252	12.9328	12.8798	13.1326	7.63214	8.70158	8.72945	12.8489	13.0604	13.2872	13.0316	13.3473	13.2161	8.95556	0	0	0	8.35439	13.0659	4.71147	10.7101	12.9832	O-PC LPC LPE
pos	657	3.25_508.3760m/z	NA	508.376	1	3.24847	0.0785167	14	1.69783e-10	2.80345e-10	332.399	Samples	EBlank	100 - 18.5	3440.36	8.8	11.4875	11.4329	11.5371	11.4003	11.4779	11.8242	3.84813e-05	3.30286e-05	5.68368	11.3391	11.3269	11.4116	12.0688	12.1499	11.9823	11.3672	2	0	0	1.89458	11.6471	9.75248	6.77082	11.5868	O-LPC
pos	658	3.14_510.3552m/z	NA	510.355	1	3.14378	0.0698	34	0	0	Inf	Samples	EBlank	100 - 12.9	2159.97	9.25	10.5496	10.731	10.9876	10.8997	10.9778	11.1897	3.67845e-05	4.16877e-05	3.17583e-05	11.0057	11.1685	11.1883	10.7067	11.1596	11.2077	15.1458	3	0	0	3.67435e-05	11.0067	11.0066	5.50336	10.948	O-PC LPC O-LPC;O LPE
pos	659	3.06_482.3603m/z	NA	482.36	1	3.05653	0.1047	50	0	0	637.257	Samples	EBlank	100 - 22.5	8318.51	6.21	12.6825	12.7336	12.7143	12.7908	12.717	13.0533	4.62465	3.65113	4.20616	12.8332	12.9307	12.8726	13.164	13.1091	13.2093	10.1928	0	0	0	4.16065	12.9538	8.79311	8.5572	12.8678	O-LPC
pos	660	2.85_522.3552m/z	NA	522.355	1	2.84715	0.139583	22	0	0	Inf	Samples	EBlank	100 - 26.6	21211.8	4.08	14.102	14.2073	14.1268	14.2617	14.3181	14.442	2.23737e-05	1.94011e-05	5.0316e-05	14.3042	14.1944	14.0476	14.2043	14.8021	14.6021	8.92554	3	0	0	3.06969e-05	14.2931	14.293	7.14655	14.268	O-PC LPC
pos	661	2.77_496.3395m/z	NA	496.339	1	2.76863	0.1832	64	0	0	Inf	Samples	EBlank	100 - 25.9	68094.7	2.45	15.7538	15.8099	15.8105	15.8513	15.8985	16.037	3.5912e-05	3.64744e-05	1.82463e-05	16.0659	16.1038	16.1768	15.7673	16.1728	16.0393	7.07122	3	0	0	3.02109e-05	15.9883	15.9882	7.99415	15.9242	O-PC LPC LPE O-LPE;O
neg	662	7.37_759.5790n	759.579	1578.17	1	7.36927	0.314067	36	3.42326e-12	9.32108e-12	35915.4	100 - 76.5 - 32.2 - 6.07 - 0.23	2.30401e+06	3.86	21.0145	21.0382	21.0907	20.9479	21.0369	21.0653	0.000151783	5.79763	0.000193998	20.8476	20.703	21.1087	21.0849	21.8711	21.5685	3.35754	2	0	0	1.93266	21.1093	19.1767	11.521	21.0708	PC
neg	663	6.40_713.5006n	713.501	712.493	1	6.40087	0.165767	18	0	0	Inf	100 - 32.6 - 0.114	52253.3	7.36	15.4811	15.4849	15.3905	15.6242	15.4598	15.5152	0.000162656	0.000162334	0.000158368	15.6954	15.547	15.7827	15.629	15.8796	15.8337	5.40325	3	0	0	0.00016112	15.6399	15.6398	7.82005	15.5663	PE
neg	664	6.92_805.5844n	805.584	804.577	1	6.9156	0.348983	8	1.82501e-10	4.62244e-10	4617.11	100 - 43.6 - 7.69	352909	2.12	18.288	18.3163	18.3204	18.3125	18.359	18.402	8.18814	5.68748	6.90236	18.4248	18.2785	18.4953	18.1429	18.9327	18.6654	2.85601	0	0	0	6.92599	18.402	11.476	12.664	18.3675	PS
neg	665	7.17_351.7762n	351.776	762.566	1	7.16862	0.183217	0	0	0	Inf	100 - 35.8 - 0.345	99022.1	6.34	16.6321	16.5546	16.627	16.588	16.5964	16.4581	0.000164728	0.000206578	0.000154177	16.1182	15.9293	16.2916	16.7692	17.4485	17.1319	4.35654	3	0	0	0.000175161	16.5268	16.5267	8.2635	16.5514	O-PC
neg	666	7.47_404.7970n	404.797	868.608	1	7.46523	0.497283	0	3.88023e-13	1.10462e-12	52041.4	100 - 51.8 - 12.4	1.8463e+06	1.87	20.7062	20.7473	20.7898	20.7175	20.7548	20.7704	0.000168136	7.46914	4.16815	20.6737	20.3753	20.7259	20.8666	21.519	21.1239	2.18524	1	0	0	3.87915	20.7928	16.9136	12.336	20.7702	PC
neg	667	8.01_859.6314n	859.631	858.624	1	8.01487	0.418767	6	0	0	Inf	100 - 45.9 - 7.04 - 0.0423	183412	2.99	17.4066	17.4845	17.4279	17.438	17.4708	17.4931	0.000177177	0.000225162	0.000164101	17.2638	17.1467	17.3098	17.4181	18.2622	17.8867	2.38325	3	0	0	0.000188813	17.4599	17.4597	8.73006	17.4567	PS
neg	668	8.24_739.5530n	739.553	738.546	1	8.2417	0.226833	6	0	0	Inf	100 - 38.8 - 1.56	55948.2	4.82	15.4463	15.5719	15.5287	15.5255	15.4516	15.6386	0.000187723	0.000143969	0.000175272	15.6188	15.6296	15.8189	15.6943	16.1119	16.1295	5.09568	3	0	0	0.000168988	15.7459	15.7457	7.87302	15.6365	O-PC O-PE
neg	669	8.83_771.5790n	771.579	752.561	1	8.82623	0.549633	30	1.36817e-09	3.33732e-09	3797.11	100 - 46.9 - 3.88	595881	1.65	18.9522	18.9405	18.9311	18.9224	18.9565	19.0111	7.9206	5.27801	8.53999	19.006	18.8514	19.1857	19.2901	19.5888	19.5643	2.20809	0	0	0	7.2462	19.1598	11.9136	13.203	19.056	PE PENMe2
neg	670	8.93_733.6001n	733.6	754.577	1	8.93092	0.314083	6	8.20899e-13	2.30517e-12	7160.97	100 - 46.8 - 10.4	211243	2.41	17.4687	17.4587	17.4546	17.4666	17.5021	17.5785	0.000142906	7.43831	0.000189847	17.4118	17.2201	17.5797	17.912	18.2149	18.139	3.34603	2	0	0	2.47955	17.6583	15.1787	10.0689	17.5732	O-PE
neg	671	9.04_398.8157n	398.816	856.645	1	9.04433	0.444933	0	0	0	Inf	100 - 51 - 10.6	254129	2.23	17.8566	17.8667	17.8953	17.9068	17.9229	17.9385	0.000125728	0.000202026	0.000160993	17.2734	17.0051	17.4174	18.2688	19.0499	18.6173	2.19703	3	0	0	0.000162916	17.8507	17.8505	8.92542	17.8742	O-PC
neg	672	9.21_759.6154n	759.615	780.593	1	9.2101	0.506017	13	2.98206e-13	8.55587e-13	9020.3	100 - 45.9 - 8.95	194602	1.85	17.5241	17.5333	17.5266	17.5496	17.5848	17.608	0.0001726	0.000174013	0.000233495	17.2506	17.1316	17.3592	17.6288	18.414	17.9799	2.40832	3	0	0	0.000193369	17.5394	17.5392	8.76979	17.5469	O-PE
neg	673	9.93_619.5913n	619.591	664.59	1	9.9255	0.15705	2	0	0	Inf	100 - 20.8	8618.25	11.43	12.9407	12.9095	12.6897	13.0833	13.0855	12.9374	0.000224817	0.000144326	0.000176038	12.8381	13.0404	13.061	12.7802	13.6561	13.4222	9.73547	3	0	0	0.000181727	13.0451	13.0449	6.52262	12.993	Cer;O2
neg	674	10.98_759.6158n	759.616	758.609	1	10.9811	0.4362	13	1.0103e-12	2.82369e-12	5676.13	100 - 43.9 - 4.93	74378.4	4	15.7585	15.7626	15.7573	15.9295	15.8192	15.8803	0.000179669	0.000171396	0.000204392	15.91	15.6122	16.0822	16.2976	16.7006	16.8063	5.124	3	0	0	0.000185152	16.1469	16.1467	8.07352	15.9824	O-PE
neg	675	11.04_783.6156n	783.616	782.608	1	11.0422	0.418767	4	0	0	Inf	100 - 46.5	55594	4.01	15.4085	15.462	15.4589	15.5247	15.4506	15.4168	0.000178255	0.000213493	0.000178894	15.5035	15.354	15.688	15.8522	16.2714	16.2721	2.89276	3	0	0	0.000190214	15.7356	15.7354	7.86788	15.5946	O-PE
neg	676	9.22_773.6315n	773.632	818.63	1	9.21883	0.488567	11	0	0	187396	100 - 56.8 - 7.48 - 0.618	104496	6.77	16.653	16.6238	16.6496	16.6534	16.6378	16.5565	0.000202624	2.09074	0.000170252	15.4528	15.3632	15.6336	16.6629	18.043	17.2155	2.54237	2	0	0	0.697038	16.3072	15.6102	8.50212	16.4681	O-PC
neg	677	8.70_347.7815n	347.781	754.577	1	8.70408	0.157033	0	0	0	Inf	100 - 45.2 - 1.43	33993.8	4.99	14.8608	14.794	14.8937	14.7003	14.7841	14.9695	0.000181835	0.000254713	0.000184883	14.8071	14.5777	15.1745	15.0847	15.5776	15.4584	6.55549	3	0	0	0.000207143	15.0254	15.0252	7.51279	14.9296	P-PE
neg	678	7.58_385.7893n	385.789	830.593	1	7.57865	0.567083	0	6.13731e-13	1.73366e-12	18772.9	100 - 46.8 - 8.89	1.1041e+06	3.57	20.0806	20.055	20.0339	20.0662	20.0338	20.0677	0.000274029	8.42964	0.000166552	19.7748	19.5512	19.8875	20.1127	20.8084	20.4712	1.32181	2	0	0	2.81003	20.013	17.203	11.4115	20.0346	PC
neg	679	7.59_783.6154n	783.615	828.614	1	7.58738	0.47985	4	1.91835e-10	4.8511e-10	6397.59	100 - 42.1 - 3.74	506514	3.19	18.8707	18.8332	18.9959	18.9623	18.942	18.9791	5.41841	0.000188116	7.80677	18.7204	18.5436	18.6818	19.0174	19.7502	19.346	4.41771	1	0	0	4.40846	18.9219	14.5135	11.6652	18.9262	O-PC
neg	680	7.18_869.6155n	869.615	868.608	1	7.17733	0.34025	6	0	0	1.87364e+06	100 - 51.5 - 12.8	942205	3.1	19.7435	19.7325	19.7484	19.8007	19.816	19.7866	0.000179494	0.000209435	2.00242	19.7773	19.4641	19.7583	19.8408	20.5137	20.1171	2.38464	2	0	0	0.667602	19.8239	19.1563	10.2458	19.7976	PC
neg	681	6.96_765.5320n	765.532	764.524	1	6.95923	0.5409	27	0	0	5.94015e+06	100 - 46.5 - 9.5	1.82256e+06	3.21	20.6138	20.5664	20.6047	20.6216	20.6379	20.6181	0.000219096	1.48211	0.000170161	20.8312	20.628	20.8437	20.7602	21.0369	21.0345	1.66282	2	0	0	0.494166	20.7678	20.2736	10.631	20.6891	PE O-PE;O
neg	682	2.60_554.3469m/z	NA	554.347	1	2.59707	0.139583	9	0	0	Inf	100 - 19.8	3275.15	9.07	11.7228	11.3223	11.6387	11.7553	11.6877	11.7624	0.000242443	0.000146093	0.000163847	11.2861	11.0926	11.7868	11.4871	12.5608	12.1368	10.6315	3	0	0	0.000184128	11.6371	11.6369	5.81862	11.6426	LPC
neg	683	2.83_580.3628m/z	NA	580.363	1	2.83263	0.157033	7	0	0	Inf	100 - 26.2	9588.59	6.3	13.1477	13.066	13.0938	13.116	13.2438	13.2199	0.000165115	0.000155685	0.000194141	12.8766	12.7329	13.0044	13.0647	14.2012	13.7622	4.93728	3	0	0	0.000171647	13.1857	13.1855	6.59294	13.1668	LPC
neg	684	2.90_478.2943m/z	NA	478.294	1	2.90242	0.08725	7	1.77636e-15	5.66399e-15	61.0195	100 - 7.76	1238.72	9.31	10.1494	10.3159	10.1704	9.94378	10.0357	10.2966	3.6016	4.03727	4.20947	10.1254	9.69261	9.92512	10.4867	10.6911	10.9813	9.93936	0	0	0	3.94945	10.2291	6.27963	7.08926	10.1905	LPE
neg	685	2.96_580.3628m/z	NA	580.363	1	2.9635	0.165767	7	0	0	Inf	100 - 27.5	12301.8	2.77	13.4378	13.4647	13.5416	13.4412	13.4716	13.5258	0.000199856	0.00017499	0.000150792	13.5114	13.0711	13.4194	13.4944	14.4454	13.9306	3.03915	3	0	0	0.000175213	13.5574	13.5572	6.7788	13.5189	LPC
neg	686	2.96_506.3256m/z	NA	506.326	1	2.9635	0.08725	4	0	0	Inf	100 - 8.72	597.363	13.24	9.29089	9.13378	9.20712	8.84195	8.7693	9.08627	0.000159795	0.000117138	0.000186351	8.87101	8.73939	9.14079	9.23003	10.2456	9.41812	13.9286	3	0	0	0.000154428	9.1862	9.18605	4.59318	9.12054	LPE
neg	687	3.03_478.2943m/z	NA	478.294	1	3.03328	0.08725	7	1.26565e-14	3.88951e-14	141.768	100 - 3.21	968.695	11.92	9.64222	9.65627	9.4527	9.51484	9.9179	9.77765	3.51994	3.47631	3.27394	9.91903	9.63654	9.57691	10.044	10.3136	10.3831	11.9876	0	0	0	3.4234	9.89091	6.46751	6.65715	9.77558	LPE
neg	688	3.13_568.3627m/z	NA	568.363	1	3.12925	0.0959667	5	0	0	Inf	100 - 7.89	902.277	21.9	9.76438	9.62837	9.92389	8.90088	9.67414	9.71458	0.000174002	0.00022295	0.000212063	9.85853	9.05605	10.0796	9.64023	10.6826	9.80979	21.0631	3	0	0	0.000203005	9.76651	9.76631	4.88336	9.68377	O-PC LPC O-LPS;O
neg	689	3.61_608.3943m/z	NA	608.394	1	3.6091	0.122133	4	0	0	Inf	100 - 25.4	5334.59	6.63	12.3526	12.1704	12.3691	12.3267	12.3241	12.2803	0.000134283	0.000120167	0.000156168	12.3203	11.8773	12.0011	12.3866	13.2454	12.7806	4.86291	3	0	0	0.000136873	12.3473	12.3471	6.1737	12.3256	O-PC O-LPS;O
neg	690	3.82_464.3149m/z	NA	464.315	1	3.81848	0.05235	6	0	0	Inf	100	774.758	14.33	9.0012	9.4155	9.39342	9.36764	9.7739	9.1498	0.000203411	0.000183491	0.000188004	9.16246	9.39372	9.61683	9.33631	10.3027	10.1129	18.8134	3	0	0	0.000191635	9.56619	9.566	4.78319	9.45822	O-LPE
neg	691	4.12_610.4097m/z	NA	610.41	1	4.12383	0.0697833	9	0	0	Inf	100 - 21.4	5131.39	10.42	12.3837	12.2446	12.2082	12.5677	12.3363	12.1572	0.000179438	0.0001834	0.000216719	12.1262	11.6358	12.1398	12.4886	12.9166	12.9334	10.6363	3	0	0	0.000193186	12.2854	12.2852	6.14282	12.3009	O-PC LPC O-LPS;O
neg	692	4.92_865.5037m/z	NA	865.504	1	4.91773	0.08725	6	0	0	Inf	100 - 43.3 - 2.14	11187.2	12.86	13.5013	13.7516	13.4441	13.5103	13.4691	13.3647	0.000192303	0.000133114	0.000147482	13.472	13.3905	13.2313	13.1474	13.7251	13.7983	9.49706	3	0	0	0.000157633	13.3728	13.3727	6.68649	13.4398	PG
neg	693	4.94_717.4724m/z	NA	717.472	1	4.94392	0.2879	26	0	0	Inf	100 - 37.3 - 1.18	50375.7	5.64	15.5133	15.486	15.5751	15.5168	15.6233	15.5666	0.000167045	0.000177251	0.000156388	15.6214	15.4451	15.6189	15.5142	16.0601	15.8492	3.51972	3	0	0	0.000166895	15.5969	15.5967	7.79851	15.5719	PG
neg	694	5.07_743.4882m/z	NA	743.488	1	5.07478	0.191933	26	0	0	Inf	100 - 42.8 - 5.99	75108.7	5.33	15.9636	16.0544	15.9715	16.029	16.0102	16.2631	0.000165952	0.000182006	0.00019062	16.2451	16.0084	16.1661	16.1231	16.591	16.4258	8.04467	3	0	0	0.000179526	16.172	16.1718	8.08608	16.1103	PG
neg	695	5.09_767.4880m/z	NA	767.488	1	5.09223	0.209383	42	0	0	Inf	100 - 40.5	28179.2	6.58	14.7255	14.5918	14.7185	14.8447	14.7	14.7206	0.000224285	0.000133433	0.000123983	14.71	14.4059	14.7218	14.8879	15.2451	15.1106	5.58745	3	0	0	0.000160567	14.7589	14.7588	7.37955	14.7379	PG
neg	696	5.26_719.4880m/z	NA	719.488	1	5.25798	0.200667	32	0	0	Inf	100 - 37.3	39933.3	3.29	15.2429	15.1234	15.1851	15.2189	15.1772	15.2462	0.000154696	0.000144877	0.000199785	15.2355	15.0455	15.2233	15.2577	15.6863	15.6535	3.21556	3	0	0	0.000166453	15.2623	15.2622	7.63126	15.2306	PG
neg	697	5.30_843.5192m/z	NA	843.519	1	5.30162	0.08725	16	0	0	Inf	100 - 31.7	5423.72	18.13	12.6387	11.9435	12.647	12.2638	12.1639	12.7579	0.000153124	0.000177872	0.000198751	11.9479	12.0661	12.6892	12.5712	12.8451	12.6039	21.7794	3	0	0	0.000176583	12.3659	12.3658	6.18306	12.3842	PG
neg	698	5.35_769.5036m/z	NA	769.504	1	5.34523	0.410033	46	0	0	Inf	100 - 44.6 - 6.57	147078	2.83	17.0956	17.0306	17.1043	17.0202	17.082	17.0718	0.000171625	0.000169417	0.000157545	17.1082	16.8437	16.9678	17.2595	17.7217	17.488	2.38289	3	0	0	0.000166196	17.1435	17.1434	8.57185	17.1055	PG
neg	699	5.39_745.5038m/z	NA	745.504	1	5.38885	0.200667	31	0	0	Inf	100 - 42.5 - 10.4	418163	4.49	18.4594	18.4586	18.4831	18.4907	18.5182	18.7206	0.000198207	0.000182226	0.000167572	18.6049	18.3725	18.4442	18.7731	19.2123	19.0231	7.27678	3	0	0	0.000182668	18.6504	18.6502	9.32529	18.5861	PG
neg	700	5.42_734.4990m/z	NA	734.499	1	5.41502	0.08725	41	0	0	Inf	100 - 32.3	9036	12.26	12.9539	12.7186	12.9544	12.9613	13.1056	13.2061	0.000191755	0.000198873	0.000207207	13.138	13.1572	13.4293	12.8169	13.4332	13.1098	11.3131	3	0	0	0.000199278	13.0928	13.0926	6.54648	13.038	PC PS
neg	701	5.50_795.5192m/z	NA	795.519	1	5.50227	0.37515	46	0	0	Inf	100 - 47.4 - 9.76	317664	4.22	18.2135	18.1438	18.1584	18.1552	18.2115	18.1804	0.000160016	0.000219473	0.000103355	18.02	17.774	18.0514	18.415	18.9576	18.7853	2.07565	3	0	0	0.000160948	18.2459	18.2457	9.12304	18.2115	PG
neg	702	5.50_845.5348m/z	NA	845.535	1	5.50227	0.209383	22	0	0	Inf	100 - 47.6 - 2.84	66748.2	5.96	15.8874	15.9371	16.0219	15.8311	15.9202	15.9478	0.000146934	0.000251109	0.000203499	15.8431	15.4712	15.94	16.0494	16.6975	16.5148	4.42377	3	0	0	0.000200514	15.9981	15.9979	7.99913	15.9611	PG
neg	703	5.63_759.5196m/z	NA	759.52	1	5.63313	0.209383	30	0	0	Inf	100	9471.77	11.64	13.0168	13.2177	12.9545	12.8709	12.9502	13.1456	0.000188069	0.000168116	0.00017815	12.7658	13.095	13.3255	13.6664	13.2656	13.2928	9.23991	3	0	0	0.000178112	13.1472	13.147	6.5737	13.0866	DG PG
neg	704	5.71_836.5458m/z	NA	836.546	1	5.71165	0.104683	48	0	0	Inf	100 - 19.9	5202.89	17.31	11.8449	12.3894	11.9559	12.5794	12.2831	12.5947	0.000184476	0.000199687	0.000162197	12.5062	12.4641	12.5699	11.1882	12.965	12.2891	20.9185	3	0	0	0.00018212	12.2425	12.2423	6.12132	12.2585	PC PS
neg	705	5.76_720.5198m/z	NA	720.52	1	5.75527	0.0697833	9	0	0	Inf	100 - 10.4	2553.18	12.82	11.7931	11.6429	11.3392	10.9181	11.054	11.1263	0.000226718	0.000147453	0.000183071	11.1954	10.9984	11.1893	11.5047	12.0728	11.2962	24.6255	3	0	0	0.000185747	11.2882	11.288	5.64419	11.3002	O-PC O-PS
neg	706	5.76_786.5300m/z	NA	786.53	1	5.764	0.37515	39	0	0	Inf	100 - 41.5 - 4.74	145199	3.72	17.0831	16.9698	16.9618	17.0136	16.9395	17.0838	0.000140797	0.000192378	0.000225766	17.0651	16.8103	17.1017	16.973	17.8396	17.4883	4.37792	3	0	0	0.000186314	17.125	17.1248	8.56261	17.0668	PC PS
neg	707	5.85_862.5615m/z	NA	862.562	1	5.85125	0.104683	28	0	0	Inf	100 - 35.8 - 1.62	12309.6	9.46	13.214	13.1307	13.408	13.3185	13.3885	13.3172	0.000265488	0.000161931	0.000195184	13.6617	13.9761	14.0189	12.7704	13.3286	13.4503	7.21149	3	0	0	0.000207535	13.4464	13.4461	6.72328	13.3713	PC PS
neg	708	5.88_812.5458m/z	NA	812.546	1	5.87742	0.436217	56	0	0	Inf	100 - 44.8 - 6.25	226447	2.81	17.7386	17.6019	17.6854	17.7067	17.6666	17.7549	0.000178583	0.000212011	0.000204582	17.895	17.6015	17.9518	17.4642	18.2952	17.8429	3.78135	3	0	0	0.000198392	17.7538	17.7536	8.87701	17.7231	PC PS
neg	709	5.90_688.4930m/z	NA	688.493	1	5.90358	0.0698	26	0	0	Inf	100 - 9.41	3788.46	22.83	11.972	11.8817	11.9368	12.0982	11.4551	11.2145	0.000115661	0.000200994	0.000240977	12.0916	11.3171	11.9708	10.42	13.0663	11.8268	21.9587	3	0	0	0.000185877	11.6941	11.694	5.84716	11.7269	PE
neg	710	5.92_756.5641m/z	NA	756.564	1	5.92103	0.165767	2	1.59717e-12	4.43006e-12	1908.58	100 - 30.3	27018.5	11.12	14.5005	14.7462	14.6713	14.8463	15.0343	14.6573	0.000200818	0.000163347	0.000150199	14.4335	14.5046	14.7564	14.7577	15.0356	15.1314	12.9474	3	0	0	0.000171454	14.6819	14.6817	7.34103	14.7123	HexCer;O2
neg	711	5.93_788.5457m/z	NA	788.546	1	5.92977	0.1483	49	1.11022e-16	3.71177e-16	204540	100 - 44.7 - 11.4	997564	3.65	19.7798	19.764	19.7981	19.8931	19.8071	19.9118	0.000180844	4.88312	0.000183006	20.0242	19.837	20.0974	19.6134	20.3308	19.9652	4.31565	2	0	0	1.62783	19.89	18.2622	10.7589	19.8579	PC PS
neg	712	5.93_714.5089m/z	NA	714.509	1	5.92977	0.104683	29	0	0	Inf	100 - 14.7	13366.6	16.32	13.4357	12.9295	13.3444	13.6105	13.5965	13.7714	0.000173936	0.00017319	0.000144785	13.6066	13.7116	13.9697	13.4212	14.2141	13.574	18.8469	3	0	0	0.00016397	13.6616	13.6614	6.83086	13.5548	PE
neg	713	6.00_811.5505m/z	NA	811.55	1	5.99955	0.130867	28	0	0	Inf	100	8784.03	13.45	12.6048	12.9705	12.9474	12.9399	13.1156	12.8593	0.000173045	0.000172074	0.000195278	13.09	11.9757	12.987	13.3478	13.8073	13.5405	11.2743	3	0	0	0.000180132	13.0368	13.0366	6.51847	12.9715	PG
neg	714	6.02_722.5352m/z	NA	722.535	1	6.017	0.12215	5	0	0	Inf	100	12040.2	11.07	13.3122	13.476	13.0645	13.2814	13.3035	13.1483	0.000185378	0.000178406	0.000190074	13.3949	12.9531	13.6554	13.5516	14.2016	13.929	9.92254	3	0	0	0.00018462	13.5263	13.5261	6.76325	13.3953	O-PC
neg	715	6.05_714.5089m/z	NA	714.509	1	6.0519	0.226833	29	0	0	Inf	100 - 23.1 - 0.255	29082.1	10.71	14.6545	14.404	14.8493	14.6906	14.5151	14.7409	0.000200418	0.000128847	0.000208089	14.7742	14.4071	14.988	14.4905	15.4932	15.1573	10.9146	3	0	0	0.000179118	14.7971	14.7969	7.39863	14.7197	PE
neg	716	6.11_772.5508m/z	NA	772.551	1	6.11297	0.13085	22	0	0	Inf	100 - 9.42	8331.5	16	13.1682	12.9057	13.0817	12.9965	12.8381	12.731	0.000139465	0.000197305	0.00021763	12.6893	12.4504	12.5327	13.1534	14.2085	13.2653	11.1263	3	0	0	0.0001848	12.962	12.9618	6.48108	12.9578	O-PC O-PS
neg	717	6.11_740.5246m/z	NA	740.525	1	6.11297	0.05235	53	0	0	Inf	100 - 18.5	1343.06	20.88	10.7358	10.6539	10.1252	10.0616	10.4041	10.2175	0.000157294	0.000158687	0.000194621	10.596	9.69909	11.0851	10.0314	10.4592	10.4	19.8223	3	0	0	0.000170201	10.2905	10.2903	5.14534	10.3284	PE
neg	718	6.16_748.5509m/z	NA	748.551	1	6.1566	0.148317	14	0	0	Inf	100 - 33.9 - 2.66	55531.2	4.09	15.6362	15.6713	15.562	15.5529	15.5942	15.7011	0.000157383	0.000179874	0.000145584	15.4706	15.4606	15.4892	15.705	16.6457	16.1421	4.17221	3	0	0	0.000160947	15.7309	15.7308	7.86554	15.6753	O-PC O-PS
neg	719	6.18_799.5505m/z	NA	799.55	1	6.18277	0.401317	33	3.1179e-10	7.80151e-10	6196.91	100 - 46.6 - 9.37	502837	1.97	18.8338	18.7923	18.8149	18.8009	18.7949	18.8622	8.06236	0.000152199	0.000192304	18.6943	18.4672	18.6671	19.1755	19.5505	19.4157	1.89617	2	0	0	2.68757	18.9071	16.2195	10.7973	18.8618	PG
neg	720	6.29_802.5617m/z	NA	802.562	1	6.28745	0.279183	61	0	0	Inf	100 - 42.1 - 3.34	108405	4.14	16.4587	16.5424	16.6214	16.6075	16.5402	16.7156	0.000186035	0.000156562	0.000164735	16.7066	16.5044	16.76	16.4672	17.3424	16.956	6.11959	3	0	0	0.000169111	16.7015	16.7013	8.35082	16.6412	PC PS
neg	721	6.29_744.4986m/z	NA	744.499	1	6.28745	0.08725	23	0	0	Inf	100 - 29.2	7679.54	17.08	12.2287	12.7433	12.705	12.5599	12.0069	12.8483	0.000144947	0.000138849	0.000140492	12.9248	12.9969	12.9156	13.1035	12.8091	12.8432	21.2607	3	0	0	0.000141429	12.8442	12.8441	6.42218	12.6798	O-PE
neg	722	6.29_824.5824m/z	NA	824.582	1	6.28745	0.0698	22	0	0	Inf	100	1946.99	20.79	10.6908	10.5622	10.9305	11.1808	11.3617	11.3399	0.000182666	0.000156309	0.000196135	10.777	10.4255	10.982	10.4075	11.9086	11.2025	22.6461	3	0	0	0.00017837	10.8626	10.8624	5.43137	10.9368	O-PS
neg	723	6.30_798.5666m/z	NA	798.567	1	6.29618	0.148317	28	0	0	Inf	100 - 31.4 - 0.529	26272.3	5.34	14.6482	14.5273	14.6852	14.6082	14.4463	14.5952	0.000135343	0.000149295	0.000184605	14.7655	14.191	14.7758	14.3223	15.4934	14.8464	5.89335	3	0	0	0.000156414	14.6444	14.6443	7.3223	14.6148	O-PC O-PS
neg	724	6.31_748.5508m/z	NA	748.551	1	6.31363	0.165767	14	0	0	Inf	100 - 39.8 - 2.71	84802.3	3.71	16.2229	16.2948	16.2709	16.3261	16.2616	16.2518	0.000136185	0.000186653	0.000139272	16.0679	15.8519	16.2722	16.3353	17.2452	16.7937	2.48185	3	0	0	0.000154037	16.3397	16.3396	8.16995	16.3055	O-PC O-PS
neg	725	6.32_825.5664m/z	NA	825.566	1	6.32235	0.244283	36	0	0	Inf	100 - 39.9 - 3.23	55010.5	5.05	15.6054	15.4468	15.663	15.712	15.5702	15.7667	0.000200826	0.000102929	0.000208432	15.5793	15.0964	15.3873	16.0802	16.4977	16.1111	7.73975	3	0	0	0.000170729	15.704	15.7039	7.8521	15.6657	PG
neg	726	6.37_787.5982m/z	NA	787.598	1	6.36598	0.15705	3	0	0	Inf	100 - 41.4 - 3.24	37234.3	3.51	14.9701	15.0401	15.0977	15.0356	14.9989	15.0732	0.000213579	0.000171893	0.000188273	15.0534	14.7659	14.9479	15.2084	15.8187	15.6826	3.23602	3	0	0	0.000191249	15.1582	15.158	7.57918	15.0971	EPC;O2
neg	727	6.48_748.5505m/z	NA	748.551	1	6.4794	0.183217	14	9.19265e-14	2.70942e-13	12363.3	100 - 40.3 - 3.98	179392	4.37	17.3106	17.2635	17.3277	17.293	17.2452	17.3853	6.47905	0.000147331	0.000210195	17.1781	17.0431	17.2605	17.5104	18.2058	17.8838	3.48241	2	0	0	2.1598	17.4257	15.2659	9.79273	17.3649	O-PC O-PS
neg	728	6.58_712.4934m/z	NA	712.493	1	6.57537	0.174483	21	0	0	Inf	100 - 29.5	49137.9	7.87	15.2735	15.6103	15.3658	15.461	15.3062	15.4344	0.000193294	0.000166714	0.000176517	15.6378	15.5913	15.7323	15.4388	15.5832	15.7606	8.65584	3	0	0	0.000178842	15.536	15.5359	7.76811	15.4723	PE
neg	729	6.62_720.4982m/z	NA	720.498	1	6.61898	0.244283	29	0	0	Inf	100 - 37.5	124593	4.14	16.6882	16.6067	16.6101	16.7576	16.7278	16.7988	0.000135418	0.000164312	0.000218838	16.905	16.9715	16.9702	16.8206	17.2077	17.0022	5.42241	3	0	0	0.000172856	16.8916	16.8914	8.44588	16.7949	O-PE
neg	730	6.65_688.4930m/z	NA	688.493	1	6.65388	0.157033	26	0	0	120207	100 - 36.8 - 0.479	113511	6.04	16.5526	16.539	16.4751	16.5663	16.6967	16.6907	0.000161806	0.00017977	2.73249	16.7124	16.8992	17.1588	16.4731	16.8569	16.7963	6.18502	2	0	0	0.910944	16.7282	15.8172	8.81955	16.6574	PE
neg	731	6.68_816.5769m/z	NA	816.577	1	6.68005	0.6456	42	1.11022e-16	3.71177e-16	1.61387e+06	100 - 48.5 - 13.2	1.97753e+07	2.1	24.1262	24.1261	24.1069	24.1686	24.1439	24.2037	0.000190018	0.000120571	0.000183242	24.0601	23.8367	24.1229	24.2572	24.9571	24.5782	2.45212	3	0	0	0.00016461	24.2141	24.2139	12.1071	24.18	PC PS
neg	732	6.72_778.5615m/z	NA	778.561	1	6.72367	0.0785167	26	0	0	Inf	100 - 24.7	14818.4	16.88	13.6623	13.7232	14.0672	13.8349	13.8012	13.8634	0.000136602	0.000186423	0.000163357	13.6529	14.3247	14.2861	13.2293	13.458	13.8593	9.99302	3	0	0	0.000162128	13.7138	13.7136	6.85696	13.7696	PC
neg	733	6.78_820.5119m/z	NA	820.512	1	6.77602	0.12215	28	0	0	Inf	100 - 36.6 - 0.816	41226.7	9.98	15.2356	15.1194	15.0927	15.1121	14.8219	15.3162	0.00022136	0.000162696	0.000181725	15.1859	15.1061	15.6344	15.2194	15.403	15.7017	11.2224	3	0	0	0.000188594	15.2871	15.2869	7.64365	15.2017	PC PS
neg	734	6.78_774.5663m/z	NA	774.566	1	6.78475	0.16575	14	0	0	Inf	100 - 40 - 4.31	141572	5.38	16.9334	17.0106	16.9479	16.9812	16.8565	17.1502	0.000129858	0.000160473	0.000239733	16.5831	16.4133	16.7892	17.2482	18.0708	17.7304	6.96238	3	0	0	0.000176688	17.0512	17.051	8.5257	17.0156	O-PC O-PS
neg	735	6.81_866.5925m/z	NA	866.593	1	6.81092	0.444933	32	3.18634e-14	9.59357e-14	51470.7	100 - 52.4 - 12.9	1.17052e+06	2.82	20.0859	20.0462	19.9927	20.0539	20.0835	20.1205	0.000175528	7.06543	0.00015985	20.2294	19.9001	20.1668	19.9923	20.6878	20.357	3.01011	2	0	0	2.35526	20.1343	17.779	11.2448	20.099	PC
neg	736	6.85_796.5120m/z	NA	796.512	1	6.84582	0.157033	46	0	0	Inf	100 - 26.4	54200.5	6.05	15.4632	15.4332	15.6151	15.4437	15.6156	15.6892	0.000169643	0.000174818	0.000224717	15.6654	15.8991	16.0052	15.4147	15.7809	15.7391	7.63443	3	0	0	0.000189726	15.6628	15.6626	7.83148	15.6031	PC PS
neg	737	6.88_828.5771m/z	NA	828.577	1	6.88072	0.418767	44	2.26819e-13	6.54322e-13	8037.69	100 - 40 - 0.377	138178	6.88	17.0489	17.0035	17.0011	17.0221	17.0802	17.1188	0.000170069	0.000172973	0.000157548	16.8447	16.8151	16.939	16.8958	17.7952	17.3107	3.25902	3	0	0	0.000166863	17.0121	17.0119	8.50614	17.0289	PC PS
neg	738	6.88_582.5110m/z	NA	582.511	1	6.88072	0.113417	4	0	0	Inf	100 - 19.3	13794.5	13.67	13.6987	13.8463	13.7782	13.3665	13.6964	14.0776	0.000160352	0.000121699	0.000135164	13.0939	13.3502	13.6199	13.9511	14.4739	14.1265	15.8312	3	0	0	0.000139072	13.6813	13.6811	6.8407	13.7126	Cer;O2
neg	739	6.92_768.5555m/z	NA	768.556	1	6.9156	0.122133	49	0	0	Inf	100 - 23.7	15803.5	15.06	14.1056	14.0102	13.6624	14.0632	14.065	14.2837	0.000247544	0.000197851	0.000211059	13.2917	13.3489	13.4137	13.5301	15.0242	14.3262	13.3899	3	0	0	0.000218818	13.7345	13.7343	6.86737	13.8831	PE
neg	740	6.94_774.5664m/z	NA	774.566	1	6.94178	0.165767	14	0	0	Inf	100 - 41.4	92451.2	5.87	16.4097	16.3177	16.3355	16.3664	16.4111	16.5167	0.000131942	0.000128537	0.000173468	16.3472	16.0655	16.2804	16.5321	17.2768	16.8491	5.04667	3	0	0	0.000144649	16.4706	16.4704	8.23536	16.4317	O-PC O-PS
neg	741	6.95_790.5409m/z	NA	790.541	1	6.9505	0.16575	18	6.17506e-13	1.74329e-12	124.614	100 - 34.9	37131.7	7.3	14.8227	14.8236	14.8489	15.122	14.946	15.0763	8.24757	9.06816	7.62472	15.1758	15.2402	15.5973	14.6862	15.1046	15.3431	9.31542	0	0	0	8.31348	15.1032	6.78976	11.7084	15.0216	PE
neg	742	6.96_846.5275m/z	NA	846.527	1	6.95923	0.174483	20	0	0	Inf	100 - 45.2 - 3.73	71225.2	5.29	15.8718	15.8121	15.9445	15.9	15.8586	16.0352	0.000203509	0.000184559	0.000232983	16.0799	15.8589	16.2813	16.1556	16.3422	16.3391	5.4967	3	0	0	0.000207017	16.0882	16.088	8.0442	15.9959	PC PS
neg	743	7.02_778.5015m/z	NA	778.501	1	7.0203	0.104683	16	0	0	Inf	100 - 19	10268.4	12.38	13.1427	13.3081	13.0999	13.4227	13.4865	13.6257	0.000140898	0.000173336	0.000201047	13.618	13.3084	13.4044	12.9903	13.5522	13.291	14.0958	3	0	0	0.00017176	13.2728	13.2726	6.63646	13.3102	PE;O
neg	744	7.03_768.5556m/z	NA	768.556	1	7.02902	0.1483	49	4.21885e-15	1.32127e-14	5292.72	100 - 18.9	13683.6	15.25	13.7173	13.6147	13.8819	13.6933	13.7603	13.7067	0.000157804	4.01016	0.000251765	13.6044	13.2303	13.671	13.4408	14.6803	14.1276	6.26054	2	0	0	1.33686	13.7044	12.3676	7.52064	13.7167	PE
neg	745	7.04_748.5297m/z	NA	748.53	1	7.03775	0.148317	42	0	0	Inf	100 - 45.4 - 9.64	215338	3.49	17.5584	17.5986	17.5186	17.5775	17.6439	17.6297	0.000200809	0.00019551	0.00014031	17.7225	17.516	17.8299	17.5808	18.0316	17.9746	3.20652	3	0	0	0.000178876	17.6879	17.6877	8.84405	17.6379	O-PE
neg	746	7.04_830.5331m/z	NA	830.533	1	7.03775	0.113417	3	0	0	Inf	100 - 17.7	11263.4	11.81	13.195	13.3879	13.2716	12.8494	13.243	13.3981	0.000173638	0.000210166	0.000188084	13.531	13.5119	13.5821	13.3565	13.5495	13.4634	12.9042	3	0	0	0.000190629	13.4111	13.4109	6.70565	13.3176	O-PC
neg	747	7.06_740.5247m/z	NA	740.525	1	7.06392	0.427483	53	0	0	Inf	100 - 43.1 - 4.31	398222	4.13	18.3597	18.3439	18.3645	18.3685	18.4705	18.4278	0.000178458	0.000205298	0.000191536	18.6224	18.4306	18.6622	18.5715	18.8548	18.8296	3.44834	3	0	0	0.000191764	18.5739	18.5737	9.28705	18.4815	PE
neg	748	7.10_772.5297m/z	NA	772.53	1	7.09882	0.253	26	0	0	3.09708e+06	100 - 48.3 - 5.36	286670	2.45	17.895	17.9149	17.9159	17.9609	17.9601	17.9643	0.000180209	0.000206387	9.21216e-05	18.1085	17.9652	18.1458	18.1275	18.4734	18.3271	2.08131	3	0	0	0.000159572	18.1033	18.1031	9.05173	18.0192	O-PE
neg	749	7.11_852.6134m/z	NA	852.613	1	7.10755	0.157033	12	9.80327e-14	2.88225e-13	13413.8	100 - 51.4 - 11.6	219248	4.04	17.5735	17.5929	17.6337	17.6725	17.7105	17.6886	6.64903	0.000188774	0.000171799	17.6403	17.4005	17.6328	17.6509	18.4492	18.0759	3.77066	2	0	0	2.21646	17.7203	15.5039	9.96839	17.6828	O-PS
neg	750	7.20_854.5926m/z	NA	854.593	1	7.20352	0.113417	36	0	0	Inf	100 - 31.8	12079	12.83	13.5303	13.6189	13.7482	13.3338	13.4147	13.3556	0.000209061	0.000177003	0.000225012	12.5462	12.5621	13.8846	12.8123	14.5944	13.6953	11.5216	3	0	0	0.000203692	13.2612	13.261	6.6307	13.3807	PC PS
neg	751	7.24_748.5294m/z	NA	748.529	1	7.2384	0.174483	42	0	0	Inf	100 - 45.7 - 6.74	574833	3.49	18.9599	18.857	18.8802	18.9124	18.9241	18.9615	0.000145282	0.000210499	0.000173806	19.1092	18.9836	19.1684	19.0762	19.4119	19.4099	2.90417	3	0	0	0.000176529	19.1052	19.1051	9.55271	19.0106	P-PE
neg	752	7.24_752.5244m/z	NA	752.524	1	7.2384	0.148317	76	0	0	Inf	100 - 28.5	23824.2	15.7	14.3113	14.2318	13.898	13.7808	14.1831	14.3317	0.000231207	0.000155145	0.000224653	14.8348	14.5367	14.8409	14.0505	14.469	14.553	15.1097	3	0	0	0.000203668	14.4595	14.4593	7.22987	14.2912	PE
neg	753	7.25_807.4916m/z	NA	807.492	1	7.24713	0.0959667	1	0	0	Inf	100 - 25	20788.4	11.52	13.971	14.1018	13.9756	14.3872	14.2694	14.4103	0.000172507	0.000179162	0.000215329	14.1736	14.3837	14.6837	13.9511	14.3429	14.6834	13.6547	3	0	0	0.000188999	14.2818	14.2816	7.14098	14.2338	MGDG;O
neg	754	7.26_722.5140m/z	NA	722.514	1	7.25585	0.37515	33	0	0	2.5977e+06	100 - 44.2 - 8.58	2.06856e+06	2.9	20.7889	20.7105	20.7419	20.7861	20.8092	20.7795	0.000225799	0.000161389	0.00019598	20.9806	20.88	21.0861	20.8734	21.2368	21.163	2.49279	3	0	0	0.000194389	20.9487	20.9485	10.4744	20.859	O-PE
neg	755	7.26_815.6295m/z	NA	815.629	1	7.25585	0.130867	1	0	0	Inf	100 - 34.8 - 0.768	38509.1	5.45	15.2924	15.1748	15.2199	15.1968	15.1692	15.3897	0.000196871	0.000126279	0.000227825	15.2552	14.8791	15.1927	15.0504	15.729	15.6685	6.091	3	0	0	0.000183658	15.2079	15.2077	7.60403	15.2242	SM;O2
neg	756	7.26_878.6290m/z	NA	878.629	1	7.26458	0.16575	4	0	0	Inf	100 - 48.4 - 3.13	77881.4	5.33	16.0931	15.9783	16.1005	16.1161	16.2678	16.1869	0.000178083	0.00013177	0.000149629	15.9689	15.8495	16.0769	16.1229	17.1037	16.7186	6.76046	3	0	0	0.000153161	16.2188	16.2186	8.10947	16.1713	P-PC
neg	757	7.27_728.5249m/z	NA	728.525	1	7.2733	0.113417	34	0	0	Inf	100 - 8.01	6604.91	21.39	12.9529	12.6466	12.9303	12.7088	12.216	12.891	0.000208507	0.000174988	0.000196072	13.4351	12.7871	12.1495	12.0592	11.9468	13.1532	17.5116	3	0	0	0.000193189	12.5005	12.5003	6.25037	12.6124	PE
neg	758	7.31_698.5138m/z	NA	698.514	1	7.3082	0.619417	40	0	0	239.292	100 - 36.3	299015	3.3	17.9458	17.9658	17.9577	17.8948	17.9089	18.0342	10.798	9.16422	10.4559	18.1504	18.0562	18.2912	18.1158	18.4802	18.4004	3.44833	0	0	0	10.1394	18.1611	8.02167	14.1502	18.0561	O-PE
neg	759	7.33_724.5298m/z	NA	724.53	1	7.32565	0.157033	35	0	0	Inf	100 - 44.5	454017	3.15	18.5798	18.7086	18.614	18.6352	18.613	18.702	0.000148342	0.000238438	0.000119145	18.7974	18.7768	18.9997	18.5571	18.9493	18.9449	3.63122	3	0	0	0.000168641	18.7495	18.7494	9.37485	18.6958	O-PE
neg	760	7.33_806.5328m/z	NA	806.533	1	7.32565	0.0698	12	0	0	Inf	100 - 22.7	15295.5	22.27	12.7846	13.7076	13.6398	13.3398	13.6914	13.4534	0.000196035	0.000110379	0.000199238	14.0437	14.437	14.4271	13.0755	13.6707	12.9232	21.2716	3	0	0	0.000168551	13.6749	13.6748	6.83755	13.5555	PE;O
neg	761	7.33_626.5372m/z	NA	626.537	1	7.33437	0.1396	5	0	0	397.929	100 - 24.3	37476.9	9.78	15.2468	14.9415	15.107	14.927	15.1391	15.3451	6.51206	6.59832	6.31504	14.5892	14.9872	15.4678	15.1265	15.6187	15.6385	11.4741	0	0	0	6.47514	15.15	8.67487	10.8126	15.1339	Cer;O3
neg	762	7.33_672.4983m/z	NA	672.498	1	7.33437	0.139583	23	0	0	Inf	100 - 26.4	40524.3	8.85	15.1862	15.0292	15.2118	14.9636	14.9715	15.2644	0.000166127	0.000195649	0.000223163	15.2023	15.274	15.4318	15.1082	15.6153	15.5444	9.13704	3	0	0	0.00019498	15.2747	15.2745	7.63745	15.1896	O-PE
neg	763	7.38_744.5561m/z	NA	744.556	1	7.378	0.296633	37	3.44502e-13	9.85442e-13	19020.7	100 - 43.1 - 4.65	353752	3.66	18.3129	18.3799	18.4111	18.2614	18.3162	18.402	0.000153054	0.000182585	3.86894	18.284	18.1528	18.4171	18.3123	19.0683	18.76	4.09874	2	0	0	1.28976	18.4111	17.1214	9.85044	18.3792	PE PENMe2
neg	764	7.42_830.5326m/z	NA	830.533	1	7.42162	0.148317	3	0	0	Inf	100 - 29.2	34332.6	14.86	14.7436	14.841	14.9382	14.6263	15.1728	14.8796	0.000141208	0.000210193	0.000185193	15.1427	14.8833	15.2472	14.7728	15.4926	15.192	13.2314	3	0	0	0.000178865	15.0338	15.0336	7.51699	14.9504	O-PC
neg	765	7.43_790.5402m/z	NA	790.54	1	7.43033	0.209383	42	0	0	Inf	100 - 46 - 9.64	267950	4.9	17.8131	17.8205	17.8925	17.7098	17.924	17.9282	0.000195167	0.000212341	0.000188267	18.0228	17.8666	18.1775	17.962	18.2635	18.2337	5.7245	3	0	0	0.000198591	17.9997	17.9995	8.99996	17.9239	PE O-PE;O
neg	766	7.47_776.5611m/z	NA	776.561	1	7.46523	0.1483	39	0	0	Inf	100 - 42 - 1.12	44913.3	5.9	15.3432	15.4394	15.2837	15.2052	15.4238	15.3424	0.000190231	0.000135856	0.000166952	15.5549	15.2294	15.5359	15.2836	15.7249	15.7408	6.00771	3	0	0	0.000164346	15.4236	15.4235	7.7119	15.3816	O-PE
neg	767	7.49_750.5455m/z	NA	750.545	1	7.49142	0.20065	38	1.59872e-14	4.89094e-14	28780.1	100 - 46 - 8.74	323934	4.48	18.0224	18.117	18.1932	18.0037	18.1401	18.2085	0.000139259	0.000226015	0.000184526	18.286	18.2467	18.4005	18.179	18.5812	18.4769	5.87316	3	0	0	0.000183266	18.2737	18.2736	9.13696	18.1939	O-PE
neg	768	7.67_894.6242m/z	NA	894.624	1	7.6659	0.418767	13	3.69371e-13	1.05278e-12	9082.13	100 - 48.6 - 7.83	216625	2.61	17.5867	17.6621	17.5928	17.5596	17.6338	17.6831	0.000193503	0.000187266	0.000195828	17.7715	17.5137	17.7325	17.5523	18.2717	17.8884	3.32082	3	0	0	0.000192199	17.7004	17.7002	8.85029	17.66	PC PS
neg	769	7.69_776.5820m/z	NA	776.582	1	7.69207	0.209383	14	0	0	Inf	100 - 40.5	69975	4.35	15.985	16.0221	16.0969	15.9894	16.0561	16.1752	0.000153168	0.000143855	0.000156207	15.8107	15.9033	16.3029	15.9661	16.6082	16.3349	5.12604	3	0	0	0.000151077	16.0664	16.0662	8.03327	16.0603	O-PC O-PS
neg	770	7.70_700.5298m/z	NA	700.53	1	7.7008	0.130867	31	0	0	Inf	100 - 19	11320.4	12.09	12.8787	13.1069	13.1396	13.4273	13.069	13.2097	0.000139468	0.000150711	0.000162302	13.1378	13.3348	13.4044	13.6785	13.9221	13.6771	12.6654	3	0	0	0.000150827	13.4378	13.4377	6.71899	13.2882	O-PE
neg	771	7.71_792.5559m/z	NA	792.556	1	7.70952	0.27045	54	5.81313e-13	1.64404e-12	6287.97	100 - 42.1 - 6.06	139047	3.96	16.9118	16.9215	16.9503	16.8805	16.8877	17.0699	0.000164696	0.000196104	7.05763	17.0628	17.0151	17.1591	16.9466	17.3777	17.2976	4.97673	2	0	0	2.35266	17.0552	14.7025	9.70392	16.9961	PE
neg	772	7.79_810.5281m/z	NA	810.528	1	7.78803	0.122133	64	0	0	Inf	100 - 11.5	6133.69	18.61	12.5307	12.3012	12.8371	12.4463	12.3434	13.1074	0.000185181	0.000186976	0.000145821	12.714	12.1644	12.6402	11.7113	13.1589	13.2269	23.3465	3	0	0	0.000172659	12.5147	12.5145	6.25742	12.5545	PC PS
neg	773	7.80_856.6087m/z	NA	856.609	1	7.79677	0.383867	29	0	0	Inf	100 - 40.5 - 1.37	73313.9	7.53	16.0542	16.1364	16.0891	16.2047	16.0521	16.1369	0.000154439	0.00013339	0.000194988	15.9285	15.6354	15.8878	15.9877	16.9758	16.4762	4.10604	3	0	0	0.000160939	16.0606	16.0604	8.03038	16.0864	PC PS
neg	774	7.86_738.5457m/z	NA	738.546	1	7.85783	0.0697833	52	7.77156e-16	2.5134e-15	Inf	100	1232.55	29.9	10.6364	9.75229	10.3517	10.4813	9.89368	10.2297	0.000157694	0.000120362	0.000168121	10.2502	11.0284	10.5527	8.29253	8.33423	9.61269	22.8393	3	0	0	0.000148726	9.59049	9.59035	4.79532	9.90734	O-PE
neg	775	7.87_828.6138m/z	NA	828.614	1	7.86655	0.62815	13	3.5083e-14	1.05496e-13	54852	100 - 50.5 - 11.2	1.30167e+06	2.18	20.2771	20.2529	20.2564	20.2237	20.2966	20.2717	0.00019408	0.000194713	0.000148644	19.8633	19.5725	19.9251	20.5729	21.2853	20.8143	1.72064	3	0	0	0.000179146	20.2509	20.2508	10.1256	20.257	O-PC O-PS
neg	776	7.91_832.6089m/z	NA	832.609	1	7.91018	0.37515	46	0	0	Inf	100 - 47.1 - 7.44	211902	2.65	17.6166	17.6477	17.6939	17.5684	17.6748	17.706	0.000135493	0.000184007	0.000165895	17.6642	17.4914	17.6604	17.4562	18.2777	17.9963	3.56154	3	0	0	0.000161798	17.6697	17.6696	8.83495	17.6605	PC PS
neg	777	7.95_750.5453m/z	NA	750.545	1	7.94508	0.4275	38	0	0	Inf	100 - 46.9 - 6.03	744989	2.12	19.3711	19.3125	19.3554	19.3144	19.3812	19.459	0.000259698	8.54267e-05	0.000133342	19.4661	19.3831	19.612	19.3898	19.8551	19.6955	3.78548	3	0	0	0.000159489	19.479	19.4788	9.73958	19.4223	P-PE
neg	778	8.01_806.5331m/z	NA	806.533	1	8.01487	0.1832	12	0	0	Inf	100 - 43.3 - 2.41	71558.5	4.67	15.8568	15.8992	15.7927	15.9341	15.9387	15.9326	0.000152282	0.000157838	0.000188285	15.9111	15.8976	16.0797	16.3493	16.515	16.3713	3.94801	3	0	0	0.000166135	16.0994	16.0992	8.04977	15.9959	PE;O
neg	779	8.02_920.6399m/z	NA	920.64	1	8.0236	0.122133	7	0	0	Inf	100 - 21.6	10157.4	9.37	13.2415	13.1307	13.282	13.1718	13.4737	13.3303	0.000212603	0.000137623	0.000128278	13.21	12.4928	13.2668	12.4974	14.1815	13.4121	8.67765	3	0	0	0.000159501	13.0888	13.0887	6.54449	13.1802	PC
neg	780	8.03_752.5612m/z	NA	752.561	1	8.03232	0.157033	37	7.16219e-11	1.84552e-10	4547.15	100 - 46.6 - 9.65	199049	2.21	17.4322	17.4356	17.3867	17.3927	17.3999	17.4175	0.000157497	6.76654	0.000111155	17.6792	17.5829	17.8062	17.3451	17.783	17.6786	1.43755	2	0	0	2.2556	17.5579	15.3023	9.90673	17.4843	O-PE
neg	781	8.07_776.5613m/z	NA	776.561	1	8.06722	0.226833	39	5.05151e-14	1.51136e-13	16497.6	100 - 48.3 - 6.24	218808	3.67	17.5572	17.5191	17.5106	17.5362	17.515	17.5875	0.000168641	0.000188504	6.32733	17.6198	17.5573	17.8053	17.7786	18.0684	17.9778	2.0853	2	0	0	2.10923	17.7132	15.604	9.91122	17.6254	O-PE
neg	782	8.08_858.5645m/z	NA	858.564	1	8.07593	0.16575	3	0	0	Inf	100 - 30	11503	12.26	13.1989	13.2727	13.209	13.3781	13.2373	13.2798	0.000153749	0.000162828	0.00014244	13.3946	13.5105	13.6452	13.3661	13.7198	13.606	4.60746	3	0	0	0.000153006	13.4524	13.4523	6.72628	13.3575	O-PC
neg	783	8.08_817.6455m/z	NA	817.646	1	8.08467	0.174483	6	0	0	Inf	100 - 47.3 - 10	78598.1	2.94	16.1176	16.2145	16.1346	16.1293	16.1592	16.1946	0.000194992	0.000236607	0.000155975	16.1422	16.0816	16.5262	16.1472	16.4778	16.5105	2.70689	3	0	0	0.000195858	16.2263	16.2261	8.11326	16.1923	SM;O2
neg	784	8.14_848.6399m/z	NA	848.64	1	8.13702	0.148317	18	0	0	Inf	100 - 29.4 - 0.737	10361.8	10.13	13.3651	13.3382	13.2678	13.5302	13.1577	13.2143	0.000163064	0.000179156	0.000182782	12.9964	12.6977	12.948	13.366	14.2706	13.8697	9.32954	3	0	0	0.000175	13.2701	13.27	6.63515	13.2912	PC
neg	785	8.16_830.6296m/z	NA	830.63	1	8.16318	0.907317	11	0	0	Inf	100 - 50.4 - 12.7	2.66272e+06	1.79	21.2447	21.2677	21.2559	21.2504	21.2948	21.3105	0.000136646	0.000172867	0.000195528	20.9034	20.6237	20.951	21.5532	22.2958	21.912	1.83819	3	0	0	0.000168347	21.2852	21.2851	10.6427	21.2779	O-PC O-PS
neg	786	8.17_843.6609m/z	NA	843.661	1	8.17192	0.200667	2	0	0	Inf	100 - 50.5 - 11.8	134006	2.08	16.8839	16.9103	16.9051	16.9293	16.9446	16.947	0.000115101	0.00015758	0.000104819	16.9715	16.8368	17.1708	16.8876	17.4487	17.2467	1.70448	3	0	0	0.000125834	17.0057	17.0056	8.50293	16.9629	SM;O2
neg	787	8.21_746.5718m/z	NA	746.572	1	8.2068	0.0785167	23	0	0	Inf	100 - 14.7	3241.7	19.63	11.5545	10.9341	11.6127	10.8844	11.2215	11.376	0.000143191	0.000168027	0.000210231	10.6415	11.6526	11.9319	10.2912	12.4478	12.5133	20.8346	3	0	0	0.000173816	11.4918	11.4916	5.74597	11.3778	PE CerP;O2
neg	788	8.24_850.5591m/z	NA	850.559	1	8.2417	0.139583	43	0	0	Inf	100 - 33.2	12607.7	12.23	13.2669	13.3329	13.0693	12.9707	13.3384	13.5336	0.000152254	0.000143203	6.03831e-05	13.6769	13.5996	13.7347	13.3013	13.7509	13.9382	13.9476	3	0	0	0.000118613	13.579	13.5788	6.78954	13.4155	PC PS
neg	789	8.25_817.6456m/z	NA	817.646	1	8.25043	0.104683	6	0	0	Inf	100 - 23.5	6397.81	6.45	12.554	12.6214	12.7706	12.6814	12.5555	12.6792	0.000183029	0.000166928	0.000145068	12.6089	13.0318	12.9306	11.5251	12.9117	12.6594	5.84824	3	0	0	0.000165008	12.5233	12.5231	6.26172	12.5835	SM;O2
neg	790	8.27_834.5645m/z	NA	834.565	1	8.26788	0.165767	5	0	0	Inf	100 - 29.7	12231.7	11.73	13.2209	13.0876	13.3434	13.0493	13.6766	13.4037	0.000228674	0.000183501	0.000182031	13.2674	13.3813	13.2932	13.6682	14.1414	14.0749	16.7058	3	0	0	0.000198069	13.5498	13.5496	6.77498	13.4233	O-PC
neg	791	8.27_868.6452m/z	NA	868.645	1	8.26788	0.08725	9	0	0	Inf	100 - 9.08	2779.65	23.36	11.3189	10.6793	10.962	11.3302	11.5185	11.1637	0.000173622	6.46493e-05	0.000136324	8.75213	10.6883	10.0716	12.1442	12.2676	12.6371	19.7968	3	0	0	0.000124865	11.0055	11.0054	5.50284	11.0838	O-PC
neg	792	8.30_858.5642m/z	NA	858.564	1	8.30277	0.148317	3	1.81833e-11	4.81324e-11	596.149	100 - 24.1	7995.02	18.25	12.6244	12.4924	12.5493	12.6352	12.4137	12.9331	0.000176048	0.000247375	6.34315	12.8169	12.7177	13.1537	12.8468	13.0391	13.49	13.1417	2	0	0	2.11453	12.9227	10.8082	7.51863	12.7654	O-PC
neg	793	8.32_750.5454m/z	NA	750.545	1	8.32022	0.436217	38	6.66178e-12	1.79642e-11	20910.5	100 - 46.6	871396	1.97	19.5276	19.5249	19.5299	19.5161	19.5475	19.5849	0.000184744	0.000108492	6.61193	19.5477	19.416	19.728	19.8497	20.1755	20.0654	1.74752	2	0	0	2.20407	19.7091	17.505	10.9566	19.6238	P-PE
neg	794	8.36_726.5456m/z	NA	726.546	1	8.35512	0.436217	40	1.12022e-13	3.2854e-13	23478.1	100 - 44.6	578126	2	18.9231	18.9102	18.8834	18.904	18.9332	18.9916	0.000178135	7.17935	0.000164614	19.034	18.8729	19.2016	19.1458	19.5152	19.4592	2.60419	2	0	0	2.39323	19.1168	16.7236	10.755	19.0205	O-PE
neg	795	8.41_810.5643m/z	NA	810.564	1	8.40747	0.157033	21	0	0	Inf	100 - 19.4	12030.5	16.38	13.6078	12.895	13.0478	12.9738	13.1746	13.549	0.000154559	0.000178282	0.000206678	12.2414	13.558	13.562	13.5394	14.2675	14.1186	21.6398	3	0	0	0.00017984	13.4599	13.4597	6.73002	13.3339	O-PC
neg	796	8.43_834.5647m/z	NA	834.565	1	8.43363	0.165767	5	0	0	Inf	100 - 20.2	17495.2	11.3	13.6081	14.0346	13.7147	13.6559	13.8116	13.9542	0.00015789	0.000200563	0.000248411	14.1957	14.2881	14.1502	13.7029	14.0967	14.2903	11.9408	3	0	0	0.000202288	14.0327	14.0325	7.01644	13.9146	O-PC
neg	797	8.46_896.6400m/z	NA	896.64	1	8.45982	0.436217	12	0	0	Inf	100 - 52.3 - 10.4	262102	2.9	17.8982	17.9131	17.8881	17.8974	18.0095	17.9994	0.000181001	0.000148611	0.000208794	17.8131	17.5068	17.7995	18.1083	18.713	18.4197	3.8563	3	0	0	0.000179469	17.9721	17.9719	8.98613	17.9532	PC PS
neg	798	8.47_846.6239m/z	NA	846.624	1	8.46853	0.6805	39	0	0	Inf	100 - 51.1 - 14.3	8.82398e+06	1.95	23.0002	23.0135	22.9941	22.9744	23.0173	23.055	0.000234898	0.000170612	0.000143086	22.7441	22.5463	22.9001	23.1871	23.8492	23.5426	1.89502	3	0	0	0.000182865	23.0403	23.0401	11.5202	23.0247	PC
neg	799	8.52_702.5455m/z	NA	702.546	1	8.52088	0.1832	9	0	0	Inf	100 - 24.7	12205.3	13.53	13.1668	13.4165	13.2794	13.0736	13.0825	13.7173	0.000134909	0.000138334	0.000151401	13.1668	13.1262	13.1866	13.9028	14.4834	13.8329	18.2386	3	0	0	0.000141548	13.5285	13.5283	6.76432	13.4089	O-PE
neg	800	8.56_854.6293m/z	NA	854.629	1	8.55578	0.191933	8	0	0	Inf	100 - 38.6	23013.2	6.82	14.529	14.4411	14.479	14.4854	14.6212	14.6029	0.000120806	0.000190126	0.000158916	13.7673	13.9651	13.9239	14.5311	15.3564	15.0716	5.03444	3	0	0	0.000156616	14.3479	14.3478	7.17405	14.4372	O-PS
neg	801	8.56_850.5593m/z	NA	850.559	1	8.5645	0.1832	43	1.47637e-12	4.09741e-12	3312.98	100 - 48.4 - 8.2	68299.3	4.92	15.7153	15.7655	15.778	15.6524	15.8936	15.8884	0.000259503	6.92496	0.000105679	15.9076	15.8931	16.193	16.1068	16.3327	16.2737	6.59945	2	0	0	2.30844	16.0299	13.7214	9.16915	15.906	PC PS
neg	802	8.57_818.6298m/z	NA	818.63	1	8.57323	0.340233	13	0	0	Inf	100 - 33.7 - 0.683	45658.6	3.21	15.3731	15.4264	15.3266	15.4196	15.4527	15.4808	0.000171688	0.000234124	0.000217912	15.0576	14.9502	15.0618	15.3867	16.4713	16.1425	3.82336	3	0	0	0.000207908	15.4237	15.4235	7.71196	15.4185	O-PC O-PS
neg	803	8.70_744.5563m/z	NA	744.556	1	8.70408	0.383867	37	8.48743e-11	2.17874e-10	8928.18	100 - 45.2 - 10.5	845432	1.75	19.4394	19.3845	19.4096	19.3986	19.388	19.4392	0.000145898	0.000192264	7.2144	19.5834	19.4393	19.8333	19.6506	19.9422	20.0371	1.69831	2	0	0	2.40491	19.6597	17.2548	11.0323	19.5348	PE PENMe2
neg	804	8.71_747.5656m/z	NA	747.566	1	8.71282	0.165767	6	0	0	Inf	100	6784.38	17.07	12.6429	12.4493	12.8823	12.773	12.1648	12.8534	0.000171989	0.000162102	0.000194089	12.6555	12.3465	12.6522	12.895	12.8211	13.2812	17.8978	3	0	0	0.00017606	12.6873	12.6871	6.34373	12.6574	SM;O2 EPC;O2
neg	805	8.72_726.5458m/z	NA	726.546	1	8.72153	0.348967	40	2.22045e-16	7.33584e-16	36.2974	100 - 42	85353.8	3.74	16.2833	16.216	16.2189	16.18	16.2066	16.2176	11.5036	9.91921	11.7997	16.1746	16.0845	16.3064	16.4267	16.8935	16.7937	2.3892	0	0	0	11.0742	16.3586	5.28446	13.7164	16.2895	O-PE
neg	806	8.75_636.5582m/z	NA	636.558	1	8.74772	0.1047	5	1.11022e-16	3.71177e-16	Inf	100	2150.1	32.93	10.7619	10.6917	10.0249	10.8067	9.98841	10.5725	0.000209981	0.000165197	0.000171759	8.90563	10.6819	9.43674	11.0157	12.4244	12.2312	23.7347	3	0	0	0.000182312	10.6946	10.6945	5.34741	10.5845	Cer;O2
neg	807	8.76_651.5219m/z	NA	651.522	1	8.75643	0.427483	6	2.74335e-11	7.2216e-11	1272.03	100 - 28.4	32307.5	4.76	14.9746	14.8808	14.8277	14.8502	14.8592	15.025	0.000182081	0.000152053	3.41125	14.8183	14.6641	15.0113	14.7682	15.8338	15.1406	5.53916	2	0	0	1.13719	14.9514	13.8142	8.04431	14.9272	DG
neg	808	8.77_776.5613m/z	NA	776.561	1	8.76517	0.130867	39	3.67792e-10	9.18344e-10	285.19	100 - 27	15290.5	10.62	13.511	13.6234	13.7771	13.388	13.7259	13.8445	0.000139249	0.000141681	0.000181618	13.6497	13.6592	13.8671	13.7148	14.3598	14.5009	11.6823	3	0	0	0.000154183	13.8706	13.8705	6.93539	13.7578	O-PE
neg	809	8.80_782.5719m/z	NA	782.572	1	8.80007	0.139583	60	0	0	Inf	100 - 26.6	8874.66	10.08	12.6184	13.0709	12.9521	13.1693	12.6676	12.9812	0.000173704	0.000211689	0.000147935	12.8685	12.8751	13.1543	13.1918	13.4645	13.507	14.8915	3	0	0	0.000177776	13.0889	13.0887	6.54455	12.9994	PE
neg	810	8.80_798.6029m/z	NA	798.603	1	8.80007	0.148317	27	2.76545e-12	7.56897e-12	800.861	100 - 13	3703.49	24.17	12.2532	12.2917	11.6897	11.6287	12.0773	11.6403	0.000114224	0.000164352	0.000183798	10.4928	10.9367	10.8705	12.0279	13.4192	12.5247	21.734	3	0	0	0.000154125	11.624	11.6238	5.81207	11.7771	O-PC PE
neg	811	8.83_843.6610m/z	NA	843.661	1	8.83495	0.218117	2	0	0	Inf	100 - 45.9	60805.2	2.64	15.7836	15.8464	15.8314	15.8297	15.7908	15.9475	0.000159057	0.000135066	0.000113884	15.7363	15.4443	15.7527	16.0462	16.4737	16.274	4.16836	3	0	0	0.000136002	15.8666	15.8664	7.93336	15.8524	SM;O2
neg	812	8.88_816.6143m/z	NA	816.614	1	8.87858	0.16575	13	0	0	Inf	100 - 34.5 - 5.59 - 0.516	10305	13.84	13.3431	13.0993	13.3047	12.9763	13.0427	13.6292	0.000173583	0.000164395	8.55512e-05	13.3036	13.2459	13.5369	13.3678	13.1733	13.5545	17.5472	3	0	0	0.000141176	13.2757	13.2756	6.63792	13.2541	O-PC O-PS
neg	813	8.92_794.5722m/z	NA	794.572	1	8.9222	0.218117	29	0	0	Inf	100 - 45.7 - 3.65	34013.5	5.68	14.7997	14.7521	14.8092	14.7639	14.8469	14.9181	0.000156426	0.00017972	0.000152244	14.9292	14.808	15.0778	15.0882	15.4104	15.3909	4.27065	3	0	0	0.000162797	15.0295	15.0293	7.51481	14.9222	PE
neg	814	8.93_836.5804m/z	NA	836.58	1	8.93092	0.148317	7	1.18675e-10	3.03005e-10	413.239	100 - 44 - 1.72	15765.4	6.04	13.8563	13.599	13.7972	13.597	13.7418	13.8265	0.000182046	0.000134261	0.000154503	13.6017	13.5023	13.8623	14.0189	14.5033	14.5205	7.7564	3	0	0	0.000156937	13.9136	13.9134	6.95686	13.8249	O-PC
neg	815	8.94_854.6297m/z	NA	854.63	1	8.93965	0.165767	8	0	0	Inf	100 - 34.1	10467.2	6.38	13.2796	13.2274	13.4308	13.1593	13.195	13.2978	0.000221543	0.000270489	0.000167509	12.4456	12.1436	12.653	13.6446	14.64	14.1191	6.82046	3	0	0	0.000219847	13.1863	13.1861	6.59328	13.2257	O-PS
neg	816	9.18_898.6558m/z	NA	898.656	1	9.18393	0.366417	9	0	0	Inf	100 - 53.4 - 13.4 - 0.45	242240	3.03	17.8707	17.9135	17.9313	17.9261	17.9229	17.8869	0.000153017	0.000198122	0.000206444	17.4757	17.1387	17.4134	18.0212	18.9084	18.3136	1.67756	3	0	0	0.000185861	17.7906	17.7904	8.89537	17.8496	PC PS
neg	817	9.19_820.5877m/z	NA	820.588	1	9.19265	0.139583	39	0	0	7.54101e+06	100 - 36.6	9922.05	8.86	13.2597	13.422	13.4069	13.2123	13.1931	13.1439	0.000156529	0.000151102	0.000157482	13.1437	12.9962	13.3012	13.0601	13.7142	13.3274	8.13325	3	0	0	0.000155037	13.1692	13.169	6.58466	13.2211	PE
neg	818	9.21_704.5612m/z	NA	704.561	1	9.2101	0.122133	7	0	0	Inf	100 - 18.9	5712.65	10.4	12.3487	12.6375	12.241	12.6108	12.3632	12.5961	0.00016821	0.000206759	0.000236267	12.0463	11.5054	12.2338	12.1689	13.3875	13.1159	11.5503	3	0	0	0.000203745	12.3217	12.3215	6.16093	12.3939	O-PE
neg	819	9.21_677.5372m/z	NA	677.537	1	9.2101	0.2181	8	4.28529e-09	1.02893e-08	313.65	100 - 18.4	6730.62	11.37	12.7757	12.598	12.8015	12.3598	12.9643	12.7795	0.000143259	5.01791	0.000184355	12.6024	12.306	12.6865	11.8738	13.789	12.7198	13.8122	2	0	0	1.67275	12.575	10.9022	7.12385	12.644	DG
neg	820	9.22_858.6608m/z	NA	858.661	1	9.21883	0.270467	5	0	0	Inf	100 - 51.8 - 7.78	224049	3.52	17.7452	17.7359	17.7506	17.7859	17.7347	17.8099	0.000223801	0.000144736	0.000208936	17.2206	16.9329	17.255	17.8843	18.9558	18.3863	2.13967	3	0	0	0.000192491	17.6845	17.6843	8.84236	17.7224	O-PC O-PS
neg	821	9.36_754.5769m/z	NA	754.577	1	9.35842	0.226833	39	8.47137e-11	2.17693e-10	3493.35	100 - 47.3 - 9.76	151178	2.42	16.9504	16.9372	16.977	17.0047	16.9411	16.9747	0.00016732	6.4718	6.59507	16.8222	16.5803	16.9568	17.4872	17.8865	17.7641	1.8051	1	0	0	4.35568	17.1616	12.8059	10.7586	17.0629	O-PE
neg	822	9.42_810.5646m/z	NA	810.565	1	9.41948	0.253	21	0	0	Inf	100 - 20.1	11075.2	17.21	13.4219	12.6851	12.8897	13.1747	12.8422	13.0657	0.000155909	0.000195054	0.000187815	12.8769	12.9793	13.5788	13.677	13.6553	14.0455	18.8146	3	0	0	0.000179593	13.3808	13.3807	6.69051	13.197	O-PC
neg	823	9.43_728.5614m/z	NA	728.561	1	9.42822	0.532183	30	1.11022e-16	3.71177e-16	74468.7	100 - 44	228801	2.01	17.5465	17.5606	17.5711	17.5466	17.5226	17.6296	0.000146112	0.000217124	1.5888	17.5446	17.3984	17.7966	17.8572	18.3295	18.2699	2.56425	2	0	0	0.52972	17.7781	17.2484	9.15391	17.6705	P-PE
neg	824	9.53_730.5777m/z	NA	730.578	1	9.5329	0.497283	11	9.72555e-14	2.86294e-13	12974.2	100 - 44.9 - 7.57	192300	2.14	17.2473	17.2607	17.2686	17.2626	17.258	17.3037	0.000186747	6.45357	0.000201248	17.2536	17.0622	17.4741	17.69	18.0597	18.1141	1.35469	2	0	0	2.15132	17.521	15.3697	9.83615	17.3939	O-PE
neg	825	9.54_812.5804m/z	NA	812.58	1	9.54162	0.235567	22	0	0	Inf	100 - 26.4	9728.26	8.57	12.5931	12.6038	12.7259	12.5619	12.6741	12.9969	0.000189584	0.000175523	0.000212681	12.7744	12.5784	13.2991	13.415	13.6907	13.9485	11.8694	3	0	0	0.000192596	13.1964	13.1962	6.5983	12.9445	O-PC
neg	826	9.55_677.5371m/z	NA	677.537	1	9.55035	0.191933	8	1.92683e-06	4.01068e-06	40.4879	100 - 20.2	3540.7	15.66	11.2638	11.7353	11.3556	11.7278	11.3677	11.4506	5.7734	0.000137032	7.32334	11.0965	11.5597	12.0176	11.5752	12.9017	11.6963	14.2822	1	0	0	4.36563	11.7199	7.35425	8.04275	11.6017	DG
neg	827	9.62_898.6559m/z	NA	898.656	1	9.62015	0.235567	9	0	0	Inf	100 - 46.9	28213	6.04	14.7449	14.8632	14.5783	14.8492	14.7829	14.8155	0.000176114	0.000112342	0.000114679	14.2544	14.0786	14.447	15.0526	15.6935	15.3452	6.96453	3	0	0	0.000134378	14.7239	14.7238	7.36202	14.7481	PC PS
neg	828	9.78_874.6558m/z	NA	874.656	1	9.77718	0.95095	24	2.65343e-14	8.01954e-14	44983.7	100 - 52.7 - 14.4	834487	1.81	19.5963	19.5736	19.5533	19.5665	19.5858	19.6383	0.000221314	0.000195323	6.80628	19.2214	19.0458	19.4141	19.8534	20.4922	20.245	2.08316	2	0	0	2.2689	19.624	17.3551	10.9465	19.6048	PC PS
neg	829	9.79_703.5531m/z	NA	703.553	1	9.7859	0.183217	7	0	0	Inf	100 - 21	7555.03	8.35	13.0609	12.8154	12.9021	12.7001	12.8944	12.801	0.000174255	0.000146036	0.000115891	12.3147	12.1819	12.3219	13.0182	14.0424	13.4588	8.58463	3	0	0	0.000145394	12.8017	12.8015	6.40091	12.832	DG
neg	830	9.83_873.7072m/z	NA	873.707	1	9.82953	0.3228	4	0	0	Inf	100 - 79.5 - 15.3 - 0.182	138274	3.92	16.9628	17.0165	16.977	17.0619	17.0667	17.0042	0.000142892	0.000207446	0.000153051	16.72	16.415	16.6472	17.3576	17.7912	17.733	2.97091	3	0	0	0.000167797	17.0227	17.0225	8.51144	17.0188	SM;O2
neg	831	9.86_886.6559m/z	NA	886.656	1	9.86442	0.113417	22	0	0	Inf	100 - 26.3	4493.42	19.29	12.3415	12.0156	11.7028	11.9852	12.3434	11.7454	0.000176917	0.000171705	0.000178814	11.5761	10.8474	10.9965	11.6055	13.1684	12.6155	19.3305	3	0	0	0.000175812	11.7136	11.7134	5.85689	11.868	PC PS
neg	832	9.90_772.5876m/z	NA	772.588	1	9.89932	0.122133	36	7.58887e-10	1.87226e-09	136.05	100	2152.97	20.92	10.2493	10.0166	10.342	10.4257	10.8888	9.99218	6.60284	0.000192816	0.000166888	10.7986	10.0586	11.2495	11.0237	11.3517	11.9762	24.6161	2	0	0	2.20107	10.9884	8.78735	6.59474	10.6538	PE CerP;O2
neg	833	9.96_844.6455m/z	NA	844.646	1	9.9604	0.200667	9	0	0	Inf	100	17004.8	5.58	13.8094	13.9011	13.8252	14.0511	13.9414	14.0211	0.000129876	0.00018533	0.000215172	14.0357	14.1731	14.2915	13.9898	13.946	14.0194	6.89655	3	0	0	0.000176792	13.988	13.9878	6.99406	13.9564	O-PC O-PS
neg	834	10.04_886.6558m/z	NA	886.656	1	10.0389	0.16575	22	0	0	Inf	100 - 22.8	3661.99	16.88	12.1057	11.8283	11.9846	12.1604	11.4136	11.5757	0.000142465	0.000174907	0.000151324	10.5097	10.0052	10.4349	12.1623	12.6491	12.6823	19.8319	3	0	0	0.000156232	11.3193	11.3191	5.65971	11.582	PC PS
neg	835	10.06_772.5875m/z	NA	772.587	1	10.0564	0.148317	36	2.50982e-10	6.29988e-10	262.223	100 - 17.4	7323.4	14.69	12.3334	12.3688	12.4239	12.5048	12.691	12.0682	0.000192137	0.000242956	0.000230828	12.3285	12.6106	13.1493	12.3845	13.3364	13.4282	14.0621	3	0	0	0.000221974	12.7849	12.7847	6.39258	12.5916	PE CerP;O2
neg	836	10.13_859.6922m/z	NA	859.692	1	10.1349	0.261733	2	0	0	Inf	100 - 40.4 - 1.42	34926.4	6.04	14.8543	15.0017	14.9868	14.9971	15.1429	15.0139	0.000143782	0.000151009	0.00019937	15.0319	15.1489	15.4603	14.6049	15.0385	15.3707	6.3558	3	0	0	0.00016472	15.0212	15.0211	7.5107	15.0103	SM;O2
neg	837	10.16_873.7073m/z	NA	873.707	1	10.161	0.314083	4	0	0	Inf	100 - 29.9	29787	10.57	14.8934	14.9839	14.7506	14.644	14.5256	14.8318	0.000199033	0.000215406	0.000184359	13.9748	13.731	13.9572	15.322	15.8937	15.7803	11.4684	3	0	0	0.000199599	14.6885	14.6883	7.34437	14.73	SM;O2
neg	838	10.30_782.6084m/z	NA	782.608	1	10.3006	0.226833	34	0	0	Inf	100 - 46.4 - 5.72	41695.9	3.24	15.0353	15.0397	15.1179	15.0321	15.1576	15.1191	0.000156723	0.000184323	0.000130626	14.9083	14.7096	15.0952	15.6994	15.9516	15.9445	3.7862	3	0	0	0.000157224	15.2968	15.2967	7.64849	15.1902	O-PE
neg	839	10.30_844.6451m/z	NA	844.645	1	10.3006	0.200667	9	0	0	Inf	100 - 40.8 - 5.37	15575.7	7.77	13.8639	13.5561	13.6516	13.6359	13.5993	13.7388	0.000183465	0.000198086	0.000175976	13.8451	13.9134	14.0732	13.9951	14.0552	13.9528	7.91195	3	0	0	0.000185842	13.8845	13.8843	6.94235	13.7794	O-PC O-PS
neg	840	10.31_858.6610m/z	NA	858.661	1	10.3094	0.113417	5	0	0	Inf	100 - 18.9	3351.67	23.87	12.096	11.7018	11.3599	11.5521	11.7027	12.0057	0.0002421	0.000117018	0.000128512	10.6643	10.0974	10.6656	12.1158	12.7749	12.8767	19.1568	3	0	0	0.000162543	11.4445	11.4443	5.72232	11.5904	O-PC O-PS
neg	841	10.36_822.6036m/z	NA	822.604	1	10.3617	0.139583	18	0	0	Inf	100 - 24.2	5865.37	12.32	12.4689	11.8819	12.3197	12.0261	11.9888	12.1182	0.000145806	0.00024298	0.00025255	12.2532	12.3551	12.6954	12.4445	12.8718	12.8412	15.7676	3	0	0	0.000213779	12.4889	12.4887	6.24456	12.3114	PE
neg	842	10.68_692.6211m/z	NA	692.621	1	10.6845	0.1832	2	0	0	Inf	100 - 31.6	11410.1	5.97	13.4419	13.4085	13.3341	13.6184	13.4247	13.5281	0.000179325	0.000136833	0.000136189	13.1364	13.3107	13.3711	13.386	13.9502	13.5239	7.02483	3	0	0	0.000150783	13.3584	13.3583	6.67929	13.4089	Cer;O2
neg	843	10.75_872.6761m/z	NA	872.676	1	10.7456	0.148317	5	0	0	Inf	100 - 14.5	6793.25	22.84	12.895	12.5947	12.729	12.5509	12.0244	12.4549	0.000177106	0.000180825	0.000182194	11.5108	11.562	11.4195	12.5458	13.9656	12.8803	19.1862	3	0	0	0.000180041	12.226	12.2258	6.1131	12.3838	O-PC
neg	844	10.99_680.6212m/z	NA	680.621	1	10.9899	0.20065	6	0	0	Inf	100 - 29.4	7045.72	6.64	12.6248	12.6417	12.7773	12.5896	12.7309	12.8226	0.000144484	0.000181555	0.000168562	12.0258	12.3107	12.5899	12.8265	13.6459	13.4693	6.47075	3	0	0	0.000164867	12.7234	12.7232	6.36179	12.7106	Cer;O2
neg	845	11.03_705.5687m/z	NA	705.569	1	11.0335	0.2181	7	4.19442e-13	1.19192e-12	2611.67	100 - 45.1	22781.1	4.64	14.2822	14.4331	14.3858	14.5183	14.4087	14.5012	0.000114268	0.000184901	0.000204144	14.2057	13.6101	13.8724	14.8295	15.4231	14.9892	5.86354	3	0	0	0.000167771	14.4004	14.4002	7.20028	14.411	DG
neg	846	11.16_784.6244m/z	NA	784.624	1	11.1556	0.401317	20	0	0	Inf	100 - 43.7 - 1.35	44333.7	3.21	15.115	15.0389	14.9791	15.1195	15.0595	15.1576	0.000147154	0.000180167	0.000182646	15.115	14.8621	15.3293	15.6221	15.9822	16.015	4.46887	3	0	0	0.000169989	15.3997	15.3995	7.69992	15.239	O-PE
neg	847	11.27_902.6871m/z	NA	902.687	1	11.269	0.750283	14	0	0	Inf	100 - 51.1 - 9.25 - 4.58 - 2.25	196119	2.23	17.4375	17.4519	17.4784	17.4671	17.4403	17.498	0.000184891	0.000152531	0.00016299	17.0661	16.9069	17.2541	17.8049	18.4352	18.2074	1.63523	3	0	0	0.000166804	17.5245	17.5243	8.76232	17.4933	PS
neg	848	11.46_774.5279m/z	NA	774.528	1	11.461	0.130867	43	0	0	Inf	100 - 7.18	4262.59	11.35	11.9105	11.9661	12.2082	12.3465	12.1131	11.872	0.000185842	0.000167528	0.000202484	11.0203	11.52	12.3309	12.1939	12.1809	12.3802	13.1557	3	0	0	0.000185285	11.8497	11.8496	5.92496	11.9596	PC PS
neg	849	11.50_846.6606m/z	NA	846.661	1	11.5046	0.1832	11	0	0	Inf	100 - 49.8 - 14.4 - 2.25	31446.4	5.02	14.7729	14.5702	14.7894	14.764	14.6412	14.7533	0.000137009	0.000158607	0.000156394	15.1164	14.9885	15.4868	14.5629	14.2993	14.8969	5.98731	3	0	0	0.00015067	14.8038	14.8037	7.40198	14.7595	O-PC O-PS
neg	850	11.82_774.5277m/z	NA	774.528	1	11.8187	0.191933	43	0	0	Inf	100 - 20.8	13730.2	10.87	13.7507	13.84	13.7307	13.4703	13.911	13.6209	0.000227771	0.000240157	0.000182851	13.4191	13.1135	13.3818	13.9344	14.4699	14.3971	10.6765	3	0	0	0.000216926	13.698	13.6978	6.84911	13.7093	PC PS
neg	851	11.90_862.6917m/z	NA	862.692	1	11.8972	0.130867	4	0	0	Inf	100 - 12.7	3818.42	22.16	12.0102	11.6448	11.4229	11.2507	12.0171	11.5359	0.000208998	0.00017148	0.000111589	11.184	10.7741	11.4455	12.2951	12.6652	12.8214	21.8881	3	0	0	0.000164023	11.7763	11.7761	5.88821	11.7116	O-PC
neg	852	11.91_694.6370m/z	NA	694.637	1	11.9146	0.08725	3	0	0	Inf	100 - 37.3	1456.23	25.81	10.5019	10.5327	10.2765	10.3341	9.5025	10.1381	0.000173239	0.00014922	0.000106183	8.58472	9.32221	9.94179	11.1542	11.7464	11.1946	22.6324	3	0	0	0.000142881	10.236	10.2359	5.11809	10.2252	Cer;O2
neg	853	11.92_708.6533m/z	NA	708.653	1	11.9234	0.1483	4	0	0	Inf	100 - 41.9 - 2.7	14877.7	14.48	13.8868	13.8973	13.7576	13.863	13.8923	13.6808	0.000194707	0.000161083	0.000138456	13.1246	13.1367	13.4174	14.1789	14.8245	14.5123	6.0627	3	0	0	0.000164749	13.7778	13.7776	6.88898	13.8037	Cer;O2
neg	854	12.22_708.6529m/z	NA	708.653	1	12.22	0.296617	4	0	0	Inf	100 - 38.8	13261.2	5.89	13.8241	13.7638	13.7241	13.6457	13.7364	13.6883	0.000163485	0.000133048	0.000136589	12.2533	12.4169	12.438	14.1577	14.9652	14.5751	4.27767	3	0	0	0.000144374	13.3797	13.3796	6.68994	13.5551	Cer;O2
neg	855	12.35_692.6209m/z	NA	692.621	1	12.3508	0.183217	2	0	0	Inf	100 - 29.8	9450.17	11.55	13.0959	13.1229	13.1723	13.4788	12.9525	13.3229	0.000144414	0.000209812	0.000122641	12.8306	12.6967	13.1333	13.2137	13.7471	13.9108	13.1173	3	0	0	0.000158955	13.1674	13.1673	6.58379	13.1792	Cer;O2
neg	856	12.36_888.7077m/z	NA	888.708	1	12.3596	0.427483	1	0	0	Inf	100 - 51 - 8.87	118644	3.62	16.8725	16.8494	16.8679	16.7716	16.9411	16.9114	0.000179032	0.00016432	0.000165676	16.3607	16.0613	16.2605	17.0027	17.8599	17.4174	3.98838	3	0	0	0.000169676	16.7391	16.739	8.36965	16.8041	O-PC
neg	857	12.37_694.6368m/z	NA	694.637	1	12.3683	0.27045	3	0	0	Inf	100 - 32.1	15091.9	6.6	13.7335	13.9809	13.8971	14.0096	13.7465	13.931	0.000242466	0.000195565	0.00023006	13.7044	13.8433	14.1099	13.7135	14.204	14.0307	8.02586	3	0	0	0.000222697	13.8463	13.8461	6.92327	13.8647	Cer;O2
neg	858	12.40_784.6238m/z	NA	784.624	1	12.4032	0.209383	20	0	0	Inf	100 - 44.7 - 0.468	38531.1	7.77	15.2687	15.2755	15.2571	15.168	15.0527	15.3116	0.000166563	0.000173824	0.000187767	14.4631	14.2844	14.5691	15.1868	16.0935	15.744	6.43856	3	0	0	0.000176051	14.9689	14.9687	7.48452	15.0956	O-PE
neg	859	12.73_708.6525m/z	NA	708.652	1	12.726	0.209383	4	0	0	Inf	100 - 33.4	9512.55	5.09	13.1197	13.0765	13.007	13.0942	12.8965	13.1678	0.0001238	0.0001638	0.000162843	12.7511	12.5224	12.9484	13.5258	14.1572	13.5908	6.50917	3	0	0	0.000150148	13.1613	13.1612	6.58073	13.1108	Cer;O2
neg	860	13.06_834.6299m/z	NA	834.63	1	13.0575	0.165767	2	0	0	Inf	100 - 43.7 - 1.35	10363.8	11.06	13.1951	13.179	13.2442	13.2244	13.0154	13.2828	0.00016185	0.000186517	0.00014901	13.1549	13.2606	13.7028	13.217	13.6691	13.2881	6.23584	3	0	0	0.000165792	13.2941	13.294	6.64715	13.2421	HexCer;O4
neg	861	13.77_736.6837m/z	NA	736.684	1	13.7729	0.113417	3	0	0	Inf	100 - 38.8	14340.7	6.73	13.6288	13.8223	13.8203	13.9166	13.9105	13.9435	0.000127142	0.000186583	0.000137487	12.6027	12.6402	12.892	13.5541	14.8081	14.0826	7.70376	3	0	0	0.000150404	13.342	13.3418	6.67106	13.5912	Cer;O2
neg	862	14.10_736.6838m/z	NA	736.684	1	14.1044	0.157033	3	4.85557e-07	1.06133e-06	142.834	100 - 43.6	14064.7	6.28	13.5002	13.6228	13.7093	13.8458	13.6746	13.701	7.03765	7.02742	0.000178569	13.8414	13.7154	14.1487	13.4418	13.6403	14.0079	7.84261	1	0	0	4.68842	13.7113	9.02288	9.19986	13.6935	Cer;O2
neg	863	13.53_834.6300m/z	NA	834.63	1	13.5286	0.157033	2	0	0	Inf	100 - 37.8 - 0.701	9544.61	9.12	13.1996	13.1378	13.1282	12.8305	13.1525	13.2067	0.000239056	0.000159203	0.000195735	12.8624	12.5623	12.8973	13.6164	14.0341	13.5757	9.06106	3	0	0	0.000197998	13.1701	13.1699	6.58514	13.1397	HexCer;O4
neg	864	13.52_734.6681m/z	NA	734.668	1	13.5199	0.200667	2	0	0	Inf	100 - 42.3	15273.8	5.17	14.0275	13.7856	13.8771	13.8894	13.827	13.9178	0.000158641	0.000181554	0.000153759	13.56	13.3776	13.6578	14.127	14.644	14.3415	5.86116	3	0	0	0.000164651	13.8634	13.8632	6.93176	13.8754	Cer;O2
neg	865	13.31_834.6299m/z	NA	834.63	1	13.3105	0.139583	2	0	0	Inf	100 - 34	6385.76	16.82	12.5091	12.1338	12.6703	12.4338	12.7605	12.6791	0.000117727	0.000166214	0.000132983	12.4018	11.73	12.561	12.7546	13.2654	13.3339	14.9154	3	0	0	0.000138975	12.5865	12.5863	6.29331	12.5588	HexCer;O4
neg	866	13.31_734.6682m/z	NA	734.668	1	13.3105	0.174483	2	0	0	Inf	100 - 43.4	13814.5	8.13	13.7819	13.5695	13.664	13.4051	13.8228	13.7837	0.000138235	0.000199535	0.00013034	13.5824	13.1216	13.6859	13.7506	14.4818	14.2402	10.7267	3	0	0	0.000156036	13.7224	13.7223	6.8613	13.6968	Cer;O2
neg	867	13.13_776.5435m/z	NA	776.544	1	13.1273	0.139583	46	0	0	Inf	100 - 12.7	5112.06	14.49	12.1213	12.1395	12.0587	12.5254	12.0148	12.4281	0.000164274	0.000180978	0.000192696	11.9153	12.5439	12.623	12.0954	12.3368	12.5242	15.1271	3	0	0	0.000179316	12.2518	12.2516	6.126	12.2332	PC PS
neg	868	13.04_734.6682m/z	NA	734.668	1	13.0401	0.226833	2	0	0	Inf	100 - 40.4 - 0.526	19467.6	4.88	14.1289	14.0509	14.2739	14.1024	14.2449	14.1621	0.000194633	0.000195581	0.000155663	14.1478	14.1556	14.4888	14.0622	14.6001	14.3604	5.93899	3	0	0	0.000181959	14.2145	14.2143	7.10734	14.1875	Cer;O2
neg	869	13.01_930.7184m/z	NA	930.718	1	13.0139	0.401317	4	1.37435e-12	3.82317e-12	3424.68	100 - 51 - 7.69	69056.6	2.32	15.9118	15.9106	15.9386	15.9218	15.9616	15.9556	0.000153668	0.000154935	7.69048e-05	15.5275	15.3543	15.6778	16.3043	16.9911	16.7288	1.53295	3	0	0	0.000128503	16.0093	16.0092	8.00473	15.9713	PC
neg	870	12.60_786.6395m/z	NA	786.64	1	12.5951	0.1832	9	0	0	Inf	100 - 30 - 0.24	8875.7	6.4	12.6445	12.7156	12.5171	12.7439	12.5593	12.6841	0.000136551	0.00019195	0.000136438	12.6472	12.344	12.7128	13.3998	13.7325	13.9512	6.12976	3	0	0	0.00015498	13.0433	13.0432	6.52173	12.8437	O-PE
neg	871	12.54_708.6524m/z	NA	708.652	1	12.5428	0.1047	4	0	0	Inf	100 - 18	1851.45	29.83	10.8809	10.5398	10.9507	10.4643	10.696	11.2781	0.000157045	0.000152951	0.000146397	9.07316	9.51917	10.2888	11.4251	11.769	11.9379	21.6164	3	0	0	0.000152131	10.5809	10.5808	5.29053	10.6913	Cer;O2
neg	872	11.84_682.6363m/z	NA	682.636	1	11.8361	0.244283	4	0	0	Inf	100 - 27.6	16810.4	8.82	13.9544	13.7789	14.0929	13.8909	13.9934	14.0925	0.000130195	0.000187087	0.000193369	13.4055	13.6099	14.1156	14.3523	14.4247	14.5424	8.28479	3	0	0	0.000170217	13.9871	13.9869	6.99364	13.9771	Cer;O2
neg	873	11.78_902.6868m/z	NA	902.687	1	11.7751	0.15705	14	0	0	Inf	100 - 21.3 - 0.445	8546.68	14.29	12.9881	12.5654	13.0182	13.0451	13.2684	12.6781	0.000172142	0.000204522	0.000189829	12.0698	11.9335	12.4014	13.4428	14.277	13.8051	17.5352	3	0	0	0.000188831	12.9003	12.9001	6.45026	12.9138	PS
neg	874	11.64_650.6106m/z	NA	650.611	1	11.6355	0.1047	6	4.26326e-14	1.28036e-13	Inf	100	1040.48	20.55	9.56974	9.84366	9.16929	9.93684	9.62393	9.6157	0.000209797	0.00024948	0.000191478	7.67692	7.10075	7.85423	10.8794	11.4348	11.148	17.5644	3	0	0	0.000216919	9.26106	9.26084	4.63064	9.44379	Cer;O
neg	875	11.36_681.5686m/z	NA	681.569	1	11.3563	0.279183	9	0	0	Inf	100 - 33.6	24840.2	4.88	14.5236	14.4792	14.4453	14.4128	14.577	14.6128	0.000230258	0.000153029	0.000155093	14.5244	14.068	14.2465	14.7155	15.4587	14.9107	5.36984	3	0	0	0.00017946	14.566	14.5658	7.2831	14.5372	DG
neg	876	11.34_928.7029m/z	NA	928.703	1	11.3388	0.741567	2	0	0	Inf	100 - 54.9 - 8.08	198961	1.3	17.4801	17.4593	17.4707	17.5069	17.5047	17.561	0.000244946	0.000147315	0.000176093	17.1372	16.9511	17.2876	17.8118	18.4725	18.1711	2.5515	3	0	0	0.000189451	17.5506	17.5504	8.77539	17.5239	PC
neg	877	11.06_655.5532m/z	NA	655.553	1	11.0596	0.148317	5	5.44894e-10	1.34922e-09	137.039	100 - 15.8	1853.64	13.46	10.8776	10.6635	10.3806	10.3508	10.6604	10.7265	0.000228288	0.00015564	6.35535	11.0244	11.1876	11.4645	9.64879	10.7368	10.4714	14.0023	2	0	0	2.11858	10.6676	8.54906	6.39311	10.6388	DG
neg	878	11.06_706.6371m/z	NA	706.637	1	11.0596	0.1745	3	0	0	Inf	100 - 31	5136.4	14.14	12.1729	12.4589	12.0477	12.0706	12.5809	12.3423	0.000161295	0.000145888	0.000221687	11.8654	11.7107	11.9331	12.4106	13.3122	12.9231	15.2457	3	0	0	0.00017629	12.2712	12.271	6.13569	12.2751	Cer;O2
neg	879	10.90_873.7081m/z	NA	873.708	1	10.9026	0.540917	4	0	0	Inf	100 - 54.3 - 14.6	699804	1.37	19.2939	19.3236	19.3311	19.3229	19.348	19.3766	0.000205163	0.000158593	0.000171234	19.2127	19.1707	19.5144	19.353	19.8094	19.8137	1.92775	3	0	0	0.00017833	19.391	19.3908	9.6956	19.3619	SM;O2
neg	880	10.87_756.5926m/z	NA	756.593	1	10.8677	0.37515	31	0	0	Inf	100 - 45.3	83947.1	4.63	15.9527	16.0781	16.0269	16.022	16.0811	16.0081	0.000120437	0.000177193	0.00020248	16.1884	15.979	16.3286	16.3706	16.768	16.8762	3.29684	3	0	0	0.000166703	16.3305	16.3304	8.16535	16.1793	P-PE
neg	881	10.81_680.6210m/z	NA	680.621	1	10.8066	0.104683	6	0	0	Inf	100 - 13	1605.48	19.32	9.97931	9.93231	10.3564	10.6513	10.1199	10.3148	0.000131515	0.000177239	0.000204738	9.21981	9.61797	10.2663	10.8776	11.5734	11.7473	19.3687	3	0	0	0.000171164	10.4624	10.4622	5.23129	10.344	Cer;O2
neg	882	10.73_758.6086m/z	NA	758.609	1	10.7281	0.12215	13	0	0	Inf	100 - 35.1	10101.4	16.11	13.2983	12.9988	13.4403	13.1434	13.0148	13.1682	0.000172997	0.000159328	0.000108737	12.5005	12.322	12.9658	12.8522	14.4873	13.9606	12.0069	3	0	0	0.000147021	13.0934	13.0933	6.54678	13.1353	O-PE
neg	883	10.70_756.5923m/z	NA	756.592	1	10.702	0.1396	31	4.66294e-14	1.39951e-13	6235.27	100 - 45.5	39943.2	9.28	15.2007	15.2134	15.1546	15.2625	15.1906	15.3753	0.000191675	0.000163778	0.00017077	14.499	14.4257	14.791	14.9623	16.1223	15.6077	5.55774	3	0	0	0.000175408	14.9801	14.9799	7.49011	15.1065	P-PE
neg	884	10.69_856.6895m/z	NA	856.689	1	10.6932	0.113417	4	0	0	Inf	100 - 21.6	6430.03	16.28	12.6071	12.7015	12.4309	12.3093	12.9229	12.6331	0.000197209	0.000159388	0.000111794	12.4013	12.6983	13.268	10.5034	10.5879	11.9974	14.9391	3	0	0	0.000156131	11.8214	11.8213	5.91079	12.2111	HexCer;O2
neg	885	10.68_705.5687m/z	NA	705.569	1	10.6845	0.366417	7	0	0	Inf	100 - 25.3	13067.9	7.8	13.4582	13.6017	13.7338	13.8129	13.7157	13.6438	0.000115116	0.00022398	0.000171837	13.4729	12.5517	13.3207	13.6868	14.8856	13.8683	8.3893	3	0	0	0.000170311	13.543	13.5429	6.7716	13.602	DG
neg	886	10.68_806.6082m/z	NA	806.608	1	10.6758	0.08725	26	1.77695e-10	4.50312e-10	207.874	100 - 11.1	2258.45	26.72	10.664	11.1805	10.8352	11.3623	11.1316	10.4328	6.06704	0.000101192	0.000145854	10.2688	10.2558	9.6847	11.0748	12.2414	11.7452	23.5821	2	0	0	2.02243	10.7905	8.76807	6.40647	10.8624	O-PE
neg	887	10.65_786.6389m/z	NA	786.639	1	10.6496	0.130867	9	0	0	Inf	100 - 19	2858.11	10.92	11.6362	11.2962	11.565	11.41	11.4218	11.7271	0.000207101	0.000205997	0.000188409	10.1471	9.1324	10.518	11.5966	12.9066	11.9147	11.1811	3	0	0	0.000200502	10.948	10.9477	5.47408	11.2287	O-PE
neg	888	10.64_664.5899m/z	NA	664.59	1	10.6409	0.113417	2	0	0	Inf	100 - 16.7	3441.54	13.02	11.7168	11.9679	11.5019	11.5155	11.5155	11.5846	0.000185064	0.000181667	0.000170556	11.4716	11.5194	11.8206	11.9142	11.8921	12.1813	13.4952	3	0	0	0.000179095	11.7119	11.7117	5.85604	11.6728	Cer;O2
neg	889	10.55_680.6214m/z	NA	680.621	1	10.5536	0.191933	6	0	0	Inf	100 - 33.1	6792.4	7.9	12.7646	12.6995	12.5737	12.7916	12.5068	12.7938	0.000166464	0.000206213	0.000179719	11.5559	11.3163	11.7444	13.3106	13.8594	13.6605	8.22825	3	0	0	0.000184132	12.4866	12.4864	6.24338	12.5875	Cer;O2
neg	890	10.51_858.6609m/z	NA	858.661	1	10.51	0.200667	5	0	0	Inf	100 - 39.8	11351.5	7.16	13.2679	13.4641	13.3602	13.4279	13.292	13.4781	0.000151653	0.000190701	0.00018038	12.6089	12.6183	12.9039	13.6452	14.5948	14.2789	6.13458	3	0	0	0.000174245	13.3537	13.3535	6.67694	13.3677	O-PC O-PS
neg	891	10.33_798.6034m/z	NA	798.603	1	10.3268	0.366417	27	0	0	Inf	100 - 36.7 - 1.34	27330.5	8.39	14.3164	14.165	14.4133	14.2813	14.4695	14.6462	0.000145627	0.000156847	0.000165371	14.4298	14.4742	14.8328	14.6933	15.1428	15.2147	11.8169	3	0	0	0.000155948	14.71	14.7098	7.35507	14.546	PE
neg	892	10.31_1175.8164m/z	NA	1175.82	1	10.3094	0.148317	11	0	0	62763.3	100 - 50.4 - 5.07	12594.9	12.49	13.3875	13.5506	13.3365	13.6041	13.6593	13.6318	0.16142	0.000148098	0.973886	13.6684	14.1099	13.8596	12.9482	12.9597	13.7615	9.10957	1	0	0	0.378485	13.4633	13.0848	6.92087	13.4958	NeuAcHexCer;O2
neg	893	10.30_834.6611m/z	NA	834.661	1	10.3006	0.27045	6	0	0	Inf	100 - 46.4 - 4.92	48150.1	4.08	15.359	15.5023	15.401	15.4203	15.4342	15.4955	0.000168278	0.000176317	0.000161983	15.0783	14.9694	15.4879	15.632	16.1496	16.2693	3.84096	3	0	0	0.000168859	15.5098	15.5096	7.75498	15.4726	O-PC
neg	894	10.25_804.5829m/z	NA	804.583	1	10.2483	0.383883	1	2.96652e-13	8.51641e-13	7928.22	100 - 57.5 - 14 - 0.243	145623	6.78	16.997	16.9592	17.0181	16.8717	17.0571	17.1886	6.81577	0.000186832	0.000170182	17.0348	16.6103	16.7832	17.3448	17.8105	17.6439	7.42942	2	0	0	2.27204	17.1166	14.8446	9.69433	17.066	HexCer;O4
neg	895	10.16_780.5922m/z	NA	780.592	1	10.161	0.253017	40	0	0	Inf	100 - 43.4 - 0.653	65635.8	4.12	15.7645	15.6449	15.7704	15.8322	15.812	15.8136	0.000212391	0.000157034	0.000167897	15.624	15.4022	15.7758	16.2838	16.5891	16.6023	4.59327	3	0	0	0.000179107	15.9582	15.9581	7.97921	15.8656	O-PE
neg	896	10.08_679.5529m/z	NA	679.553	1	10.0825	0.41005	7	1.96142e-10	4.95211e-10	2028.35	100 - 41	92307.3	3.47	16.3835	16.4078	16.3199	16.3614	16.4195	16.4743	7.63398	6.26631	0.000165435	16.2307	16.0177	16.2913	16.5854	17.4058	16.767	3.66805	1	0	0	4.63348	16.4617	11.8282	10.5476	16.4281	DG
neg	897	10.03_665.5375m/z	NA	665.538	1	10.0302	0.0959667	9	0	0	Inf	100 - 16.3	1442.48	31.31	9.79606	10.1392	10.3081	10.625	10.394	10.0412	0.000167362	0.000197515	0.00022008	8.7871	9.94219	9.54204	11.2152	11.3803	11.2718	19.9917	3	0	0	0.000194986	10.2685	10.2683	5.13433	10.2429	DG
neg	898	10.02_782.6087m/z	NA	782.609	1	10.0215	0.261733	34	0	0	Inf	100 - 42.1 - 1.23	23982.3	3.84	14.2905	14.2213	14.2098	14.333	14.1709	14.2652	0.000104308	0.000143272	0.000148444	14.2063	14.0355	14.5232	14.6974	15.0136	15.1374	4.10605	3	0	0	0.000132008	14.5143	14.5141	7.2572	14.3814	O-PE
neg	899	9.94_703.5532m/z	NA	703.553	1	9.94295	0.165767	7	0	0	Inf	100 - 35.9	10147.9	8.68	13.2497	13.2654	13.2259	13.2653	13.458	13.3757	0.000176929	0.000197032	0.000210976	13.1709	13.0563	13.0686	13.3514	14.0858	13.5003	6.42027	3	0	0	0.000194979	13.2842	13.284	6.64222	13.2954	DG
neg	900	9.93_818.6299m/z	NA	818.63	1	9.9255	0.209383	13	0	0	Inf	100 - 49.6 - 20.1 - 7.58	40215.5	2.31	15.2038	15.1508	15.2604	15.2505	15.2472	15.2492	0.000191213	0.000179677	0.000111583	15.346	15.2526	15.6905	14.9448	15.1947	15.4574	2.88168	3	0	0	0.000160824	15.2264	15.2262	7.61327	15.2267	O-PC O-PS
neg	901	9.91_796.5879m/z	NA	796.588	1	9.90805	0.0785167	27	0	0	Inf	100 - 11.7	1820.57	20.44	10.2969	10.5962	9.85906	10.6824	10.6521	10.5062	0.000150997	0.000162871	0.000160652	10.4924	10.6013	10.2323	11.0929	11.4195	11.392	19.3445	3	0	0	0.000158173	10.7838	10.7836	5.39197	10.608	PE
neg	902	9.88_780.5926m/z	NA	780.593	1	9.88187	0.34025	40	0	0	262112	100 - 42.6	45190.5	3.74	15.1943	15.1515	15.1251	15.1256	15.2581	15.2771	0.000207499	0.000206853	1.02208	15.2512	15.0566	15.5	15.563	15.8612	15.9127	4.63743	2	0	0	0.340831	15.4361	15.0953	7.88849	15.3124	O-PE
neg	903	9.86_900.6715m/z	NA	900.671	1	9.86442	1.0033	11	0	0	Inf	100 - 54.9 - 14.4	726048	1.71	19.3762	19.3666	19.3417	19.3744	19.3988	19.4489	8.23895e-05	0.000176213	0.000144613	19.0957	18.8394	19.1832	19.6244	20.325	20.0127	2.55713	3	0	0	0.000134405	19.4254	19.4253	9.71279	19.4049	PC PS
neg	904	9.86_756.5932m/z	NA	756.593	1	9.8557	0.654317	31	2.61569e-13	7.52286e-13	7800.2	100 - 46.1 - 4.61	129842	3.79	16.7074	16.6642	16.6165	16.6925	16.7253	16.7859	0.000147107	0.000194052	0.000204637	16.7331	16.5166	16.8956	17.169	17.4468	17.4999	3.97374	3	0	0	0.000181932	16.9555	16.9554	8.47786	16.8271	O-PE
neg	905	9.79_847.6924m/z	NA	847.692	1	9.79463	0.23555	2	0	0	Inf	100 - 50.7 - 9.85	70490.8	3.51	16.0932	16.0617	16.0547	15.9831	16.0228	16.0873	0.000125787	0.000214758	0.000169207	15.6833	15.5151	16.0765	16.2601	16.6049	16.7622	2.85644	3	0	0	0.000169917	16.0624	16.0622	8.03128	16.0564	SM;O2
neg	906	9.78_860.6401m/z	NA	860.64	1	9.77718	0.1745	32	0	0	Inf	100 - 27	9158.45	19.01	13.4967	13.2489	13.065	12.6213	12.8896	12.9561	0.000176308	0.000180365	0.000196787	12.2182	12.3264	12.7129	13.4741	14.0074	13.8851	21.2627	3	0	0	0.000184487	13.016	13.0159	6.50811	13.0312	PC PS
neg	907	9.75_754.5769m/z	NA	754.577	1	9.75102	0.66305	39	7.55271e-08	1.74134e-07	659.685	100 - 43.9	173867	1.85	17.1425	17.1165	17.136	17.1707	17.1711	17.2382	0.000179972	9.57972	0.000196295	17.2478	17.0474	17.3803	17.5242	17.8139	17.8085	2.99006	2	0	0	3.19337	17.3824	14.189	10.2879	17.2724	P-PE
neg	908	9.74_871.6924m/z	NA	871.692	1	9.74228	0.453667	3	0	0	Inf	100 - 53.8 - 11.7	1.40365e+06	2.15	20.3277	20.312	20.3036	20.2847	20.3085	20.409	0.000121619	0.000185745	0.000201318	20.2294	20.0141	20.2547	20.5652	20.9968	20.8399	3.0933	3	0	0	0.000169561	20.3954	20.3952	10.1978	20.3598	SM;O2
neg	909	9.58_804.5931m/z	NA	804.593	1	9.57652	0.12215	19	0	0	Inf	100 - 18.5	2987.29	16.76	11.3569	11.218	10.7395	11.4085	10.8256	11.2911	0.000219452	0.000119835	0.000185735	9.91015	10.5745	11.9864	11.7244	12.1683	12.3526	18.6391	3	0	0	0.000175007	11.3648	11.3646	5.68246	11.2523	O-PE
neg	910	9.47_848.6396m/z	NA	848.64	1	9.47183	0.200667	18	0	0	Inf	100 - 51.5 - 9.32	51183.1	4.25	15.6612	15.5605	15.6376	15.6129	15.4718	15.6879	0.000157738	0.000138058	0.000182441	15.2995	15.3091	15.6635	15.6705	16.1776	16.1093	5.34396	3	0	0	0.000159412	15.617	15.6168	7.80856	15.6111	PC
neg	911	9.41_796.5877m/z	NA	796.588	1	9.41077	0.23555	27	0	0	Inf	100 - 47 - 2.67	47617.2	2.54	15.286	15.2216	15.2595	15.3137	15.221	15.2943	0.000156963	0.000165849	0.000171687	15.3748	15.2217	15.6211	15.5471	15.9282	15.9196	2.68268	3	0	0	0.000164833	15.5141	15.514	7.75716	15.3901	PE
neg	912	9.40_871.6923m/z	NA	871.692	1	9.40203	0.924783	3	0	0	Inf	100 - 53.5 - 14.9	1.70152e+06	1.49	20.5959	20.5784	20.5977	20.615	20.5737	20.6502	0.000136783	0.000114423	9.45066e-05	20.5162	20.3447	20.6866	20.7717	21.2327	21.032	1.95081	3	0	0	0.000115238	20.676	20.6759	10.3381	20.6389	SM;O2
neg	913	9.38_845.6766m/z	NA	845.677	1	9.37587	0.5758	3	0	0	Inf	100 - 51.9 - 13.7	939811	1.9	19.7228	19.6994	19.7334	19.7509	19.7319	19.7646	0.000169047	0.000155817	0.000192164	19.659	19.5775	20.0419	19.8076	20.1833	20.1381	1.56346	3	0	0	0.000172343	19.8133	19.8131	9.90672	19.7735	SM;O2
neg	914	9.35_836.5800m/z	NA	836.58	1	9.34968	0.174483	7	0	0	Inf	100 - 28.5	9846.36	10.1	12.5502	12.7125	12.7624	12.7919	12.8643	12.6168	0.000223033	0.000191914	0.000108224	12.9202	12.5485	12.8655	13.7254	14.0496	13.6593	7.9613	3	0	0	0.00017439	13.2068	13.2066	6.60349	12.9616	O-PC
neg	915	9.23_834.5646m/z	NA	834.565	1	9.22755	0.165767	5	0	0	Inf	100 - 39.8 - 0.607	21351.3	6.96	14.0759	14.1571	14.0109	14.1867	14.1494	14.3476	0.0001731	0.000202056	0.000201318	14.0317	13.7496	14.1949	14.5618	15.0357	14.9987	8.07609	3	0	0	0.000192158	14.3408	14.3406	7.17048	14.2477	O-PC
neg	916	9.22_844.6447m/z	NA	844.645	1	9.21883	0.0436167	9	3.33067e-16	1.09052e-15	5093.49	100 - 8.24	2274.79	19.44	10.8555	11.3481	11.5164	11.0125	10.9643	11.365	0.00018895	0.000194296	0.000132621	9.66469	9.36282	9.69203	11.3756	12.3153	11.8823	18.4347	3	0	0	0.000171956	10.6275	10.6273	5.31383	10.9022	O-PC O-PS
neg	917	9.21_924.6716m/z	NA	924.672	1	9.2101	0.383867	3	0	0	Inf	100 - 45.3 - 1.97	49909.4	4.13	15.5392	15.6276	15.6201	15.6867	15.633	15.6028	0.000204488	0.00015599	0.000181995	15.167	14.9774	15.2102	15.5947	16.7102	16.1358	3.30492	3	0	0	0.000180824	15.5446	15.5444	7.77239	15.5814	PC
neg	918	9.21_832.6454m/z	NA	832.645	1	9.2101	0.802633	11	0	0	Inf	100 - 50.9 - 13.8	2.02871e+06	1.8	20.9314	20.9404	20.9545	20.9573	20.9548	20.9946	0.000183309	0.000160302	0.000244887	20.3377	20.1207	20.4974	21.132	22.0649	21.5753	1.50899	3	0	0	0.000196166	20.8667	20.8665	10.4335	20.9111	O-PC O-PS
neg	919	9.20_740.5614m/z	NA	740.561	1	9.20138	0.148317	43	0	0	Inf	100 - 19.9	4530.34	16.27	12.0503	11.948	12.1724	12.2624	12.412	12.367	0.000125139	0.000214592	0.000189953	11.9916	11.7653	11.4841	11.316	13.0322	12.5286	12.3523	3	0	0	0.000176561	11.9317	11.9315	5.96593	12.0668	O-PE
neg	920	9.20_796.5877m/z	NA	796.588	1	9.20138	0.261733	27	3.3754e-09	8.14158e-09	527.205	100 - 44.3 - 2.8	35315.3	4.09	15.0899	14.9918	15.0291	15.1647	15.1782	15.1942	8.18409	0.000218324	0.000189587	14.9385	14.9001	14.903	14.9622	15.9699	15.3112	5.79503	2	0	0	2.72817	15.0762	12.348	8.90217	15.0921	PE
neg	921	9.19_886.6559m/z	NA	886.656	1	9.19265	0.296633	22	0	0	Inf	100 - 42.2 - 2.21	26416.1	7.48	14.5802	14.7358	14.7315	14.5891	14.889	14.8259	0.000105374	0.000192572	0.000187249	14.4007	14.2088	14.3153	14.595	15.6581	15.0886	8.56968	3	0	0	0.000161732	14.6231	14.623	7.31165	14.6742	PC PS
neg	922	9.18_884.6402m/z	NA	884.64	1	9.18393	0.122133	22	0	0	Inf	100 - 29	4069.6	24.64	11.8634	11.3859	12.3769	12.044	11.9294	11.817	0.000118408	0.000168707	0.000176991	10.6006	11.0008	11.5058	11.6754	12.7986	12.376	22.1038	3	0	0	0.000154702	11.5716	11.5714	5.78587	11.7372	PC PS
neg	923	9.18_770.5720m/z	NA	770.572	1	9.18393	0.4624	36	5.17693e-11	1.34417e-10	3892.99	100 - 46.9 - 6.33	133462	3.25	16.8422	16.8954	16.8877	16.8688	16.8785	16.9291	0.000208751	6.49528	0.000176752	16.8729	16.7166	17.0433	16.9794	17.5853	17.3591	2.00904	2	0	0	2.16522	17.0048	14.8396	9.58501	16.9442	O-PC PE PENMe2
neg	924	9.18_778.5770m/z	NA	778.577	1	9.18393	0.654333	29	5.19804e-11	1.34891e-10	6402.59	100 - 48.8	325548	2.86	18.2657	18.2612	18.2585	18.2722	18.3064	18.282	0.000150782	0.000145598	7.18563	18.0806	17.9173	18.2127	18.3909	18.9942	18.6649	1.24235	2	0	0	2.39531	18.2888	15.8935	10.3421	18.2816	O-PE
neg	925	9.18_651.5218m/z	NA	651.522	1	9.1752	0.1047	6	2.05774e-09	4.9963e-09	82.5164	100 - 12.2	1401.09	10.46	10.596	10.3154	10.4392	10.6706	10.3337	10.6826	0.000224503	0.000206582	0.000206617	8.7678	9.67708	10.4969	10.2794	11.993	10.2075	11.3939	3	0	0	0.000212567	10.149	10.1488	5.07461	10.3276	DG
neg	926	9.16_860.5803m/z	NA	860.58	1	9.15775	0.30535	1	1.19398e-08	2.82686e-08	254.525	100 - 31.6	18663.5	10.12	13.7909	13.8652	13.6219	13.72	13.8667	13.8107	8.52765	0.000200836	0.000169763	14.0208	13.8295	14.3425	14.1827	14.4976	14.6045	6.39281	2	0	0	2.84267	14.1583	11.3156	8.5005	13.9688	O-PC
neg	927	9.04_857.6767m/z	NA	857.677	1	9.03562	0.23555	2	0	0	Inf	100 - 52.4 - 7.64	40531.5	4.9	15.2478	15.3003	15.1705	15.2855	15.2901	15.1883	0.000229807	0.000112143	0.000156457	15.3456	15.2194	15.4069	15.0328	15.6202	15.5468	3.82435	3	0	0	0.000166135	15.274	15.2738	7.63709	15.2606	SM;O2
neg	928	9.03_852.5753m/z	NA	852.575	1	9.02688	0.113417	42	0	0	Inf	100 - 23.8	2255.74	18.52	11.1523	11.3456	10.717	11.5204	10.8772	11.1096	0.00014338	0.000149238	0.00023959	10.9816	10.8329	11.4343	10.9462	11.3354	11.5938	20.2912	3	0	0	0.000177402	11.0994	11.0992	5.54979	11.1099	PC PS
neg	929	9.00_820.5879m/z	NA	820.588	1	9.00072	0.218117	16	1.55775e-11	4.13729e-11	815.474	100 - 35.8	9253.67	10.06	12.8413	12.6864	13.1149	12.926	13.0238	12.7477	0.000132317	0.000220904	5.97307	12.9281	13.121	13.4291	12.8386	13.5777	13.4639	11.3956	2	0	0	1.99114	13.1384	11.1473	7.56479	13.0142	PE
neg	930	8.93_860.6403m/z	NA	860.64	1	8.93092	0.383867	32	0	0	Inf	100 - 41.4 - 1.36	35655.1	5.44	15.0403	15.074	14.9734	15.1539	14.9802	14.9773	0.000195835	0.000184405	0.00020108	14.9431	14.7457	15.0449	14.8483	15.8944	15.6094	5.06376	3	0	0	0.000193773	15.093	15.0928	7.5466	15.0631	PC PS
neg	931	8.93_806.6297m/z	NA	806.63	1	8.93092	0.348967	6	0	0	Inf	100 - 47.9 - 12.1	393401	1.53	18.4841	18.4921	18.4961	18.4753	18.5	18.5603	0.000188532	0.000176149	0.000136881	18.0321	17.9116	18.425	18.7356	19.3826	19.2372	2.12365	3	0	0	0.000167187	18.5327	18.5325	9.26644	18.517	O-PC
neg	932	8.91_792.6140m/z	NA	792.614	1	8.91347	0.157033	8	2.20934e-13	6.37735e-13	2056.16	100 - 38.1	11236.4	11.85	13.3168	13.4045	13.4552	13.2804	13.1816	13.4225	0.000129436	0.000188885	0.000164984	12.659	12.7306	13.4097	13.6491	14.2459	14.1452	7.04607	3	0	0	0.000161102	13.3853	13.3851	6.69272	13.3644	O-PC
neg	933	8.90_842.6297m/z	NA	842.63	1	8.90475	0.104683	10	0	0	Inf	100	2727.96	20.68	11.3303	11.2272	11.2892	11.1013	11.7162	11.0351	0.000186327	0.000186944	0.000179445	11.7223	11.1506	11.2751	11.3948	11.469	11.7206	17.8581	3	0	0	0.000184238	11.3674	11.3672	5.68381	11.3253	O-PC
neg	934	8.77_857.6764m/z	NA	857.676	1	8.76517	0.183217	2	0	0	Inf	100 - 47.8 - 3.96	40920.9	5.24	15.3	15.1965	15.2464	15.3542	15.3716	15.231	0.000112305	0.000189879	0.000184905	15.5119	15.2194	15.5265	14.8425	15.5244	15.5196	4.88675	3	0	0	0.000162363	15.2694	15.2693	7.63479	15.2764	SM;O2
neg	935	8.71_826.5594m/z	NA	826.559	1	8.71282	0.2181	57	7.79954e-12	2.09847e-11	2085.18	100 - 42.9 - 5.64	76609.7	3.23	16.0032	15.8835	15.9688	16.0043	15.9518	16.008	0.000193259	0.000180374	7.78575	16.0454	16.0169	16.362	16.2112	16.4398	16.614	3.2778	2	0	0	2.59537	16.1936	13.5982	9.39449	16.0818	PC PS
neg	936	8.59_738.5457m/z	NA	738.546	1	8.59068	0.113417	52	0	0	Inf	100 - 15.9	6401.46	10.09	12.4927	12.3428	12.4668	12.6341	12.5063	12.4972	0.00017861	0.000194048	0.000155611	12.4996	12.4454	12.5645	12.7519	12.9445	13.0269	6.44495	3	0	0	0.00017609	12.6175	12.6173	6.30883	12.5537	O-PE
neg	937	8.59_872.6398m/z	NA	872.64	1	8.59068	0.924783	22	0	0	Inf	100 - 53.4 - 15.2	4.43565e+06	1.49	22.0001	22.0045	22.0059	22.0043	22.0211	22.0507	0.000186502	0.000207514	0.000163201	21.7848	21.5431	21.8331	22.1911	22.8974	22.5555	1.33997	3	0	0	0.000185739	22.0462	22.046	11.0232	22.0303	PC PS
neg	938	8.56_768.5561m/z	NA	768.556	1	8.5645	0.2879	49	8.82627e-14	2.60467e-13	28888.1	100 - 46.9 - 11.7	729708	2.16	19.2395	19.2617	19.2442	19.2894	19.2767	19.3164	0.000159772	0.000165547	0.000127971	19.3407	19.2375	19.5579	19.5317	19.8473	19.7235	2.02424	3	0	0	0.000151097	19.4518	19.4517	9.72599	19.3616	PE
neg	939	8.56_814.6428m/z	NA	814.643	1	8.55578	0.130867	3	0	0	Inf	100 - 30.5 - 0.659	10889.1	11.1	13.1661	13.4871	13.3124	13.532	13.1287	13.4257	0.000176279	0.000135291	0.000172124	13.6281	13.4444	14.0338	12.9562	12.8091	13.2155	11.5006	3	0	0	0.000161231	13.2599	13.2597	6.63003	13.3009	HexCer;O2
neg	940	8.49_794.5718m/z	NA	794.572	1	8.4947	0.3228	61	7.88258e-15	2.43976e-14	20822.2	100 - 45 - 6.83	144369	2.72	16.8801	16.8882	16.9418	16.8277	16.9288	16.9492	0.000217571	0.000146895	0.000168171	17.0237	16.9933	17.3227	17.1155	17.293	17.4044	3.18215	3	0	0	0.000177546	17.1041	17.1039	8.55215	17.0034	PE
neg	941	8.44_752.5611m/z	NA	752.561	1	8.44237	0.191933	48	0	0	Inf	100 - 46.6 - 10.3	317718	4.18	18.0433	18.1062	18.0739	18.0591	18.0776	18.1222	0.000135016	0.000232673	0.000221337	18.2192	18.128	18.3477	18.2335	18.563	18.5351	2.03517	3	0	0	0.000196342	18.2498	18.2496	9.125	18.1651	O-PE
neg	942	8.42_701.5331m/z	NA	701.533	1	8.41618	0.174483	8	0	0	Inf	100	6238.58	12.39	12.393	12.4928	12.1526	12.0606	12.4871	12.8025	0.000123763	0.000155368	0.0001372	12.4395	12.0799	12.5358	12.7087	13.0978	13.132	18.7116	3	0	0	0.000138777	12.5777	12.5775	6.28889	12.4879	DG
neg	943	8.41_872.6857m/z	NA	872.686	1	8.40747	0.157033	2	0	0	Inf	100	11454.1	8.47	12.8551	13.5197	13.4965	13.3504	13.1324	13.255	0.000180279	0.000163046	0.000149981	13.3167	13.2627	13.5057	13.2212	14.0817	13.8927	16.4383	3	0	0	0.000164435	13.4589	13.4587	6.72951	13.3635	HexCer;O3
neg	944	8.40_728.5618m/z	NA	728.562	1	8.39873	0.854983	30	8.37774e-13	2.35117e-12	10567.6	100 - 44.8 - 7.23	438032	1.48	18.489	18.4679	18.4667	18.4732	18.4992	18.5336	0.000203209	0.000166194	0.000192434	18.5614	18.4385	18.7005	18.7966	19.2065	19.1316	1.7901	3	0	0	0.000187279	18.7179	18.7177	9.35905	18.6031	O-PE
neg	945	8.39_843.6608m/z	NA	843.661	1	8.39002	0.348967	2	0	0	Inf	100 - 51.8 - 12.9	909413	2.5	19.7396	19.7079	19.7122	19.6804	19.6947	19.7455	0.000200436	0.00015343	0.000186735	19.6462	19.4712	19.7576	19.8388	20.328	20.125	1.7517	3	0	0	0.0001802	19.7732	19.773	9.88667	19.7433	SM;O2
neg	946	8.36_808.5486m/z	NA	808.549	1	8.35512	0.296617	16	3.33955e-13	9.56423e-13	3614.09	100 - 31.7	36671.1	10.07	14.9424	14.7966	14.9475	14.7969	14.7603	15.0795	0.000117007	0.000158602	0.000166297	15.0296	14.9443	15.2328	14.9165	15.5822	15.6301	8.70147	3	0	0	0.000147302	15.1346	15.1345	7.56739	15.0109	O-PC
neg	947	8.32_740.5614m/z	NA	740.561	1	8.32022	0.1047	43	0	0	Inf	100 - 20	9730.73	14.7	12.7659	12.2456	12.8706	12.9346	12.7024	13.0557	0.000174764	0.000203681	0.00012259	13.3983	13.2067	13.436	13.0887	12.9976	13.4907	17.8388	3	0	0	0.000167011	13.1817	13.1815	6.59094	12.9721	O-PE
neg	948	8.32_832.5490m/z	NA	832.549	1	8.32022	0.348967	6	0	0	1.23771e+06	100 - 43.8	73345.8	3.87	15.8853	15.9261	15.9456	15.9626	16.0011	16.1226	0.000156918	0.429117	0.000132413	15.8702	15.9245	16.2107	16.2126	16.5234	16.5951	5.85439	2	0	0	0.143136	16.1348	15.9917	8.13897	16.0543	O-PC
neg	949	8.31_792.6137m/z	NA	792.614	1	8.3115	0.0872333	8	0	0	Inf	100 - 12.5	3199.14	17.84	11.5194	11.2415	11.9816	11.8724	11.7915	11.8415	0.000182553	0.000176864	0.000216825	10.7231	11.3076	11.381	9.62745	12.4973	12.666	17.7031	3	0	0	0.000192081	11.2791	11.2789	5.63966	11.4936	O-PC
neg	950	8.30_776.5612m/z	NA	776.561	1	8.30277	0.253	39	0	0	Inf	100 - 47.2	151807	3.08	17.0585	16.9513	17.0186	16.9638	17.0872	17.0346	0.000178229	0.000183572	0.000180885	17.0351	16.9743	17.2658	17.2073	17.5759	17.5909	3.67109	3	0	0	0.000180896	17.1869	17.1867	8.59354	17.103	O-PE
neg	951	8.28_752.5620m/z	NA	752.562	1	8.2766	0.191933	37	2.05364e-10	5.17121e-10	4042.92	100 - 45.5 - 9.97 - 0.0576	202735	2.64	17.426	17.3893	17.4656	17.4505	17.4519	17.5166	0.00022062	7.36267	6.36281	17.3245	17.1369	17.4809	17.8837	18.2202	18.064	2.93802	1	0	0	4.57523	17.5971	13.0219	11.0862	17.5235	O-PE
neg	952	8.25_702.5461m/z	NA	702.546	1	8.25043	0.3577	9	6.17595e-12	1.66825e-11	12521.7	100 - 44.1 - 9.17	350053	2.7	18.144	18.1061	18.131	18.1222	18.1365	18.1872	0.000163994	0.000181826	0.000138921	18.2578	18.1172	18.4468	18.4227	18.826	18.817	1.92003	3	0	0	0.00016158	18.3933	18.3931	9.19673	18.2656	O-PE
neg	953	8.22_768.5562m/z	NA	768.556	1	8.21553	0.567083	49	3.84259e-12	1.04509e-11	12817.6	100 - 44.5 - 8.22	317283	1.56	18.0683	18.0732	18.0431	18.0381	18.0829	18.1436	0.000189154	9.73797e-05	4.83115	18.2207	18.1569	18.4221	18.2125	18.5259	18.4521	2.66224	2	0	0	1.61048	18.2437	16.6333	9.92711	18.1593	PE
neg	954	8.21_778.5776m/z	NA	778.578	1	8.2068	0.165767	29	0	0	Inf	100 - 49 - 2.95	52517.8	4.23	15.454	15.5061	15.3989	15.4716	15.4693	15.6569	0.000259259	0.000184059	0.000112742	15.6483	15.5576	15.8888	15.5307	15.846	15.9161	6.27167	3	0	0	0.000185353	15.6433	15.6431	7.82174	15.568	O-PE
neg	955	8.17_700.5299m/z	NA	700.53	1	8.17192	0.331517	31	2.88658e-15	9.11232e-15	67562.5	100 - 42.6	612802	1.92	18.9318	18.9641	18.9598	18.9431	19.006	19.0137	0.000180687	5.75545	0.000176349	19.0892	18.9734	19.2845	19.2368	19.5671	19.5758	2.31211	2	0	0	1.9186	19.1998	17.2812	10.5592	19.0848	O-PE
neg	956	8.16_792.5562m/z	NA	792.556	1	8.16318	0.270467	54	0	0	Inf	100 - 41.7 - 2.18	60273.4	6.2	15.6671	15.7624	15.5461	15.5479	15.7112	15.7314	0.000191257	0.000138295	0.000149923	15.8346	15.7941	15.9247	15.8251	16.096	16.1442	6.40819	3	0	0	0.000159825	15.8485	15.8483	7.92432	15.7547	PE
neg	957	8.16_782.5331m/z	NA	782.533	1	8.16318	0.226833	23	0	0	Inf	100 - 42.4	54161.6	2.9	15.4479	15.4673	15.4625	15.3866	15.4558	15.4685	0.000214377	0.000204394	0.000234087	15.7173	15.4657	15.8423	15.7239	15.98	15.9716	2.12094	3	0	0	0.000217619	15.6955	15.6953	7.84786	15.5718	O-PC PE;O
neg	958	8.15_792.6139m/z	NA	792.614	1	8.15447	0.08725	8	0	0	Inf	100 - 7.96	1874.03	29.57	11.2556	10.7238	10.8517	11.3022	11.1887	10.531	0.000193205	0.000195637	0.000191814	10.835	10.7912	11.12	9.47739	11.5804	11.2949	21.3171	3	0	0	0.000193552	10.7619	10.7617	5.38102	10.8687	O-PC
neg	959	8.15_896.6401m/z	NA	896.64	1	8.15447	0.436217	12	3.9968e-15	1.25256e-14	41721.8	100 - 53.7 - 13.2 - 1.82	346458	1.95	18.3195	18.3245	18.317	18.2986	18.3527	18.4242	0.000165889	0.000165051	5.66249	18.1527	17.9519	18.2341	18.4716	19.1861	18.7817	3.17883	2	0	0	1.88761	18.3751	16.4875	10.1313	18.3572	PC PS
neg	960	8.10_824.5439m/z	NA	824.544	1	8.10212	0.0697833	52	0	0	Inf	100 - 17.1	2310.95	20.4	10.5137	10.708	10.1273	9.93445	10.5645	10.1316	0.000138974	9.71068e-05	0.000215111	10.7567	11.1937	11.7583	11.1448	10.3816	11.49	20.9962	3	0	0	0.000150397	11.0329	11.0327	5.51651	10.6814	PC PS
neg	961	8.10_726.5459m/z	NA	726.546	1	8.10212	0.174483	40	0	0	Inf	100 - 45.1 - 10.5	359474	3.68	18.2332	18.2173	18.2028	18.2081	18.2466	18.2148	0.000151228	0.000172886	0.000200127	18.1955	18.0301	18.3803	18.6863	19.0006	18.8015	1.14308	3	0	0	0.000174747	18.4278	18.4276	9.21397	18.3241	O-PE
neg	962	8.08_842.6296m/z	NA	842.63	1	8.07593	0.15705	10	0	0	Inf	100 - 38.6	24136.4	7.1	14.4919	14.5047	14.5103	14.3815	14.6351	14.522	0.00022696	0.000177039	0.000178847	14.3774	13.9259	14.3307	14.608	15.414	15.0116	5.60672	3	0	0	0.000194282	14.5233	14.5231	7.26175	14.5154	O-PC
neg	963	8.06_796.5876m/z	NA	796.588	1	8.0585	0.0959667	48	0	0	Inf	100	2618.79	34.94	11.921	11.4574	11.4883	11.3218	11.1006	11.9424	0.0001774	0.000160515	0.000215694	10.5224	10.0902	9.92197	11.3312	12.314	11.8668	23.3751	3	0	0	0.000184536	10.9198	10.9196	5.45999	11.2292	PE
neg	964	8.04_834.5644m/z	NA	834.564	1	8.04105	0.130867	5	0	0	Inf	100 - 25	12459.6	14.58	12.7845	13.1868	13.4612	13.5537	13.3431	13.4054	0.000234046	0.00016317	0.000159437	13.993	13.6544	13.9049	13.156	13.4512	13.3958	17.3943	3	0	0	0.000185551	13.5046	13.5044	6.75239	13.3968	O-PC
neg	965	8.03_854.6293m/z	NA	854.629	1	8.03232	0.523467	8	0	0	Inf	100 - 52.1 - 13.8	953306	2.13	19.7997	19.813	19.8031	19.7831	19.8434	19.8407	0.000140718	0.000166581	0.000204374	19.4549	19.1666	19.5245	20.0679	20.7927	20.3804	1.66016	3	0	0	0.000170558	19.8099	19.8097	9.90502	19.8119	O-PS
neg	966	8.01_754.5404m/z	NA	754.54	1	8.00615	0.130867	58	0	0	18852.9	100 - 28.8	17949.8	9.52	14.0607	13.9115	13.7959	13.8257	13.7694	14.0894	9.19789e-05	0.000153389	0.000177353	14.1659	14.2985	14.3576	13.7226	13.8537	14.4262	9.68981	3	0	0	0.000140907	14.0495	14.0493	7.0248	13.9791	PE
neg	967	8.01_724.5299m/z	NA	724.53	1	8.00615	0.270467	35	0	0	Inf	100 - 44.9 - 8.56	886699	1.72	19.5727	19.5509	19.5597	19.533	19.5712	19.6196	0.000215918	0.000196866	0.000212295	19.5371	19.4497	19.729	19.9216	20.207	20.0828	2.04274	3	0	0	0.00020836	19.7332	19.733	9.86671	19.6505	O-PE
neg	968	7.95_832.5489m/z	NA	832.549	1	7.94508	0.165767	6	0	0	Inf	100 - 41.3 - 1.88	45852	7.92	15.2661	15.1423	15.335	15.1076	15.4788	15.3982	0.00017893	0.000181514	0.000164	15.4718	15.4618	15.6162	15.3095	15.6082	15.7315	10.0138	3	0	0	0.000174815	15.4452	15.4451	7.7227	15.3666	O-PC
neg	969	7.95_774.5454m/z	NA	774.545	1	7.94508	0.348967	32	0	0	Inf	100 - 46.6 - 6.28	196121	3.44	17.3787	17.4051	17.4517	17.4547	17.5125	17.519	0.000155243	7.45699e-05	0.000186966	17.4181	17.3661	17.562	17.6284	18.0643	17.8461	3.88068	3	0	0	0.000138927	17.5595	17.5594	8.77984	17.5066	O-PE
neg	970	7.95_804.6136m/z	NA	804.614	1	7.94508	0.66305	16	0	0	Inf	100 - 49.1 - 13	8.82247e+06	1.72	23.0239	23.0056	23.0359	22.9869	23.0553	23.0496	0.000187193	0.000153981	0.000200508	22.6745	22.4489	22.7577	23.2243	23.9844	23.5938	1.81828	3	0	0	0.00018056	23.026	23.0258	11.5131	23.0261	O-PC O-PS
neg	971	7.93_852.6135m/z	NA	852.613	1	7.92763	0.191933	12	0	0	Inf	100 - 30	29576.5	8.81	14.8483	14.7423	14.821	14.8756	14.8872	15.029	0.000148014	0.000165807	0.000172947	14.0957	14.1517	14.2006	15.0181	16.0072	15.4178	6.67136	3	0	0	0.000162256	14.7272	14.7271	7.3637	14.7972	O-PS
neg	972	7.87_792.5561m/z	NA	792.556	1	7.86655	0.174483	54	0	0	Inf	100 - 44.2 - 3.41	71449	3.55	15.9185	16.0453	16.0645	15.9427	15.9475	16.0685	0.000158619	0.00018557	0.000189973	16.1475	16.0638	16.281	15.8811	16.3301	16.3464	4.75255	3	0	0	0.000178054	16.087	16.0868	8.0436	16.0424	PE
neg	973	7.83_700.5298m/z	NA	700.53	1	7.83167	0.0785167	31	0	0	Inf	100 - 10.3	2314.89	23.36	10.9989	11.0865	11.3711	10.9135	11.3785	11.5824	0.000191485	0.000205906	0.000171661	10.2838	10.9318	10.6581	11.1654	11.1671	10.9709	18.2003	3	0	0	0.000189684	10.7749	10.7747	5.38754	10.9984	O-PE
neg	974	7.82_878.6296m/z	NA	878.63	1	7.82293	0.165767	4	0	0	Inf	100 - 45.1 - 3.15	40547.1	4.87	15.2728	15.286	15.2097	15.1522	15.4389	15.4264	0.000153494	0.000156845	0.00018279	15.1836	14.9858	15.2652	15.1926	15.8817	15.7047	8.01725	3	0	0	0.000164376	15.281	15.2808	7.64057	15.2893	O-PC
neg	975	7.80_726.5461m/z	NA	726.546	1	7.79677	0.348967	40	2.52576e-13	7.26862e-13	5285.73	100 - 37.2 - 0.911	66477.2	5.73	15.7841	15.8399	15.8318	15.7362	15.7574	16.0187	0.000152726	0.000143628	6.25166	16.1639	15.7631	15.9659	16.0151	16.3736	16.2003	7.3318	2	0	0	2.08399	15.9924	13.9084	9.03817	15.9102	O-PE
neg	976	7.79_854.6292m/z	NA	854.629	1	7.78803	0.296617	8	0	0	Inf	100 - 50.8 - 10.5	332011	2.41	18.2624	18.286	18.304	18.2013	18.2377	18.3088	0.000144264	0.000182459	0.000171809	18.11	17.9082	18.1795	18.3193	19.1597	18.7341	2.8659	3	0	0	0.000166177	18.3138	18.3137	9.15701	18.2903	O-PS
neg	977	7.79_824.5437m/z	NA	824.544	1	7.78803	0.305367	52	0	0	Inf	100 - 45.7 - 9.48	244328	2.51	17.6704	17.6232	17.7029	17.6457	17.666	17.7231	0.000187114	0.000225645	0.000183636	17.9107	17.7624	17.9661	17.752	18.1847	18.1679	2.53736	3	0	0	0.000198798	17.8693	17.8691	8.93477	17.7706	PC PS
neg	978	7.79_742.5405m/z	NA	742.54	1	7.78803	0.724117	36	0	0	Inf	100 - 45.3 - 10.5	2.90719e+06	2.71	21.2093	21.2594	21.2589	21.2233	21.2461	21.278	0.000186134	0.000159664	0.000205861	21.408	21.289	21.5598	21.437	21.7864	21.7146	1.75739	3	0	0	0.000183886	21.4445	21.4443	10.7223	21.3452	PE
neg	979	7.76_826.5980m/z	NA	826.598	1	7.76187	0.218117	18	0	0	Inf	100 - 48.3	83662.2	4.96	16.2182	16.196	16.3962	16.146	16.2277	16.302	0.000218095	0.000153031	0.000124567	15.8262	15.6681	16.0621	16.5145	17.3171	16.9115	6.26458	3	0	0	0.000165231	16.2953	16.2951	8.14773	16.2715	O-PC O-PS
neg	980	7.74_778.5978m/z	NA	778.598	1	7.74442	0.2879	6	0	0	Inf	100 - 46.8 - 11.5	1.15782e+06	2.23	20.0356	20.0531	20.0328	20.0039	20.0142	20.084	0.000159395	0.000174187	0.000210846	19.7432	19.6595	20.0767	20.185	20.8228	20.7012	1.99514	3	0	0	0.000181476	20.1101	20.1099	10.0551	20.0737	O-PC
neg	981	7.74_766.5401m/z	NA	766.54	1	7.74442	0.436217	69	5.77316e-15	1.79622e-14	165717	100 - 47.5 - 11.8	3.23678e+06	2.42	21.4199	21.4507	21.4422	21.3956	21.4003	21.4856	0.000199304	0.000176016	0.000229929	21.5636	21.4362	21.6935	21.6157	21.9177	21.8964	2.37213	3	0	0	0.00020175	21.5992	21.599	10.7997	21.5158	PE
neg	982	7.72_870.6241m/z	NA	870.624	1	7.71825	0.636867	24	0	0	Inf	100 - 52.8 - 15.1	2.65893e+06	2.1	21.2701	21.2649	21.2846	21.2591	21.3015	21.318	0.000132682	0.000166455	0.000142696	21.1201	20.8414	21.1439	21.4517	22.1309	21.7195	1.5969	3	0	0	0.000147278	21.3133	21.3131	10.6567	21.2981	PC PS
neg	983	7.71_852.6134m/z	NA	852.613	1	7.70952	0.165767	12	0	0	Inf	100 - 45.4	42583.5	6.76	15.2829	15.3692	15.2326	15.2621	15.2188	15.5529	0.000139515	0.000137697	0.000133923	15.2735	15.2832	15.1407	15.0723	16.1917	15.6528	9.14489	3	0	0	0.000137045	15.3477	15.3476	7.67393	15.3337	O-PS
neg	984	7.67_790.5979m/z	NA	790.598	1	7.67462	0.08725	17	0	0	Inf	100 - 25.9	7478.43	16.93	12.8197	13.0587	13.0183	12.7884	12.2697	12.7686	0.00017158	0.000120624	0.000129304	12.3159	12.2409	12.2008	12.7918	13.8886	13.7554	17.8024	3	0	0	0.000140503	12.7776	12.7775	6.38887	12.7824	O-PC O-PS
neg	985	7.64_816.6137m/z	NA	816.614	1	7.63972	0.1832	13	0	0	Inf	100 - 30	26142.4	11.2	14.6547	14.556	14.833	14.5495	14.3596	14.4684	0.000173468	0.000194649	0.000165323	14.3169	14.0063	14.4055	14.6973	15.6773	15.1794	11.4953	3	0	0	0.000177813	14.6258	14.6256	7.313	14.598	O-PC O-PS
neg	986	7.58_844.6079m/z	NA	844.608	1	7.57865	1.31737	32	6.66134e-16	2.16022e-15	2.15911e+06	100 - 51.5 - 14.2	2.40088e+07	0.99	24.4267	24.4422	24.4477	24.4564	24.4551	24.5218	0.000149485	5.11402	0.000165864	24.3024	24.0285	24.2928	24.5991	25.2862	24.9472	2.31548	2	0	0	1.70478	24.4881	22.7833	13.0964	24.4732	PC
neg	987	7.57_798.5277m/z	NA	798.528	1	7.56993	0.1832	60	0	0	Inf	100 - 16.9	30753.2	20.34	14.2946	14.3886	14.367	14.4398	14.0055	14.9383	0.000217224	0.000175238	0.000230393	15.1172	15.0918	15.1615	14.4906	14.8522	14.7557	22.4889	3	0	0	0.000207618	14.8236	14.8233	7.41188	14.6146	PC PS
neg	988	7.57_716.5245m/z	NA	716.525	1	7.56993	0.488567	34	0	0	Inf	100 - 41.5	675829	1.79	19.0971	19.105	19.152	19.1303	19.1798	19.1824	0.000157066	0.000152493	0.000133195	19.3594	19.3276	19.5786	19.1347	19.5192	19.555	2.53347	3	0	0	0.000147585	19.3245	19.3243	9.66231	19.2328	PE
neg	989	7.50_856.6078m/z	NA	856.608	1	7.50013	0.139583	29	0	0	Inf	100 - 13.3	14184.9	10.81	13.7285	13.6035	13.7061	13.725	13.7483	13.9812	0.000189807	0.000176735	0.000140516	13.8899	13.4456	13.807	13.2274	14.5535	14.1163	9.02509	3	0	0	0.00016902	13.752	13.7518	6.87608	13.7504	PC PS
neg	990	7.47_826.5979m/z	NA	826.598	1	7.47397	0.148317	18	0	0	Inf	100 - 19.4	16354.3	18.09	13.106	13.7065	14.1505	13.8763	14.0049	13.89	0.000187012	0.000125645	0.000218426	13.5121	13.1768	13.6893	13.9356	15.1631	14.5895	22.1678	3	0	0	0.000177028	13.9231	13.9229	6.96164	13.8561	O-PC O-PS
neg	991	7.47_740.5246m/z	NA	740.525	1	7.46523	0.244283	53	9.44245e-13	2.64529e-12	15795.4	100 - 41 - 7.14	275541	3.45	17.7577	17.8981	17.8469	17.8042	17.8926	17.936	6.30216	0.000184575	0.000115509	18.0517	17.9739	18.2183	17.9759	18.3322	18.2108	4.55766	2	0	0	2.10082	18.0392	15.9384	10.07	17.9475	PE
neg	992	7.46_790.5979m/z	NA	790.598	1	7.45652	0.226833	17	0	0	Inf	100 - 37.7 - 1.02	72221	4.22	16.0269	16.0302	16.2041	16.1151	16.0556	16.1183	0.000204958	0.000184138	0.00016974	15.9527	15.7752	15.9513	16.0845	16.9155	16.5407	4.78093	3	0	0	0.000186279	16.1153	16.1152	8.05777	16.1035	O-PC O-PS
neg	993	7.40_748.5294m/z	NA	748.529	1	7.39545	0.244283	42	0	0	3.13855e+06	100 - 45.7 - 2.63	839208	3.09	19.4294	19.4941	19.5177	19.3914	19.5259	19.5879	0.0001367	0.00019397	0.000213996	19.6122	19.5187	19.7698	19.6406	19.9787	19.9151	4.88914	3	0	0	0.000181555	19.6512	19.651	9.8257	19.5711	O-PE
neg	994	7.39_774.5452m/z	NA	774.545	1	7.38672	0.244283	32	0	0	Inf	100 - 38.5	105169	7.82	16.2896	16.3409	16.4308	16.3477	16.5386	16.6328	0.000198944	0.000170714	0.000180433	16.6628	16.5247	16.7317	16.7165	16.9672	16.8477	9.35402	3	0	0	0.000183364	16.6538	16.6536	8.32698	16.5419	O-PE
neg	995	7.38_818.5926m/z	NA	818.593	1	7.378	0.540917	44	7.88258e-15	2.43976e-14	514749	100 - 48.9 - 13.3	2.2453e+07	2.21	24.3054	24.3379	24.3517	24.2898	24.3651	24.3912	0.000171847	0.000133956	0.000161507	24.2477	24.0793	24.3763	24.4012	25.0532	24.7648	2.61107	3	0	0	0.00015577	24.3991	24.399	12.1996	24.3696	PC PS
neg	996	7.37_700.5300m/z	NA	700.53	1	7.36927	0.331517	31	0	0	Inf	100 - 30.1	106584	6.61	16.3708	16.3266	16.4648	16.2425	16.395	16.6306	0.000171124	0.000182846	0.000174332	16.7303	16.538	16.7869	16.4891	16.9614	17.0433	9.46276	3	0	0	0.000176101	16.6702	16.67	8.33519	16.5376	O-PE
neg	997	7.34_814.5980m/z	NA	814.598	1	7.3431	0.0959667	15	0	0	Inf	100 - 13	7558.96	25	12.3248	12.9921	12.6926	12.8044	12.6247	13.2508	0.000224048	0.00014201	0.000217216	12.8298	12.7508	12.5747	13.029	13.859	12.4024	22.2617	3	0	0	0.000194425	12.8197	12.8195	6.40993	12.8006	O-PC O-PS
neg	998	7.31_750.5454m/z	NA	750.545	1	7.3082	0.1047	38	0	0	78830	100 - 46.8 - 6.62	206588	3.89	17.4372	17.4282	17.4158	17.3803	17.4511	17.5659	0.000199677	0.000248022	4.05911	17.6191	17.4887	17.8316	17.4657	17.8814	17.978	4.49405	2	0	0	1.35319	17.6228	16.2696	9.488	17.5346	O-PE
neg	999	7.27_842.5924m/z	NA	842.592	1	7.2733	0.366433	37	0	0	Inf	100 - 50.4	2.03201e+06	3.45	20.8739	20.8804	20.8617	20.8329	20.9279	20.8258	0.000150539	0.000155228	0.000163508	20.7524	20.4878	20.776	21.052	21.6823	21.3448	2.5773	3	0	0	0.000156425	20.9279	20.9278	10.464	20.8975	PC PS
neg	1000	7.26_892.6083m/z	NA	892.608	1	7.25585	0.1483	14	0	0	Inf	100 - 38.9 - 0.995	43736.9	6.28	15.443	15.4359	15.4812	15.3677	15.3214	15.4027	0.000216979	0.000176246	0.000183111	15.4976	15.5063	15.4373	15.0264	15.9588	15.331	3.95854	3	0	0	0.000192112	15.3716	15.3714	7.68591	15.3901	PC PS
neg	1001	7.25_830.5329m/z	NA	830.533	1	7.24713	0.113417	3	0	0	Inf	100 - 35.2 - 1.51	33361.8	12.85	14.6451	14.6543	14.8932	14.924	15.1489	15.0197	0.000192618	0.000203576	0.000134595	15.0265	14.9477	15.1672	14.7784	15.2367	15.3103	13.7719	3	0	0	0.00017693	14.9899	14.9897	7.49502	14.9354	O-PC
neg	1002	7.24_764.5819m/z	NA	764.582	1	7.2384	0.0959667	7	0	0	Inf	100 - 14.8	6991.38	12.68	12.7965	12.983	12.3861	13.2519	12.4791	12.7434	0.00018614	0.000156604	0.000229132	12.7579	12.4401	12.9654	12.4916	13.2503	13.0734	22.6243	3	0	0	0.000190626	12.7418	12.7416	6.371	12.7576	O-PC
neg	1003	7.19_674.5140m/z	NA	674.514	1	7.19478	0.148317	6	2.22045e-15	7.04221e-15	14884.4	100 - 35.6 - 0.18	55755.2	6.57	15.5327	15.3903	15.4926	15.3605	15.6166	15.4418	0.000180909	0.000134606	0.000133215	15.6269	15.648	15.8909	15.6533	16.1021	16.0403	6.6388	3	0	0	0.000149576	15.739	15.7388	7.86955	15.6057	O-PE
neg	1004	7.18_774.5453m/z	NA	774.545	1	7.17733	0.157033	32	0	0	Inf	100 - 44.9	80627.3	3.42	16.1418	16.1972	16.1303	16.0798	16.1169	16.1091	0.000238866	0.000161366	0.000219332	16.2954	16.1328	16.2365	16.2696	16.6157	16.6175	2.75791	3	0	0	0.000206521	16.2733	16.2731	8.13675	16.2012	O-PE
neg	1005	7.18_776.5820m/z	NA	776.582	1	7.17733	0.401317	14	1.08669e-12	3.03361e-12	57451.8	100 - 46.8 - 10.9	2.29197e+06	3.42	21.0211	21.0701	21.0414	21.0523	21.1198	21.0453	0.000155696	5.89976	0.000195426	20.7505	20.5341	20.8641	21.3178	21.978	21.6037	2.38459	2	0	0	1.96671	21.0867	19.12	11.5267	21.0725	O-PC O-PS
neg	1006	7.15_805.6072m/z	NA	805.607	1	7.15117	0.165767	3	0	0	Inf	100	9495.68	24.91	12.2758	13.1679	13.0322	12.6857	13.2783	13.0422	0.000185353	0.000216498	0.000166404	12.5645	12.8406	12.8061	12.9735	14.4209	13.7607	23.1044	3	0	0	0.000189418	13.1398	13.1396	6.56999	13.0267	EPC;O3
neg	1007	7.15_788.5821m/z	NA	788.582	1	7.15117	0.3926	16	2.88658e-15	9.11232e-15	13311.8	100 - 20.1	46424.8	17.49	15.4437	15.3514	15.2333	15.1474	15.4083	15.5116	0.000139488	0.000172485	0.000146814	14.815	14.7335	14.9916	15.3002	16.6166	16.0223	9.28591	3	0	0	0.000152929	15.3252	15.3251	7.6627	15.3373	O-PC O-PS
neg	1008	7.15_802.5979m/z	NA	802.598	1	7.15117	0.724117	16	2.68074e-12	7.34982e-12	60561	100 - 47.7 - 10.1	2.42664e+06	2.2	21.1287	21.1193	21.1261	21.1232	21.1632	21.1699	6.37907	0.000195133	5.86873	20.903	20.6486	20.9043	21.3737	22.0759	21.6531	1.5416	1	0	0	4.08266	21.1718	17.0891	12.6272	21.1551	O-PC O-PS
neg	1009	7.15_672.4984m/z	NA	672.498	1	7.15117	0.191933	23	0	0	Inf	100 - 38.1 - 0.821	137706	1.75	16.8059	16.7914	16.7949	16.7664	16.8022	16.8255	0.000150605	0.000248513	0.000137321	17.104	16.9824	17.2643	16.9513	17.2457	17.1717	1.34478	3	0	0	0.000178813	17.0319	17.0318	8.51606	16.9148	O-PE
neg	1010	7.15_792.5769m/z	NA	792.577	1	7.15117	0.253	27	0	0	15710.3	100 - 46.8 - 11.8	2.04096e+06	3.21	20.8328	20.8577	20.8432	20.8987	20.9237	20.8634	7.17759	6.21415	7.68852	20.7879	20.7207	21.1301	20.8262	21.4111	21.261	2.4173	0	0	0	7.02676	20.9349	13.9081	13.9808	20.9024	PC
neg	1011	7.12_826.5980m/z	NA	826.598	1	7.12498	0.427483	18	0	0	Inf	100 - 50.1 - 12.9	1.35577e+06	3.29	20.2338	20.2278	20.2421	20.292	20.337	20.2627	0.00014537	0.000100346	0.000202483	20.3109	20.0312	20.3074	20.3217	21.0427	20.6095	2.93963	3	0	0	0.0001494	20.3493	20.3491	10.1747	20.3076	O-PC O-PS
neg	1012	7.11_774.5662m/z	NA	774.566	1	7.10755	0.157033	14	7.34635e-13	2.06782e-12	7878.44	100 - 39.2	80134.9	4.55	16.2105	16.1343	16.1488	16.2183	16.2879	16.2046	0.000207441	0.000153024	4.60358	15.8971	15.7405	16.0384	16.3535	17.152	16.8453	3.83326	2	0	0	1.53465	16.2498	14.7152	8.89223	16.2253	O-PC O-PS
neg	1013	7.11_830.5930m/z	NA	830.593	1	7.10755	0.401317	62	2.22045e-14	6.72802e-14	29358.5	100 - 47.5 - 9.31 - 0.0294	401797	4.84	18.5517	18.52	18.474	18.5486	18.6234	18.4662	0.00017014	6.3399	0.000151946	18.5711	18.2793	18.4754	18.4766	19.3326	18.9522	4.05122	2	0	0	2.11341	18.5932	16.4798	10.3533	18.562	PC PS
neg	1014	7.10_698.5143m/z	NA	698.514	1	7.09882	0.1396	35	0	0	Inf	100 - 39.5 - 1.61	56604.3	6.1	15.3811	15.4619	15.515	15.524	15.599	15.6237	0.000147995	0.00017663	0.000229101	15.7254	15.6057	15.7261	15.8077	16.2076	16.0512	6.12152	3	0	0	0.000184575	15.766	15.7658	7.88308	15.6417	O-PE
neg	1015	7.06_822.5280m/z	NA	822.528	1	7.0552	0.122133	43	0	0	Inf	100 - 20.8	11797.5	9.06	13.0628	12.9848	13.2033	12.8603	13.2004	13.3072	0.000178327	0.000122948	0.000151384	13.4103	13.5397	13.9688	12.9456	13.4703	13.8775	11.2468	3	0	0	0.000150886	13.4474	13.4473	6.72379	13.2753	PC PS
neg	1016	7.05_824.5824m/z	NA	824.582	1	7.04647	0.23555	22	0	0	Inf	100 - 47.6	171993	4.19	17.3033	17.2886	17.1906	17.2639	17.2731	17.3277	0.000150049	0.000145585	0.000105777	17.3985	17.1871	17.4633	17.2004	17.9225	17.5575	3.21097	3	0	0	0.000133804	17.3669	17.3668	8.68353	17.3207	O-PS
neg	1017	7.04_850.5981m/z	NA	850.598	1	7.03775	0.15705	13	0	0	Inf	100 - 40.4	37814	4.15	15.0913	15.0412	15.177	15.2121	15.1642	15.2783	0.000170693	0.000161232	0.000196087	15.3246	14.9224	15.1852	14.9259	15.7724	15.4742	5.85363	3	0	0	0.000176004	15.1795	15.1793	7.58983	15.1701	O-PS
neg	1018	7.04_789.6137m/z	NA	789.614	1	7.03775	0.165767	4	0	0	Inf	100 - 44.4 - 5.2	76956.5	4.63	16.2245	16.0208	16.0973	16.1277	16.0743	16.1888	0.00015446	0.000131152	0.000144602	15.9238	15.8827	16.4038	16.1697	16.6434	16.7105	5.21057	3	0	0	0.000143405	16.201	16.2009	8.10059	16.1616	SM;O2 EPC;O2
neg	1019	7.03_892.6083m/z	NA	892.608	1	7.02902	0.174483	14	9.21835e-10	2.26019e-09	254.555	100 - 34.2	36140.6	6.96	15.1311	14.9488	14.9925	15.0192	15.1043	15.2843	0.000240258	0.000140122	9.73111	15.1522	14.8992	15.138	14.947	15.8681	15.2114	8.62469	2	0	0	3.24383	15.1147	11.8709	9.17926	15.0974	PC PS
neg	1020	7.03_696.4984m/z	NA	696.498	1	7.02902	0.191933	28	0	0	Inf	100 - 41.5 - 5.76	212108	1.79	17.5129	17.4807	17.538	17.4997	17.4581	17.5667	0.000211887	0.000179465	0.000192791	17.7262	17.5035	17.786	17.679	17.9611	17.858	2.71976	3	0	0	0.000194714	17.6643	17.6641	8.83226	17.5868	O-PE
neg	1021	6.99_854.5927m/z	NA	854.593	1	6.99413	0.2181	36	0	0	Inf	100 - 36.2 - 1.2	43909.5	7.58	15.4397	15.3156	15.3579	15.1803	15.2212	15.4229	0.000161963	0.000147592	0.000221977	15.4259	14.9749	15.5323	15.1844	16.0861	15.6906	7.24602	3	0	0	0.000177177	15.3944	15.3942	7.6973	15.3587	PC PS
neg	1022	6.99_776.5821m/z	NA	776.582	1	6.99413	0.235567	14	0	0	2.10312e+07	100 - 45.4 - 11.7	1.95519e+06	3.23	20.8479	20.7722	20.8053	20.8647	20.844	20.8372	0.000128901	0.000107399	0.637702	20.6686	20.3507	20.6145	20.9774	21.7149	21.3888	2.32333	2	0	0	0.212646	20.8645	20.6519	10.5386	20.8465	O-PC O-PS
neg	1023	6.99_796.5120m/z	NA	796.512	1	6.9854	0.148317	46	1.09429e-11	2.92105e-11	896.547	100 - 17.7	15303.8	13.98	13.7375	13.9122	13.5891	13.1386	13.78	13.7713	0.00013604	0.000188377	6.68735	13.4853	13.6026	14.0906	13.9892	14.3339	14.2432	16.9807	2	0	0	2.22923	13.8695	11.6403	8.04937	13.7622	PC PS
neg	1024	6.98_798.5665m/z	NA	798.567	1	6.97668	0.0959667	28	0	0	Inf	100 - 15.3	7520.75	15.78	12.2222	12.5779	12.8109	12.6409	12.5815	13.1093	0.000212237	0.000151278	0.000131867	13.1529	13.0619	13.5044	11.5945	12.7928	12.567	20.602	3	0	0	0.000165128	12.6909	12.6908	6.34555	12.674	O-PC O-PS
neg	1025	6.98_775.5506m/z	NA	775.551	1	6.97668	0.174483	28	0	0	Inf	100 - 10.1	53484.4	6.36	15.4124	15.5827	15.4885	15.5878	15.618	15.7435	0.000181348	0.000199912	0.000217588	15.194	15.1051	15.3964	16.1252	16.3596	16.2546	7.88531	3	0	0	0.000199616	15.6512	15.651	7.8257	15.6117	PG
neg	1026	6.89_842.5925m/z	NA	842.592	1	6.88943	0.410033	37	1.54765e-13	4.50289e-13	60377.9	100 - 50.3 - 14.2	3.63974e+06	2.48	21.7146	21.6567	21.7109	21.7435	21.7571	21.7809	0.000160244	0.000143518	0.000225327	21.6815	21.3976	21.6496	21.768	22.5535	22.1094	2.99214	3	0	0	0.000176363	21.772	21.7718	10.8861	21.7496	PC
neg	1027	6.85_850.5976m/z	NA	850.598	1	6.84582	0.1483	13	6.66134e-16	2.16022e-15	39977.4	100 - 48.8 - 6.06	170632	4.36	17.1999	17.1533	17.3368	17.2264	17.3351	17.3691	0.000137758	0.000168784	0.000199516	17.1799	17.1595	17.4067	17.1366	18.1603	17.6108	6.08655	3	0	0	0.000168686	17.3544	17.3542	8.67726	17.3122	O-PC
neg	1028	6.84_798.5665m/z	NA	798.566	1	6.83708	0.0785167	28	0	0	Inf	100 - 15.5	11963.3	13.83	13.887	13.4564	12.969	13.5817	13.8247	13.772	0.000190559	0.000198183	0.000134816	12.5794	12.9552	12.8524	13.2124	13.7692	13.3611	21.1213	3	0	0	0.000174519	13.0337	13.0335	6.51693	13.3077	O-PC O-PS
neg	1029	6.84_714.5089m/z	NA	714.509	1	6.83708	0.549633	29	0	0	Inf	100 - 41.7 - 8.38	1.2375e+06	1.52	20.0362	19.9945	20.0204	20.0629	20.0401	20.0842	0.000198788	0.000115602	0.000170885	20.2077	20.1149	20.3473	20.1598	20.4956	20.4548	2.18058	3	0	0	0.000161758	20.2087	20.2086	10.1044	20.1242	PE
neg	1030	6.82_688.4930m/z	NA	688.493	1	6.81963	0.157033	26	0	0	Inf	100 - 31.5	79182.2	5.93	16.1256	16.0887	16.0291	15.9853	15.8492	16.115	0.000208051	0.000211174	0.000190768	16.2512	16.1999	16.5573	16.0059	16.4496	16.4377	7.02101	3	0	0	0.000203331	16.229	16.2288	8.11459	16.1306	PE
neg	1031	6.80_750.5662m/z	NA	750.566	1	6.80218	0.209383	5	7.78266e-13	2.18804e-12	14704.1	100 - 42.6 - 9.07	409251	3.68	18.512	18.5329	18.4532	18.514	18.5429	18.5355	3.60707	7.25685	0.000171158	18.2915	18.1777	18.6401	18.6232	19.3507	19.125	2.23683	1	0	0	3.62136	18.6134	14.992	11.1174	18.5642	O-PC
neg	1032	6.78_736.5510m/z	NA	736.551	1	6.78475	0.0698	6	0	0	Inf	100 - 11.7	7591.55	21.81	12.6859	13.3052	12.5996	12.7154	12.6017	12.8897	0.000173845	0.000282594	0.000179868	11.9809	12.5879	12.9066	12.4331	13.4999	13.6358	20.7001	3	0	0	0.000212102	12.7527	12.7525	6.37648	12.7762	O-PC
neg	1033	6.78_848.5818m/z	NA	848.582	1	6.77602	0.113417	14	1.71823e-11	4.5584e-11	904.346	100 - 36	21019.9	13.37	14.0338	14.0768	14.2587	14.2917	14.0319	14.5749	7.15272	0.000249885	0.0002169	14.3653	14.3952	14.6715	13.7668	14.8393	14.2906	15.418	2	0	0	2.3844	14.3001	11.9158	8.34227	14.2557	O-PS
neg	1034	6.78_892.6082m/z	NA	892.608	1	6.77602	0.174483	14	1.05161e-08	2.496e-08	548.07	100 - 45.1 - 2.7	70856.5	7.32	15.9018	15.9427	15.8436	15.9137	16.106	16.0047	0.000206107	0.00018683	8.2612	16.113	15.9317	16.2699	15.759	16.623	16.321	6.49958	2	0	0	2.75386	16.0817	13.3278	9.41776	16.0169	PC PS
neg	1035	6.78_738.5090m/z	NA	738.509	1	6.77602	0.296617	57	0	0	Inf	100 - 44.1 - 9.33	722409	2.89	19.2789	19.2898	19.2113	19.2135	19.3046	19.3029	0.000169076	0.000197215	0.0001482	19.5002	19.4014	19.6607	19.288	19.641	19.5675	2.96967	3	0	0	0.000171497	19.4218	19.4217	9.71101	19.3443	PE O-PE;O
neg	1036	6.77_748.5503m/z	NA	748.55	1	6.7673	0.0785167	14	8.13916e-12	2.18613e-11	715.032	100 - 11.9	7272.8	19.44	12.5483	12.769	12.1279	12.5459	12.1866	12.6011	0.000141647	5.91786	0.000109764	12.5469	12.4136	13.2952	12.2456	13.3704	13.2694	16.854	2	0	0	1.9727	12.7689	10.7962	7.3708	12.616	O-PC O-PS
neg	1037	6.75_746.5140m/z	NA	746.514	1	6.74985	0.139583	33	0	0	Inf	100 - 39.3	50862.7	5.25	15.3252	15.2618	15.3611	15.3704	15.4681	15.5642	0.000114245	0.000194677	0.000155298	15.4131	15.6951	15.8246	15.5482	15.8281	15.7767	7.61554	3	0	0	0.00015474	15.593	15.5929	7.79658	15.4924	O-PE
neg	1038	6.71_722.5140m/z	NA	722.514	1	6.70622	0.1047	33	0	0	Inf	100 - 31.4	19235.1	6.82	14.1815	13.9528	14.1443	14.0409	13.9426	14.261	0.000193999	0.000201076	0.000179909	14.0365	14.6258	14.3201	13.9418	14.1172	14.3956	8.97135	3	0	0	0.000191661	14.1515	14.1514	7.07587	14.1194	O-PE
neg	1039	6.70_788.5245m/z	NA	788.525	1	6.6975	0.209383	49	0	0	Inf	100 - 44.7	131992	4.91	16.7066	16.6897	16.8202	16.6906	16.8551	16.8857	0.000160464	0.000171535	0.000165022	16.9671	17.0035	17.1036	16.7948	17.3115	17.2098	6.20432	3	0	0	0.000165674	16.9771	16.9769	8.48863	16.8759	PE
neg	1040	6.65_790.5613m/z	NA	790.561	1	6.65388	0.340233	50	3.66374e-15	1.15121e-14	297626	100 - 46.3 - 11.9	6.54632e+06	2.91	22.4786	22.5035	22.4897	22.5196	22.5362	22.6149	7.07367	0.000180687	0.000228023	22.3947	22.2876	22.5736	22.6472	23.3644	22.9752	3.46778	2	0	0	2.35803	22.6192	20.2611	12.4886	22.5714	PC PS
neg	1041	6.62_624.5215m/z	NA	624.522	1	6.61898	0.0959667	6	0	0	Inf	100 - 11.7	9480.13	16.87	12.9321	12.4398	13.0129	12.9406	12.7196	13.0508	0.000201162	0.0001323	0.00016067	12.6467	12.787	12.6995	13.5829	13.9523	13.7715	14.8492	3	0	0	0.000164711	13.152	13.1519	6.5761	13.0007	Cer;O3
[truncated: 70 more rows]

## Sheet: metabolites_mouse_liver
Polarity	ID	Compound	NeutralMass	Mz	Charge	Rt	Width	Ids	IsotopeDist	MaxAbund	MinCV	TQC_04	TQC_05	TQC_06	TQC_12	TQC_18	TQC_27	Eb_24	Eb_25	Eb_26	lucIns_07	ASOIns_08	ASO_09	luc_11	ASOIns_13	luc_14	ASO_15	lucIns_16	luc_17	lucIns_19	ASO_20	Adducts	CV_TQC	Nblanks	BioNA	BioTQC_NA	Bl_mean	Samp_mean	Mean_diff	Mean_ebsamp	BioTQC_mean	HMDB
[truncated: 382 more rows]

[truncated: 1 more sheets: lipids_mouse_liver]
